# Supplementary material for: Intragenic sequences in the trophectoderm harbour the greatest proportion of methylation errors in day 17 bovine conceptuses generated using assisted reproductive technologies
Source: BMC Genomics. 2018 Jun 5;19:438. doi: 10.1186/s12864-018-4818-3 (PMC5987443; doi:10.1186/s12864-018-4818-3)
Supplement: Supplementary file 1 — Full list of differentially methylated probes and their genomic coordinates. (XLS 820 kb) [file 12864_2018_4818_MOESM1_ESM.xls]

## Sheet: Additional Text
SOV = superovulation derived
IVP = in vitro derived
ED = Embryonic disc
TE = trophectoderm adjacent to ED
TP = peripheral trophectoderm
Cells Highlighed in		orange	denote probes that are located within a gene body
Cells Highlighed in		green	denote probes that are located within a CpG island

## Sheet: (1) SOV v AI ED
ProbeID	logFC	AveExpr	t	P.Value	adj.P.Val	B	upstreamGene	downstreamGene	Chromosome	Probe_Start	Probe_End	UCSC_CpG_Proximity	location
EDMA_MET_05_00716	-0.676556	9.92743	-3.70009	0.00643967	0.999975	-3.45267	NAV3	NAV3	chr5	7675007	7675067	Open Sea	gene body
EDMA_MET_17_02371	-1.56929	10.7028	-6.39843	0.000244483	0.999975	-2.88274	PCDH18	PRAME	chr17	25036550	25036610	Shore
EDMA_MET_17_02793	0.808655	9.92019	4.11906	0.00361969	0.999975	-3.32419	ANKRD50	SPRY1	chr17	34309465	34309525	Open Sea
EDMA_MET_17_04596	-1.53305	11.2856	-4.94144	0.00125976	0.999975	-3.12199	PRAME	PRAME	chr17	51378916	51378976	Shelf	gene body
Total = 4

## Sheet: (2) SOV v AI TE
ProbeID	logFC	AveExpr	t	P.Value	adj.P.Val	B	upstreamGene	downstreamGene	Chromosome	Probe_Start	Probe_End	UCSC_CpG_Proximity	Location
EDMA_MET_02_14435	-0.801873	9.56748	-3.71037	0.0136454	0.4577	-2.51453	TCEB3	TCEB3	chr2	129751956	129752016	Island	TCEB3 5' proximal promoter TSS CpG island
EDMA_MET_03_07589	-1.11254	11.5244	-6.47166	0.0012723	0.308015	-0.374642	ZNF644	BARHL2	chr3	52580787	52580847	Island
EDMA_MET_04_13667	1.08676	9.24529	3.52711	0.0165631	0.472747	-2.70269	PAXIP1	PAXIP1	chr4	117842828	117842888	Island	PAXIP1 gene body
EDMA_MET_06_02658	-0.590966	8.89667	-2.92128	0.0326416	0.526117	-3.36813	HERC3	HERC3	chr6	37624003	37624063	Island	HERC3 5' proximal promoter TSS CpG island
EDMA_MET_08_00790	-1.00675	9.70187	-2.58229	0.0489125	0.557759	-3.76648	MIR2468	FBXO8	chr8	5745051	5745111	Island
EDMA_MET_11_15532	-1.49142	9.77659	-7.47989	0.000650718	0.286616	0.148543	IER5L	NTMT1	chr11	99928085	99928145	Island
EDMA_MET_12_09839	-0.845874	10.0993	-3.27281	0.0218644	0.491862	-2.97409	CARS2	CARS2	chr12	89264665	89264725	Island	CARS2 gene body
EDMA_MET_13_06838	-1.14109	9.08488	-3.41327	0.0187317	0.482546	-2.82272	LARP4B	LARP4B	chr13	46833118	46833178	Island	LARP4B gene body
EDMA_MET_15_03223	-0.755236	9.46134	-3.22589	0.0230396	0.496605	-3.02545	MFRP	USP2	chr15	30464819	30464879	Island	3'end of USP2
EDMA_MET_18_02869	0.953558	9.72982	2.6414	0.0455262	0.551106	-3.69588	TAF1C	COTL1	chr18	10570337	10570397	Island
EDMA_MET_19_10990	-0.837038	10.1192	-4.12878	0.00893793	0.419654	-2.10844	SEC14L1	MFSD11	chr19	55419347	55419407	Island	30kb from SEC14L1
EDMA_MET_19_11813	-0.67526	10.0737	-3.41721	0.0186514	0.482139	-2.81853	CDC42EP4	FAM104A	chr19	58651995	58652055	Island	7kb upstream of FAM104A
EDMA_MET_19_12094	-0.85335	10.7267	-4.97513	0.00409907	0.357203	-1.38339	SLC39A11	KCNJ2	chr19	59724553	59724613	Island
EDMA_MET_23_10194	0.840404	10.5025	6.55528	0.00119964	0.307547	-0.327011	PXDC1	SLC22A23	chr23	50110679	50110739	Island	15kb downstream of PXDC1
EDMA_MET_24_00632	-0.809514	10.1977	-4.24323	0.00799723	0.411187	-2.00299	ATP9B	GALR1	chr24	1586853	1586913	Island
EDMA_MET_24_05436	-0.677846	9.65354	-3.04836	0.0281762	0.512852	-3.22326	LRRC30	RAB12	chr24	41196908	41196968	Island
EDMA_MET_25_09614	-0.666026	9.24382	-3.54056	0.0163263	0.472747	-2.68867	ORAI2	ORAI2	chr25	35124583	35124643	Island	ORAI2 gene body
EDMA_MET_26_08733	-1.05475	9.89437	-3.33585	0.0203903	0.487722	-2.90571	GLRX3	SYCE1	chr26	50014783	50014843	Island
EDMA_MET_01_00028	0.783446	9.00506	7.17531	0.000790104	0.289331	0.00170029	NA	RCAN1	chr1	230067	230127	Open Sea
EDMA_MET_01_00294	1.06139	10.2024	3.75554	0.0130194	0.45429	-2.46912	CRYZL1	CRYZL1	chr1	1215344	1215404	Open Sea	gene body
EDMA_MET_01_00913	0.908011	11.4482	4.78073	0.00486158	0.370929	-1.53902	MIR2284X	KRTAP11-1	chr1	3643726	3643786	Open Sea
EDMA_MET_01_01067	1.07899	12.0419	3.9572	0.0105974	0.435984	-2.27103	GRIK1	CCT8	chr1	6467637	6467697	Open Sea
EDMA_MET_01_01441	1.41823	10.4793	4.40052	0.0068849	0.39816	-1.86195	MIR155	TMPRSS15	chr1	13706902	13706962	Open Sea
EDMA_MET_01_01595	0.639157	9.81343	2.82063	0.0367404	0.535933	-3.48468	MIR155	TMPRSS15	chr1	17578281	17578341	Open Sea
EDMA_MET_01_01639	0.706184	8.58595	3.50639	0.0169356	0.474251	-2.72436	C1H21orf91	C1H21orf91	chr1	18747153	18747213	Open Sea	gene body
EDMA_MET_01_01758	1.35017	9.57061	7.24782	0.000753957	0.289189	0.0374839	MIR99A	SAMSN1	chr1	20782117	20782177	Open Sea
EDMA_MET_01_02126	1.08413	12.5863	3.70961	0.0136562	0.45791	-2.51531	ROBO1	GBE1	chr1	28536646	28536706	Open Sea
EDMA_MET_01_02182	0.879158	9.26456	3.46	0.0178047	0.478193	-2.77316	GBE1	VGLL3	chr1	29583307	29583367	Open Sea
EDMA_MET_01_02426	1.26343	9.69012	7.55033	0.000622754	0.285902	0.181235	EPHA3	PROS1	chr1	37666835	37666895	Open Sea
EDMA_MET_01_02649	1.14531	9.88061	6.54543	0.00120795	0.307547	-0.332583	CPOX	ST3GAL6	chr1	42571603	42571663	Open Sea
EDMA_MET_01_03157	0.937547	10.1994	4.50696	0.00623355	0.3894	-1.76901	TFG	SENP7	chr1	46056769	46056829	Open Sea
EDMA_MET_01_03355	1.23172	9.38047	3.64081	0.0146777	0.463954	-2.58521	NFKBIZ	ALCAM	chr1	49901567	49901627	Open Sea
EDMA_MET_01_03431	1.11428	9.9717	4.1813	0.00849125	0.414395	-2.05976	CBLB	CBLB	chr1	50836231	50836291	Open Sea	gene body
EDMA_MET_01_03466	0.78396	10.3878	4.82826	0.00466088	0.369235	-1.50039	TMSB4	MIR2286	chr1	51292169	51292229	Open Sea
EDMA_MET_01_03475	1.16679	8.8795	3.93416	0.0108462	0.436874	-2.29328	TMSB4	MIR2286	chr1	51350830	51350890	Open Sea
EDMA_MET_01_03501	1.2465	10.0582	7.40799	0.000680804	0.287197	0.114693	TMSB4	MIR2286	chr1	51773225	51773285	Open Sea
EDMA_MET_01_03552	2.97572	10.6516	16.6975	1.31671e-05	0.285113	2.21399	BBX	BBX	chr1	52820972	52821032	Open Sea	gene body
EDMA_MET_01_03761	0.869354	9.71452	3.44951	0.0180081	0.47866	-2.78425	DPPA4	CD96	chr1	55570050	55570110	Open Sea
EDMA_MET_01_03964	0.756022	9.1351	2.57686	0.0492371	0.55819	-3.77298	GTPBP8	BOC	chr1	58260537	58260597	Open Sea
EDMA_MET_01_04273	1.02888	11.7546	3.35365	0.0199949	0.486736	-2.88654	GAP43	GAP43	chr1	60922832	60922892	Open Sea	gene body
EDMA_MET_01_04282	0.586554	10.3789	2.6765	0.043638	0.548395	-3.65418	GAP43	LSAMP	chr1	60990900	60990960	Open Sea
EDMA_MET_01_05283	1.39902	9.90703	6.17811	0.00157189	0.314989	-0.548539	KALRN	KALRN	chr1	69453626	69453686	Open Sea	gene body
EDMA_MET_01_05336	0.980572	10.2581	2.64386	0.0453912	0.551037	-3.69296	UMPS	ITGB5	chr1	69783364	69783424	Open Sea
EDMA_MET_01_05453	-0.759646	9.11006	-3.75182	0.0130697	0.45489	-2.47285	ITGB5	ZNF148	chr1	70089829	70089889	Open Sea
EDMA_MET_01_05506	1.43193	10.3973	3.90024	0.0112248	0.439833	-2.32622	ZNF148	ZNF148	chr1	70371619	70371679	Open Sea	gene body
EDMA_MET_01_05508	1.7444	10.5355	2.97719	0.0305862	0.521036	-3.30406	ZNF148	ZNF148	chr1	70372465	70372525	Open Sea	gene body
EDMA_MET_01_05529	0.644092	9.1998	4.64012	0.00551678	0.381543	-1.65554	OSBPL11	OSBPL11	chr1	70637150	70637210	Open Sea	gene body
EDMA_MET_01_05553	0.99069	9.76139	4.56834	0.00589052	0.385873	-1.71632	FYTTD1	FYTTD1	chr1	70960050	70960110	Open Sea	gene body
EDMA_MET_01_05582	1.47255	13.0021	4.59972	0.00572362	0.383867	-1.68964	KIAA0226	TNK2	chr1	71052631	71052691	Open Sea
EDMA_MET_01_05612	1.61206	10.0068	3.49466	0.0171507	0.47495	-2.73666	TFRC	ZDHHC19	chr1	71306999	71307059	Open Sea
EDMA_MET_01_05794	1.01576	10.0736	3.60597	0.0152283	0.467599	-2.62096	MFI2	BDH1	chr1	72538044	72538104	Open Sea
EDMA_MET_01_06327	0.768953	10.8076	4.99951	0.00401366	0.356847	-1.36432	CCDC50	OSTN	chr1	76631727	76631787	Open Sea
EDMA_MET_01_06537	1.11712	9.43772	5.31871	0.00306671	0.342611	-1.12323	LPP	LPP	chr1	79425728	79425788	Open Sea	gene body
EDMA_MET_01_07985	0.745432	10.3144	3.65145	0.0145143	0.463159	-2.57435	KCNMB2	TBL1XR1	chr1	90369797	90369857	Open Sea
EDMA_MET_01_08228	1.29137	9.6625	8.60936	0.000334783	0.285113	0.621085	NCEH1	GHSR	chr1	95709556	95709616	Open Sea
EDMA_MET_01_08276	1.07469	10.0121	2.67654	0.043636	0.548395	-3.65413	FNDC3B	PLD1	chr1	96177209	96177269	Open Sea
EDMA_MET_01_08789	0.788984	10.5813	3.6152	0.0150801	0.46698	-2.61147	BCHE	SI	chr1	103041925	103041985	Open Sea
EDMA_MET_01_09037	0.791268	9.64948	3.02127	0.0290676	0.515837	-3.25392	TRIM59	SMC4	chr1	107893049	107893109	Open Sea
EDMA_MET_01_09255	0.624417	11.739	3.06057	0.0277844	0.511731	-3.20948	RARRES1	RARRES1	chr1	109671973	109672033	Open Sea	gene body
EDMA_MET_01_09563	0.92585	9.78884	5.59777	0.00244733	0.329278	-0.925208	GMPS	GMPS	chr1	112681227	112681287	Open Sea	gene body
EDMA_MET_01_09617	1.17622	8.98694	3.07339	0.0273795	0.510915	-3.19504	SLC33A1	MME	chr1	113028106	113028166	Open Sea
EDMA_MET_01_09893	1.05414	9.78219	5.10898	0.00365481	0.352242	-1.27983	MBNL1	AADAC	chr1	116604308	116604368	Open Sea
EDMA_MET_01_09922	1.02105	8.97868	5.6824	0.00228936	0.325878	-0.867401	AADAC	IGSF10	chr1	117191949	117192009	Open Sea
EDMA_MET_01_10039	0.807486	9.42823	5.1233	0.00361067	0.352001	-1.26892	SIAH2	SELT	chr1	118407157	118407217	Open Sea
EDMA_MET_01_10149	0.884347	9.05844	2.92309	0.0325726	0.526068	-3.36604	CP	CP	chr1	119928477	119928537	Open Sea	gene body
EDMA_MET_01_10747	1.63203	9.43975	6.8039	0.00101083	0.300452	-0.190159	ATP1B3	ATP1B3	chr1	128066541	128066601	Open Sea	gene body
EDMA_MET_01_11508	0.716908	9.04084	3.05981	0.0278086	0.511874	-3.21034	SOX14	IL20RB	chr1	132576114	132576174	Open Sea
EDMA_MET_01_11946	1.05398	9.89404	8.03882	0.000463572	0.285113	0.395642	ANAPC13	SLCO2A1	chr1	136239775	136239835	Open Sea
EDMA_MET_01_14927	-0.982721	9.60532	-3.76062	0.0129511	0.453484	-2.46404	DSCR3	DYRK1A	chr1	151268192	151268252	Open Sea
EDMA_MET_01_15320	1.02914	10.5523	3.92521	0.0109447	0.437399	-2.30195	ETS2	PIK3R4	chr1	153031886	153031946	Open Sea
EDMA_MET_01_15385	1.15135	11.3048	6.47356	0.0012706	0.308015	-0.373553	PIK3R4	CAPN7	chr1	153324068	153324128	Open Sea
EDMA_MET_01_15487	-1.50236	10.9256	-4.55276	0.00597546	0.386006	-1.72963	PIK3R4	CAPN7	chr1	153951827	153951887	Open Sea
EDMA_MET_02_00030	0.880099	9.3124	4.15585	0.00870436	0.417178	-2.08328	HERC2	HERC2	chr2	750056	750116	Open Sea	gene body
EDMA_MET_02_00451	0.731192	10.3056	5.03671	0.00388727	0.354393	-1.33539	WDR33	WDR33	chr2	4647238	4647298	Open Sea	gene body
EDMA_MET_02_00810	0.655944	10.0269	3.66951	0.0142413	0.46084	-2.55594	MIR2917	COL3A1	chr2	7306040	7306100	Open Sea
EDMA_MET_02_01439	0.855237	11.2043	2.90006	0.0334613	0.528633	-3.39256	CCDC141	CCDC141	chr2	17942282	17942342	Open Sea	gene body
EDMA_MET_02_01995	1.16867	10.8544	7.72045	0.000560885	0.285113	0.258298	ATF2	ATF2	chr2	21780827	21780887	Open Sea	gene body
EDMA_MET_02_02042	0.635339	9.54191	4.44956	0.00657551	0.393795	-1.81889	WIPF1	SCRN3	chr2	22323138	22323198	Open Sea
EDMA_MET_02_02182	0.679392	9.40567	2.57821	0.0491558	0.558051	-3.77136	OLA1	CDCA7	chr2	23053103	23053163	Open Sea
EDMA_MET_02_02815	1.18764	9.59734	7.12022	0.00081895	0.292683	-0.0258491	CERS6	CERS6	chr2	27539940	27540000	Open Sea	gene body
EDMA_MET_02_03182	1.37241	10.7437	7.85794	0.00051615	0.285113	0.318686	GRB14	FAP	chr2	32643541	32643601	Open Sea
EDMA_MET_02_03369	1.00415	9.16857	2.93482	0.0321301	0.524471	-3.35256	PSMD14	TANK	chr2	35235764	35235824	Open Sea
EDMA_MET_02_03597	0.637319	10.7598	4.96225	0.00414506	0.358608	-1.39351	BAZ2B	DAPL1	chr2	37257926	37257986	Open Sea
EDMA_MET_02_03618	1.10625	9.33455	3.27553	0.0217984	0.491713	-2.97113	BAZ2B	DAPL1	chr2	37316533	37316593	Open Sea
EDMA_MET_02_03700	0.874385	9.7906	3.19921	0.0237395	0.499171	-3.05482	PKP4	UPP2	chr2	38014849	38014909	Open Sea
EDMA_MET_02_03763	0.650344	11.2944	5.12961	0.00359144	0.352001	-1.26412	GALNT5	ACVR1	chr2	39190913	39190973	Open Sea
EDMA_MET_02_03838	0.861256	10.5117	5.17826	0.00344703	0.351028	-1.22734	GPD2	GPD2	chr2	39821133	39821193	Open Sea	gene body
EDMA_MET_02_03995	0.979428	9.51184	5.56664	0.00250864	0.330518	-0.946736	KCNJ3	KCNJ3	chr2	41407130	41407190	Open Sea	gene body
EDMA_MET_02_04099	0.769152	9.70187	3.0696	0.0274985	0.511323	-3.19931	FMNL2	FMNL2	chr2	43800789	43800849	Open Sea	gene body
EDMA_MET_02_04576	0.624267	9.35493	4.12848	0.00894055	0.419654	-2.10872	SNX6	ZEB2	chr2	51651866	51651926	Open Sea
EDMA_MET_02_04645	1.22215	9.78034	6.10039	0.00166465	0.314989	-0.596381	GTDC1	GTDC1	chr2	52619208	52619268	Open Sea	gene body
EDMA_MET_02_04723	0.944862	10.9536	4.30513	0.0075364	0.406073	-1.94696	KYNU	NXPH2	chr2	54351639	54351699	Open Sea
EDMA_MET_02_04805	0.989485	8.85015	5.48847	0.00267068	0.333677	-1.0014	KYNU	NXPH2	chr2	56230901	56230961	Open Sea
EDMA_MET_02_05014	0.899748	9.601	2.81673	0.0369102	0.536315	-3.48922	HNMT	CXCR4	chr2	60283217	60283277	Open Sea
EDMA_MET_02_05212	0.771957	9.26683	3.76285	0.0129212	0.453163	-2.46181	ACMSD	TMEM163	chr2	62786607	62786667	Open Sea
EDMA_MET_02_05360	1.25712	10.4484	4.56902	0.00588682	0.385873	-1.71574	MGAT5	LYPD1	chr2	63543982	63544042	Open Sea
EDMA_MET_02_05822	1.0158	10.0063	3.24061	0.0226633	0.494679	-3.00929	DPP10	CCDC93	chr2	68227561	68227621	Open Sea
EDMA_MET_02_06275	0.768675	8.97712	2.99507	0.0299597	0.518851	-3.28368	TMEM177	PTPN4	chr2	71903035	71903095	Open Sea
EDMA_MET_02_06566	0.633805	10.6791	2.84195	0.0358266	0.534133	-3.45986	TFCP2L1	CLASP1	chr2	73471887	73471947	Open Sea
EDMA_MET_02_06582	-1.19078	9.98515	-3.02758	0.028857	0.51524	-3.24676	CLASP1	CLASP1	chr2	73502352	73502412	Open Sea	gene body
EDMA_MET_02_07049	-0.797802	10.2213	-2.86528	0.0348555	0.532165	-3.43278	STAT4	MYO1B	chr2	80075799	80075859	Open Sea
EDMA_MET_02_07147	1.27535	10.2897	4.9629	0.00414272	0.358602	-1.393	NABP1	TMEFF2	chr2	80653149	80653209	Open Sea
EDMA_MET_02_07389	0.803728	8.93248	2.98869	0.0301817	0.519398	-3.29095	STK17B	PGAP1	chr2	85429328	85429388	Open Sea
EDMA_MET_02_07411	0.733657	9.67458	2.61853	0.0468052	0.553819	-3.72315	STK17B	PGAP1	chr2	85587344	85587404	Open Sea
EDMA_MET_02_07515	1.02645	10.5061	3.446	0.0180768	0.479104	-2.78797	PGAP1	SF3B1	chr2	86215272	86215332	Open Sea
EDMA_MET_02_07771	1.3586	10.4409	7.49296	0.000645419	0.286616	0.154645	SPATS2L	SPATS2L	chr2	89274829	89274889	Open Sea	gene body
EDMA_MET_02_08266	1.83927	9.48195	8.90193	0.000285417	0.285113	0.727279	ICOS	NRP2	chr2	93658562	93658622	Open Sea
EDMA_MET_02_08492	0.885928	10.022	6.33872	0.00139879	0.312211	-0.452085	GPR1	ADAM23	chr2	95095029	95095089	Open Sea
EDMA_MET_02_08619	1.02712	9.20553	4.41573	0.00678719	0.396797	-1.84855	KLF7	CREB1	chr2	96185968	96186028	Open Sea
EDMA_MET_02_08674	0.984752	8.95019	2.75547	0.0396972	0.541656	-3.56095	PLEKHM3	PLEKHM3	chr2	96687198	96687258	Open Sea	gene body
EDMA_MET_02_08733	0.845251	8.95643	5.16456	0.00348701	0.351271	-1.23766	PIKFYVE	PTH2R	chr2	97061702	97061762	Open Sea
EDMA_MET_02_08816	0.711466	10.3511	3.4439	0.0181181	0.47919	-2.79019	UNC80	UNC80	chr2	98158522	98158582	Open Sea	gene body
EDMA_MET_02_08881	1.50818	11.5031	4.13192	0.00891045	0.419654	-2.10552	CPS1	VWC2L	chr2	99136408	99136468	Open Sea
EDMA_MET_02_09610	2.07939	11.1366	7.33466	0.000713203	0.289189	0.0796545	TNP1	TNS1	chr2	105787683	105787743	Open Sea
EDMA_MET_02_09917	1.4961	9.68767	4.45216	0.00655954	0.393795	-1.81661	RQCD1	PLCD4	chr2	107297293	107297353	Open Sea
EDMA_MET_02_10086	1.10464	8.89475	3.05764	0.0278776	0.512157	-3.21278	NHEJ1	NHEJ1	chr2	107785766	107785826	Open Sea	gene body
EDMA_MET_02_10500	0.898547	9.67106	4.00095	0.0101429	0.43199	-2.22906	SLC4A3	EPHA4	chr2	109141551	109141611	Open Sea
EDMA_MET_02_10984	1.51792	10.5069	4.13161	0.00891316	0.419654	-2.1058	DOCK10	RHBDD1	chr2	114207974	114208034	Open Sea
EDMA_MET_02_11029	0.759492	8.7186	3.35062	0.0200616	0.486736	-2.8898	DOCK10	RHBDD1	chr2	115087731	115087791	Open Sea
EDMA_MET_02_11201	0.917993	9.34167	2.83673	0.0360481	0.534436	-3.46593	AGFG1	AGFG1	chr2	116492121	116492181	Open Sea	gene body
EDMA_MET_02_11427	0.939328	9.53643	3.13563	0.0255058	0.505985	-3.12533	MIR2284M	TRIP12	chr2	118412050	118412110	Open Sea
EDMA_MET_02_12893	0.61346	10.4583	3.76076	0.0129492	0.453484	-2.4639	EPB41	OPRD1	chr2	125147074	125147134	Open Sea
EDMA_MET_02_14087	0.687237	9.63875	2.8444	0.0357232	0.533835	-3.45701	CLIC4	CLIC4	chr2	128770098	128770158	Open Sea	gene body
EDMA_MET_02_14932	1.60902	9.86858	4.29847	0.00758444	0.406258	-1.95295	ZBTB40	CDC42	chr2	130948354	130948414	Open Sea
EDMA_MET_02_14969	-0.60272	9.8405	-2.93923	0.0319655	0.524143	-3.34751	ZBTB40	CDC42	chr2	131054610	131054670	Open Sea
EDMA_MET_02_15266	0.835907	11.1715	3.72393	0.0134539	0.4577	-2.50086	ALPL	ALPL	chr2	131840400	131840460	Open Sea	gene body
EDMA_MET_02_16059	1.53599	9.41807	8.8962	0.000286297	0.285113	0.725256	UBR4	UBR4	chr2	134070576	134070636	Open Sea	gene body
EDMA_MET_03_00077	0.666481	8.90966	3.02931	0.0287997	0.515217	-3.24481	BRP44	MPZL1	chr3	831730	831790	Open Sea
EDMA_MET_03_00301	0.871735	10.6439	4.95848	0.00415864	0.358921	-1.39648	ILDR2	ILDR2	chr3	1988723	1988783	Open Sea	gene body
EDMA_MET_03_00379	0.70581	10.8683	3.26383	0.0220839	0.492609	-2.98389	POGK	FAM78B	chr3	2288224	2288284	Open Sea
EDMA_MET_03_00601	0.690932	8.44496	3.06664	0.0275917	0.511573	-3.20264	PBX1	NUF2	chr3	4688724	4688784	Open Sea
EDMA_MET_03_00627	1.13879	11.4361	2.77401	0.0388301	0.539651	-3.53919	PBX1	NUF2	chr3	5532739	5532799	Open Sea
EDMA_MET_03_00796	1.44522	10.2211	3.55774	0.0160294	0.471176	-2.67081	NOS1AP	NOS1AP	chr3	7412005	7412065	Open Sea	gene body
EDMA_MET_03_01303	1.28631	10.3434	5.91768	0.00190928	0.321532	-0.711946	CCDC19	CCDC19	chr3	9913673	9913733	Open Sea	gene body
EDMA_MET_03_01337	0.956645	8.8642	4.66742	0.00538193	0.379579	-1.63266	DUSP23	CRP	chr3	10077460	10077520	Open Sea
EDMA_MET_03_01656	0.746266	10.6386	6.04159	0.00173912	0.317118	-0.633093	ETV3L	LRRC71	chr3	13799887	13799947	Open Sea
EDMA_MET_03_02952	1.14988	9.52728	3.4544	0.017913	0.478395	-2.77908	S100A7	S100A8	chr3	17046012	17046072	Open Sea
EDMA_MET_03_03216	1.1702	10.0906	2.98379	0.0303532	0.519846	-3.29653	CELF3	SNX27	chr3	19123599	19123659	Open Sea
EDMA_MET_03_03371	-0.862355	10.4594	-4.16494	0.00862754	0.415593	-2.07486	SCNM1	SCNM1	chr3	19685871	19685931	Open Sea	gene body
EDMA_MET_03_03541	1.53568	10.6992	3.53698	0.0163889	0.472747	-2.6924	RPRD2	RPRD2	chr3	20261264	20261324	Open Sea	gene body
EDMA_MET_03_04182	-1.00835	9.44387	-2.62888	0.0462217	0.552531	-3.71081	SEC22B	REG4	chr3	23423467	23423527	Open Sea
EDMA_MET_03_05104	1.23259	10.7316	8.66975	0.000323811	0.285113	0.643502	TRIM33	OLFML3	chr3	29318932	29318992	Open Sea
EDMA_MET_03_06282	0.921503	9.90314	4.47856	0.00640008	0.391293	-1.79361	NTNG1	NTNG1	chr3	36109303	36109363	Open Sea	gene body
EDMA_MET_03_06407	0.640679	9.56721	2.72101	0.0413663	0.545102	-3.60153	PRMT6	AMY2B	chr3	39620709	39620769	Open Sea
EDMA_MET_03_06468	0.870138	9.24328	5.30049	0.00311318	0.344816	-1.13657	COL11A1	OLFM3	chr3	41100964	41101024	Open Sea
EDMA_MET_03_06720	0.716774	9.6514	3.75075	0.0130843	0.455012	-2.47393	SNX7	MIR137	chr3	44919253	44919313	Open Sea
EDMA_MET_03_06747	1.96142	10.9067	5.41662	0.00283051	0.337052	-1.05244	SNX7	MIR137	chr3	45227045	45227105	Open Sea
EDMA_MET_03_07403	-0.751407	10.7622	-5.5448	0.00255272	0.331585	-0.961919	RPL5	GFI1	chr3	50900762	50900822	Open Sea
EDMA_MET_03_07539	0.62092	10.6037	2.67157	0.0438981	0.548756	-3.66003	BRDT	CDC7	chr3	52010628	52010688	Open Sea
EDMA_MET_03_08109	0.742011	10.9347	2.76174	0.0394014	0.54069	-3.55358	SYDE2	WDR63	chr3	59148641	59148701	Open Sea
EDMA_MET_03_08120	0.67502	8.54073	3.7171	0.0135499	0.4577	-2.50774	WDR63	WDR63	chr3	59182773	59182833	Open Sea
EDMA_MET_03_08355	0.76186	12.1865	2.68775	0.0430514	0.547385	-3.64085	TTLL7	LPHN2	chr3	61382865	61382925	Open Sea
EDMA_MET_03_08443	1.38815	10.3256	4.6566	0.00543491	0.380217	-1.64171	LPHN2	LPHN2	chr3	62883600	62883660	Open Sea	gene body
EDMA_MET_03_08496	0.749516	10.0117	3.31064	0.020966	0.489324	-2.93297	LPHN2	ELTD1	chr3	65091741	65091801	Open Sea
EDMA_MET_03_08560	0.716332	9.80935	3.91848	0.0110194	0.437463	-2.30848	ELTD1	PTGFR	chr3	66217038	66217098	Open Sea
EDMA_MET_03_08659	0.903584	9.3272	5.42964	0.00280072	0.336895	-1.04313	ZZZ3	ZZZ3	chr3	67274330	67274390	Open Sea	gene body
EDMA_MET_03_08781	0.689501	9.67544	4.23925	0.00802803	0.411199	-2.00663	ACADM	TYW3	chr3	69466982	69467042	Open Sea
EDMA_MET_03_08797	0.70175	9.30129	6.10764	0.00165573	0.314989	-0.591884	ACADM	TYW3	chr3	69699325	69699385	Open Sea
EDMA_MET_03_08942	0.745373	10.6485	3.02287	0.0290141	0.515729	-3.25211	LRRIQ3	NEGR1	chr3	71947809	71947869	Open Sea
EDMA_MET_03_09617	0.715725	9.54504	4.23	0.00809991	0.411993	-2.01506	MIR101-1	JAK1	chr3	80771143	80771203	Open Sea
EDMA_MET_03_09668	0.92162	9.81064	4.15121	0.00874391	0.417476	-2.08759	JAK1	UBE2U	chr3	81222094	81222154	Open Sea
EDMA_MET_03_09715	0.90523	10.6632	6.66715	0.00110995	0.304151	-0.264563	UBE2U	UBE2U	chr3	81577062	81577122	Open Sea	gene body
EDMA_MET_03_09919	0.801216	10.129	3.56929	0.0158333	0.470185	-2.65883	ALG6	ATG4C	chr3	82968895	82968955	Open Sea
EDMA_MET_03_10364	1.00268	8.95967	3.4152	0.0186924	0.482414	-2.82067	FGGY	FGGY	chr3	87111450	87111510	Open Sea	gene body
EDMA_MET_03_10601	1.33807	10.304	3.59877	0.0153448	0.467642	-2.62837	OMA1	C8B	chr3	88537238	88537298	Open Sea
EDMA_MET_03_11244	1.40131	10.8079	2.93493	0.032126	0.524471	-3.35244	TCEANC2	TCEANC2	chr3	92736622	92736682	Open Sea	gene body
EDMA_MET_03_11503	0.884605	9.97068	3.11239	0.0261883	0.50785	-3.15129	PODN	SCP2	chr3	93757180	93757240	Open Sea
EDMA_MET_03_11550	1.03264	10.1382	8.72737	0.000313738	0.285113	0.664647	ZYG11B	ZYG11B	chr3	94174401	94174461	Open Sea	gene body
EDMA_MET_03_11598	0.610838	11.4578	2.63648	0.045798	0.551832	-3.70174	PRPF38A	PRPF38A	chr3	94522279	94522339	Open Sea	gene body
EDMA_MET_03_12328	0.7119	10.1776	6.55291	0.00120164	0.307547	-0.328354	FOXE3	CMPK1	chr3	99482803	99482863	Open Sea
EDMA_MET_03_12713	0.97513	9.88216	3.26506	0.0220538	0.492574	-2.98255	MMACHC	TOE1	chr3	101270210	101270270	Open Sea
EDMA_MET_03_13997	0.840731	8.92672	4.19453	0.00838283	0.413495	-2.04757	TRIT1	TRIT1	chr3	106821554	106821614	Open Sea	gene body
EDMA_MET_03_14146	1.13525	9.89361	6.09669	0.00166922	0.314989	-0.598677	MACF1	MACF1	chr3	107217242	107217302	Open Sea	gene body
EDMA_MET_03_14167	1.4196	10.0483	8.93685	0.000280122	0.285113	0.739556	MACF1	MACF1	chr3	107276330	107276390	Open Sea	gene body
EDMA_MET_03_14235	0.745658	12.2243	3.48005	0.0174231	0.476529	-2.75202	AKIRIN1	RHBDL2	chr3	107626060	107626120	Open Sea
EDMA_MET_03_14591	0.77479	9.50666	2.81163	0.0371341	0.536795	-3.49518	ZC3H12A	GRIK3	chr3	109042765	109042825	Open Sea
EDMA_MET_03_14921	0.856494	9.70583	3.39401	0.0191296	0.483808	-2.84327	THRAP3	TRAPPC3	chr3	110215802	110215862	Open Sea	gene body
EDMA_MET_03_15644	-0.992881	10.3603	-4.29637	0.00759974	0.406669	-1.95485	NGEF	INPP5D	chr3	113397545	113397605	Open Sea
EDMA_MET_03_16823	1.01096	9.83896	6.42854	0.00131179	0.309089	-0.399525	CXCR7	COPS8	chr3	117085264	117085324	Open Sea
EDMA_MET_04_00200	0.905137	10.1317	5.61009	0.00242357	0.328969	-0.916735	VSTM2A	GRB10	chr4	3986257	3986317	Open Sea
EDMA_MET_04_00490	0.816197	10.4842	3.38359	0.0193488	0.484595	-2.8544	DDC	DDC	chr4	5294634	5294694	Open Sea	gene body
EDMA_MET_04_00918	1.00235	10.429	3.20657	0.023544	0.498734	-3.04671	CDK14	CDK14	chr4	8292313	8292373	Open Sea	gene body
EDMA_MET_04_01099	1.25772	9.4077	3.14759	0.0251626	0.504831	-3.11201	TMBIM1B	TMBIM1B	chr4	9584628	9584688	Open Sea	gene body
EDMA_MET_04_01140	-0.659614	9.09245	-2.96574	0.0309951	0.521987	-3.31714	CDK6	CDK6	chr4	9889158	9889218	Open Sea	gene body
EDMA_MET_04_01733	0.821553	10.6463	2.97652	0.03061	0.521081	-3.30483	ACN9	ACN9	chr4	14405429	14405489	Open Sea	gene body
EDMA_MET_04_02074	0.974041	9.81359	2.93617	0.0320797	0.524309	-3.35102	NXPH1	NDUFA4	chr4	18586888	18586948	Open Sea
EDMA_MET_04_02113	0.970911	10.4411	4.90591	0.00435342	0.362965	-1.4381	NDUFA4	THSD7A	chr4	19242789	19242849	Open Sea
EDMA_MET_04_02416	0.748591	8.80521	2.72313	0.0412614	0.545062	-3.59902	MEOX2	SOSTDC1	chr4	24814830	24814890	Open Sea
EDMA_MET_04_02583	0.899694	8.54019	2.97321	0.0307277	0.521101	-3.30861	PRPS1L1	TWIST1	chr4	26766098	26766158	Open Sea
EDMA_MET_04_02725	1.24341	9.22537	7.28586	0.000735772	0.289189	0.0560511	ITGB8	CDCA7L	chr4	29287248	29287308	Open Sea
EDMA_MET_04_02790	1.09944	11.4164	4.42972	0.00669871	0.394865	-1.83626	ITGB8	CDCA7L	chr4	29936324	29936384	Open Sea
EDMA_MET_04_02974	0.945187	8.98864	3.86898	0.0115871	0.443685	-2.35676	CDCA7L	IL6	chr4	31164849	31164909	Open Sea
EDMA_MET_04_03326	1.02787	9.29573	3.74992	0.0130954	0.45504	-2.47475	GRM3	GRM3	chr4	33835816	33835876	Open Sea	gene body
EDMA_MET_04_03381	1.02112	9.14872	5.63586	0.00237471	0.328003	-0.899066	GRM3	SEMA3D	chr4	34533501	34533561	Open Sea
EDMA_MET_04_03685	0.749836	9.53958	3.85596	0.011742	0.444838	-2.36953	GNAT3	GNAI1	chr4	40883812	40883872	Open Sea
EDMA_MET_04_03891	0.697752	8.84274	3.45844	0.0178348	0.47829	-2.77481	PTPN12	PION	chr4	43934591	43934651	Open Sea
EDMA_MET_04_04166	1.16362	11.43	3.48104	0.0174045	0.476458	-2.75098	MLL5	PUS7	chr4	46587418	46587478	Open Sea
EDMA_MET_04_04375	-0.726762	9.76426	-3.9714	0.0104474	0.434884	-2.25737	NAMPT	PIK3CG	chr4	48019829	48019889	Open Sea
EDMA_MET_04_04422	1.67271	10.383	4.504	0.00625067	0.389756	-1.77157	PIK3CG	PIK3CG	chr4	48282901	48282961	Open Sea	gene body
EDMA_MET_04_04742	0.853827	9.91587	6.02577	0.00175982	0.317258	-0.643047	STARD3NL	CFTR	chr4	50696798	50696858	Open Sea
EDMA_MET_04_05200	1.10222	8.89233	3.27472	0.0218179	0.49182	-2.97201	IMMP2L	IMMP2L	chr4	57995166	57995226	Open Sea	gene body
EDMA_MET_04_05326	1.02446	10.6878	5.02419	0.00392928	0.355404	-1.3451	THAP5	ELMO1	chr4	60170734	60170794	Open Sea
EDMA_MET_04_05356	1.37151	9.08737	4.56816	0.00589148	0.385873	-1.71647	ELMO1	ELMO1	chr4	60481271	60481331	Open Sea	gene body
EDMA_MET_04_05742	1.1841	10.8226	5.11304	0.00364223	0.352062	-1.27673	BBS9	NT5C3	chr4	64141544	64141604	Open Sea
EDMA_MET_04_06380	1.48522	10.1119	5.27427	0.00318149	0.346319	-1.15585	CHN2	JAZF1	chr4	68042991	68043051	Open Sea
EDMA_MET_04_06767	1.6331	10.1461	7.9408	0.000491232	0.285113	0.354283	SKAP2	SNX10	chr4	69929115	69929175	Open Sea
EDMA_MET_04_06832	0.863951	10.6569	3.01674	0.0292197	0.516269	-3.25906	NFE2L3	MIR148A	chr4	70272468	70272528	Open Sea
EDMA_MET_04_07033	1.12434	9.76038	6.18519	0.00156375	0.314522	-0.544218	DFNA5	NPY	chr4	71884548	71884608	Open Sea
EDMA_MET_04_07195	1.25042	9.48417	7.15642	0.000799861	0.290959	-0.00771417	ZNF804B	STEAP1	chr4	74077864	74077924	Open Sea
EDMA_MET_04_07936	0.668515	10.7891	2.97059	0.0308214	0.521533	-3.3116	C4H7orf25	MIR2421	chr4	79139685	79139745	Open Sea
EDMA_MET_04_08662	1.44072	9.85335	5.34511	0.00300081	0.340774	-1.104	WASL	SPAM1	chr4	88967252	88967312	Open Sea
EDMA_MET_04_08711	1.0388	9.78971	3.93262	0.0108631	0.436874	-2.29477	SPAM1	GPR37	chr4	89658831	89658891	Open Sea
EDMA_MET_04_09345	0.682509	10.2824	6.85704	0.000975154	0.297733	-0.161806	AHCYL2	AHCYL2	chr4	93979226	93979286	Open Sea	gene body
EDMA_MET_04_10674	0.831385	9.70923	5.63876	0.00236929	0.328003	-0.897086	C4H7orf55	HIPK2	chr4	103744615	103744675	Open Sea
EDMA_MET_04_10681	0.643022	10.1118	3.6063	0.0152229	0.467599	-2.62062	C4H7orf55	HIPK2	chr4	103770675	103770735	Open Sea
EDMA_MET_04_10743	0.815499	9.58664	4.6825	0.00530903	0.378237	-1.62006	C4H7orf55	HIPK2	chr4	103927238	103927298	Open Sea
EDMA_MET_04_11416	1.46969	10.3806	3.89337	0.0113033	0.440578	-2.33292	EPHA1	FAM115C	chr4	107762704	107762764	Open Sea
EDMA_MET_04_11618	0.968065	9.09523	5.97708	0.00182538	0.319319	-0.67389	TPK1	CUL1	chr4	109119270	109119330	Open Sea
EDMA_MET_04_11670	0.792071	9.45233	3.12239	0.0258921	0.507254	-3.14011	TPK1	CUL1	chr4	110379872	110379932	Open Sea
EDMA_MET_04_12094	1.66876	9.54293	14.2213	2.91495e-05	0.285113	1.92831	ZNF398	ZNF777	chr4	113124024	113124084	Open Sea
EDMA_MET_04_12987	-1.02403	9.75338	-3.08271	0.0270894	0.510156	-3.18456	GALNTL5	XRCC2	chr4	115578706	115578766	Open Sea
EDMA_MET_04_13260	1.00509	9.41183	5.50147	0.00264289	0.333012	-0.992247	XRCC2	DPP6	chr4	116837768	116837828	Open Sea
EDMA_MET_05_00056	2.28759	11.4818	5.8026	0.00208509	0.322014	-0.787032	TSPAN8	LGR5	chr5	860648	860708	Open Sea
EDMA_MET_05_00088	2.42348	10.212	11.7518	7.44174e-05	0.285113	1.50636	LGR5	LGR5	chr5	1176932	1176992	Open Sea	gene body
EDMA_MET_05_00456	1.55863	11.6707	4.26889	0.00780235	0.409233	-1.97968	NAP1L1	ZDHHC17	chr5	5658040	5658100	Open Sea
EDMA_MET_05_00542	1.04945	10.8659	3.49102	0.0172182	0.475217	-2.74049	NAP1L1	ZDHHC17	chr5	6123612	6123672	Open Sea
EDMA_MET_05_01060	0.804628	10.2113	5.17235	0.00346421	0.3512	-1.23179	CCDC59	SLC6A15	chr5	12699401	12699461	Open Sea
EDMA_MET_05_01099	0.849735	9.09465	3.4061	0.0188787	0.483397	-2.83036	CCDC59	SLC6A15	chr5	13009935	13009995	Open Sea
EDMA_MET_05_01134	0.762708	8.65931	4.58234	0.00581538	0.385754	-1.7044	CCDC59	SLC6A15	chr5	13807886	13807946	Open Sea
EDMA_MET_05_01264	1.10251	9.13649	3.51345	0.0168077	0.473837	-2.71697	MGAT4C	C5H12orf50	chr5	16438470	16438530	Open Sea
EDMA_MET_05_01711	0.643235	10.1646	3.54992	0.0161639	0.471938	-2.67894	BTG1	NUDT4	chr5	23076557	23076617	Open Sea
EDMA_MET_05_02087	2.59072	10.3194	7.02236	0.000873307	0.296937	-0.0755462	GLYCAM1	PPP1R1A	chr5	25608844	25608904	Open Sea
EDMA_MET_05_03178	0.677738	10.9235	3.20558	0.0235703	0.498734	-3.0478	SCN8A	GALNT6	chr5	28450130	28450190	Open Sea
EDMA_MET_05_03392	1.15905	10.9751	2.69795	0.0425265	0.546465	-3.62877	DIP2B	DIP2B	chr5	29497972	29498032	Open Sea	gene body
EDMA_MET_05_04107	0.734148	9.97947	4.07338	0.00943868	0.424637	-2.16035	VDR	VDR	chr5	32557557	32557617	Open Sea	gene body
EDMA_MET_05_04664	0.705675	10.1915	4.61023	0.00566897	0.38343	-1.68074	ADAMTS20	ADAMTS20	chr5	37287546	37287606	Open Sea	gene body
EDMA_MET_05_04666	0.743919	9.97202	2.95125	0.0315213	0.523298	-3.33372	ADAMTS20	ADAMTS20	chr5	37287842	37287902	Open Sea	gene body
EDMA_MET_05_04852	0.596893	9.58107	3.19717	0.0237939	0.499315	-3.05707	GXYLT1	GXYLT1	chr5	38786524	38786584	Open Sea	gene body
EDMA_MET_05_04884	1.26337	10.727	3.27449	0.0218234	0.49182	-2.97225	GXYLT1	PDZRN4	chr5	39012875	39012935	Open Sea
EDMA_MET_05_05018	1.20178	9.20974	3.35844	0.0198897	0.486012	-2.88138	ABCD2	KIF21A	chr5	41819792	41819852	Open Sea
EDMA_MET_05_05681	0.779021	9.61692	4.08419	0.00933847	0.423418	-2.15017	LLPH	LEMD3	chr5	48494871	48494931	Open Sea
EDMA_MET_05_05699	1.14744	10.1805	3.66477	0.0143125	0.46123	-2.56077	LLPH	LEMD3	chr5	48550128	48550188	Open Sea
EDMA_MET_05_06305	0.839155	10.5652	3.36581	0.0197295	0.485513	-2.87346	LRIG3	XRCC6BP1	chr5	55331881	55331941	Open Sea
EDMA_MET_05_07117	0.766069	9.07703	2.84702	0.0356132	0.533696	-3.45397	LOC787518	LOC788615	chr5	59941472	59941532	Open Sea
EDMA_MET_05_07180	1.47317	9.88117	10.4014	0.000134839	0.285113	1.18755	NTN4	NTN4	chr5	60431173	60431233	Open Sea	gene body
EDMA_MET_05_07193	0.981182	9.09768	5.23282	0.00329309	0.348525	-1.18654	NTN4	NTN4	chr5	60491628	60491688	Open Sea	gene body
EDMA_MET_05_07338	0.620209	11.4443	3.20519	0.0235806	0.498734	-3.04823	NEDD1	MIR1251	chr5	61804435	61804495	Open Sea
EDMA_MET_05_07365	1.06813	9.47346	4.72904	0.00509135	0.374883	-1.58147	MIR135A-2	TMPO	chr5	62430524	62430584	Open Sea
EDMA_MET_05_07533	0.825907	9.01991	2.80678	0.0373479	0.537473	-3.50084	SCYL2	SLC17A8	chr5	64625647	64625707	Open Sea
EDMA_MET_05_07883	1.16755	9.70051	3.68471	0.0140163	0.459925	-2.54051	PAH	STAB2	chr5	67572397	67572457	Open Sea
EDMA_MET_05_08607	0.781223	9.20072	2.74105	0.0403866	0.543295	-3.57791	SYN3	SYN3	chr5	71675939	71675999	Open Sea	gene body
EDMA_MET_05_08698	1.01245	10.2536	5.53901	0.00256456	0.331585	-0.965955	SYN3	SYN3	chr5	71853112	71853172	Open Sea	gene body
EDMA_MET_05_08755	0.705952	9.20089	2.87873	0.0343088	0.530569	-3.4172	LARGE	LARGE	chr5	72242064	72242124	Open Sea	gene body
EDMA_MET_05_09642	0.777761	9.81474	4.83078	0.00465053	0.369235	-1.49836	DNM1L	C5H12orf35	chr5	78065290	78065350	Open Sea
EDMA_MET_05_09949	0.631373	8.52771	2.95372	0.0314309	0.523224	-3.33089	CCDC91	CCDC91	chr5	81593542	81593602	Open Sea
EDMA_MET_05_10416	1.02803	9.05462	6.6035	0.00115997	0.304151	-0.29992	BCAT1	SOX5	chr5	86486131	86486191	Open Sea
EDMA_MET_05_10728	1.43739	10.0123	5.41339	0.00283795	0.337052	-1.05475	AEBP2	CAPZA3	chr5	91099085	91099145	Open Sea
EDMA_MET_05_11005	0.919666	9.03019	2.58599	0.0486923	0.557322	-3.76204	ERP27	MGP	chr5	95434059	95434119	Open Sea
EDMA_MET_05_11250	0.735782	9.20278	2.67463	0.0437364	0.548565	-3.6564	HEBP1	HEBP1	chr5	97377716	97377776	Open Sea	gene body
EDMA_MET_05_11287	0.631109	8.90059	3.71804	0.0135367	0.4577	-2.5068	DDX47	APOLD1	chr5	97510408	97510468	Open Sea
EDMA_MET_05_11409	0.637976	9.5068	3.93121	0.0108786	0.436874	-2.29614	LOH12CR1	LOH12CR1	chr5	97901312	97901372	Open Sea	gene body
EDMA_MET_05_11659	0.586012	9.03303	3.07843	0.0272221	0.510334	-3.18937	LOC618591	KLRB1	chr5	100875825	100875885	Open Sea
EDMA_MET_05_13677	0.798663	9.91922	3.17325	0.0244435	0.502492	-3.08353	CECR5	ATP6V1E1	chr5	109506172	109506232	Open Sea
EDMA_MET_06_00012	0.874187	10.7448	2.77551	0.0387607	0.539651	-3.53743	NA	2001-03-01	chr6	140326	140386	Open Sea
EDMA_MET_06_00059	-0.730692	9.08083	-2.71214	0.0418085	0.545709	-3.612	NA	2001-03-01	chr6	1861528	1861588	Open Sea
EDMA_MET_06_00833	1.03185	9.24951	3.49515	0.0171417	0.47495	-2.73615	AP1AR	C6H4orf32	chr6	14498354	14498414	Open Sea
EDMA_MET_06_01410	0.967023	9.96549	3.15174	0.0250447	0.504805	-3.1074	DKK2	DKK2	chr6	19407067	19407127	Open Sea	gene body
EDMA_MET_06_01463	0.793008	9.32065	3.71976	0.0135125	0.4577	-2.50507	AIMP1	GSTCD	chr6	20343088	20343148	Open Sea
EDMA_MET_06_01488	1.73502	10.7549	5.50589	0.00263352	0.332841	-0.989139	AIMP1	GSTCD	chr6	20573823	20573883	Open Sea
EDMA_MET_06_02025	1.13502	11.3052	3.43284	0.0183371	0.48015	-2.80192	TSPAN5	TSPAN5	chr6	27433268	27433328	Open Sea	gene body
EDMA_MET_06_02164	1.54585	9.76412	3.9051	0.0111696	0.439321	-2.32148	RAP1GDS1	PDHA2	chr6	29982088	29982148	Open Sea
EDMA_MET_06_02299	1.31182	11.4197	5.05214	0.00383623	0.353493	-1.32346	PDLIM5	SMARCAD1	chr6	31696046	31696106	Open Sea
EDMA_MET_06_02549	1.6552	9.78832	3.2462	0.0225223	0.494329	-3.00317	BOLA	FAM13A	chr6	36781754	36781814	Open Sea
EDMA_MET_06_02721	0.603868	9.13695	2.77908	0.0385966	0.539651	-3.53325	PPM1K	ABCG2	chr6	37934134	37934194	Open Sea
EDMA_MET_06_02912	0.944296	9.92695	5.64369	0.0023601	0.328003	-0.893719	LCORL	SLIT2	chr6	39973372	39973432	Open Sea
EDMA_MET_06_02952	0.909559	9.63198	5.72991	0.00220594	0.324305	-0.835396	LCORL	SLIT2	chr6	41011448	41011508	Open Sea
EDMA_MET_06_03033	1.08887	10.4439	3.21175	0.0234074	0.498102	-3.04099	KCNIP4	GBA3	chr6	42797027	42797087	Open Sea
EDMA_MET_06_03051	0.667994	9.77219	2.74614	0.0401416	0.542717	-3.57192	KCNIP4	GBA3	chr6	43287990	43288050	Open Sea
EDMA_MET_06_03115	1.32316	10.3292	7.95682	0.00048658	0.285113	0.361099	KCNIP4	GBA3	chr6	43598592	43598652	Open Sea
EDMA_MET_06_03129	1.46336	10.9907	2.73831	0.0405189	0.543541	-3.58113	GBA3	GBA3	chr6	43792347	43792407	Open Sea	gene body
EDMA_MET_06_03173	0.945058	9.03997	3.82575	0.0121105	0.447265	-2.39929	GBA3	PPARGC1A	chr6	43908681	43908741	Open Sea
EDMA_MET_06_03240	1.09578	10.7175	3.59164	0.0154613	0.46799	-2.63572	PPARGC1A	DHX15	chr6	45057559	45057619	Open Sea
EDMA_MET_06_03274	0.776691	9.31303	2.83148	0.0362722	0.534641	-3.47204	PPARGC1A	DHX15	chr6	45344400	45344460	Open Sea
EDMA_MET_06_03354	1.35083	10.2182	5.72231	0.00221904	0.324507	-0.840492	DHX15	SOD3	chr6	45793165	45793225	Open Sea
EDMA_MET_06_03557	0.818001	8.78356	7.44593	0.000664728	0.286616	0.132617	SEL1L3	SMIM20	chr6	46909403	46909463	Open Sea
EDMA_MET_06_03900	0.750544	9.09734	2.893	0.0337392	0.529116	-3.40071	PCDH7	C6H4orf19	chr6	52677808	52677868	Open Sea
EDMA_MET_06_04093	0.668689	9.79001	3.58284	0.0156065	0.468596	-2.64481	PCDH7	C6H4orf19	chr6	57726195	57726255	Open Sea
EDMA_MET_06_04097	0.944731	11.3822	2.92086	0.0326575	0.526117	-3.36861	PCDH7	C6H4orf19	chr6	57727027	57727087	Open Sea
EDMA_MET_06_04696	1.33782	9.99214	4.23879	0.00803153	0.411199	-2.00704	LIMCH1	LIMCH1	chr6	62130626	62130686	Open Sea	gene body
EDMA_MET_06_05104	1.03322	9.11671	4.22471	0.00814142	0.412059	-2.0199	GABRA2	COX7B2	chr6	66653113	66653173	Open Sea
EDMA_MET_06_05217	0.732247	9.32854	2.78381	0.03838	0.539144	-3.5277	ATP10D	ATP10D	chr6	67842273	67842333	Open Sea	gene body
EDMA_MET_06_05353	1.02619	12.1041	4.86872	0.00449762	0.365545	-1.46781	OCIAD1	OCIAD1	chr6	69156751	69156811	Open Sea	gene body
EDMA_MET_06_05361	1.02527	9.46025	8.94977	0.000278192	0.285113	0.744077	OCIAD1	OCIAD1	chr6	69159020	69159080	Open Sea	gene body
EDMA_MET_06_05918	1.1873	9.68715	9.42735	0.00021679	0.285113	0.903582	NMU	CEP135	chr6	73012609	73012669	Open Sea
EDMA_MET_06_06371	1.646	10.4106	5.66291	0.00232466	0.327312	-0.880624	TECRL	CENPC1	chr6	84052134	84052194	Open Sea
EDMA_MET_06_06602	0.62633	8.85584	4.25955	0.00787268	0.410164	-1.98816	GC	ADAMTS3	chr6	88792855	88792915	Open Sea
EDMA_MET_06_06707	1.00878	9.72859	4.14819	0.00876979	0.41773	-2.09039	IL8	CXCL6	chr6	90627780	90627840	Open Sea
EDMA_MET_06_06828	0.649397	10.2516	2.69216	0.0428235	0.546968	-3.63562	PARM1	PARM1	chr6	91693292	91693352	Open Sea	gene body
EDMA_MET_06_07229	0.865479	11.6034	2.73991	0.0404413	0.543481	-3.57925	MRPL1	ANXA3	chr6	94636095	94636155	Open Sea
EDMA_MET_06_07247	0.959237	10.2572	5.41035	0.00284498	0.337052	-1.05693	MRPL1	ANXA3	chr6	94765964	94766024	Open Sea
EDMA_MET_06_07391	1.11473	8.77067	4.47613	0.00641456	0.3914	-1.79572	GK2	ANTXR2	chr6	96064317	96064377	Open Sea
EDMA_MET_06_07525	0.691848	8.9766	3.29815	0.0212578	0.490255	-2.94652	PRKG2	PRKG2	chr6	97762146	97762206	Open Sea	gene body
EDMA_MET_06_09773	1.15724	9.23453	3.86776	0.0116015	0.44377	-2.35795	SH3BP2	TNIP2	chr6	108042219	108042279	Open Sea
EDMA_MET_06_11185	0.974839	10.7694	2.82661	0.0364816	0.534901	-3.47771	WDR1	HS3ST1	chr6	110523872	110523932	Open Sea
EDMA_MET_06_11220	0.646312	9.56557	4.86973	0.00449366	0.365545	-1.467	WDR1	HS3ST1	chr6	111233424	111233484	Open Sea
EDMA_MET_06_11305	1.78604	10.9053	3.20939	0.0234697	0.498158	-3.0436	HS3ST1	RAB28	chr6	112494869	112494929	Open Sea
EDMA_MET_06_11687	0.681516	8.74904	3.95167	0.0106565	0.4364	-2.27636	C1QTNF7	MIR2448	chr6	115498236	115498296	Open Sea
EDMA_MET_06_11689	0.846434	8.9064	3.90054	0.0112213	0.439833	-2.32592	C1QTNF7	MIR2448	chr6	115499281	115499341	Open Sea
EDMA_MET_07_00173	0.956611	10.1936	3.08218	0.0271058	0.510156	-3.18516	RNF130	RNF130	chr7	1103396	1103456	Open Sea	gene body
EDMA_MET_07_00254	1.97337	12.0946	6.59995	0.00116284	0.304151	-0.301904	SQSTM1	MGAT4B	chr7	1388660	1388720	Open Sea
EDMA_MET_07_00309	1.48153	10.6433	3.23209	0.0228801	0.495743	-3.01863	CANX	CANX	chr7	1516528	1516588	Open Sea	gene body
EDMA_MET_07_01186	1.30778	11.1961	4.82445	0.00467663	0.369235	-1.50348	ARMC6	DDX49	chr7	4131353	4131413	Open Sea
EDMA_MET_07_02041	1.46258	10.6936	4.95609	0.00416727	0.358921	-1.39837	PLVAP	PLVAP	chr7	5691914	5691974	Open Sea	gene body
EDMA_MET_07_02207	1.48407	9.83524	5.76609	0.00214479	0.322272	-0.811232	HAUS8	HAUS8	chr7	5923642	5923702	Open Sea	gene body
EDMA_MET_07_02855	0.657143	8.52784	5.792	0.00210222	0.322014	-0.794039	SLC1A6	NDUFB7	chr7	10003640	10003700	Open Sea
EDMA_MET_07_04657	0.879833	10.165	6.21433	0.00153075	0.314522	-0.526503	LOC508834	PEX11G	chr7	17393923	17393983	Open Sea
EDMA_MET_07_05037	0.599967	9.76152	2.66416	0.044292	0.549538	-3.66883	HNRNPM	HNRNPM	chr7	18320695	18320755	Open Sea	gene body
EDMA_MET_07_05565	0.907156	9.77455	3.95812	0.0105876	0.435984	-2.27014	SAFB	SAFB2	chr7	19890810	19890870	Open Sea
EDMA_MET_07_06841	0.744122	11.0465	3.64939	0.0145457	0.463356	-2.57645	TIMM13	LSM7	chr7	22491449	22491509	Open Sea
EDMA_MET_07_07027	0.742053	9.64189	3.02749	0.0288602	0.515243	-3.24687	KIF3A	KIF3A	chr7	22936995	22937055	Open Sea	gene body
EDMA_MET_07_07240	0.918582	9.38629	3.34536	0.0201779	0.487047	-2.89545	CDC42SE2	LYRM7	chr7	24443108	24443168	Open Sea
EDMA_MET_07_07309	0.936151	10.2218	4.2397	0.00802452	0.411199	-2.00621	ADAMTS19	ISOC1	chr7	25909667	25909727	Open Sea
EDMA_MET_07_07402	0.688739	9.56111	3.25398	0.0223277	0.493787	-2.99465	SLC12A2	SLC12A2	chr7	27048972	27049032	Open Sea	gene body
EDMA_MET_07_07429	0.80365	10.1602	3.20071	0.0236995	0.499063	-3.05317	SLC12A2	CTXN3	chr7	27092466	27092526	Open Sea
EDMA_MET_07_07468	1.30709	11.2991	5.19234	0.00340653	0.350378	-1.21677	SLC12A2	CTXN3	chr7	27411263	27411323	Open Sea
EDMA_MET_07_07925	0.870474	9.18899	3.08224	0.027104	0.510156	-3.18509	FTMT	HSD17B4	chr7	34126867	34126927	Open Sea
EDMA_MET_07_08043	0.730252	9.52735	3.50609	0.0169411	0.474328	-2.72467	FTMT	HSD17B4	chr7	35311708	35311768	Open Sea
EDMA_MET_07_08130	0.679142	8.506	5.09207	0.00370771	0.352242	-1.29276	DTWD2	SEMA6A	chr7	36378198	36378258	Open Sea
EDMA_MET_07_08143	0.851884	9.62647	3.4012	0.01898	0.483693	-2.83559	DTWD2	SEMA6A	chr7	36614939	36614999	Open Sea
EDMA_MET_07_08174	1.12436	9.35077	5.84106	0.0020243	0.322014	-0.761738	DTWD2	SEMA6A	chr7	37268945	37269005	Open Sea
EDMA_MET_07_08976	1.74078	9.94083	6.90777	0.000942481	0.296937	-0.135028	CLK4	ZNF354A	chr7	41151995	41152055	Open Sea
EDMA_MET_07_09177	0.784277	10.525	2.67225	0.043862	0.5487	-3.65922	NLRP3	MGC137030	chr7	43449951	43450011	Open Sea
EDMA_MET_07_11188	0.824467	11.444	3.04968	0.0281333	0.512713	-3.22176	SIL1	SIL1	chr7	51974847	51974907	Open Sea	gene body
EDMA_MET_07_11469	0.657511	9.65872	3.46667	0.0176768	0.477856	-2.76612	CYSTM1	CYSTM1	chr7	53070468	53070528	Open Sea	gene body
EDMA_MET_07_12345	0.805448	9.27019	2.82335	0.0366222	0.535539	-3.48151	ARHGAP26	ARHGAP26	chr7	55881698	55881758	Open Sea	gene body
EDMA_MET_07_12541	1.34531	9.86787	2.68475	0.0432071	0.547613	-3.64441	KCTD16	GRXCR2	chr7	58348143	58348203	Open Sea
EDMA_MET_07_12551	1.11893	11.0522	5.35172	0.00298459	0.340034	-1.0992	KCTD16	GRXCR2	chr7	58413494	58413554	Open Sea
EDMA_MET_07_12957	1.6949	10.6161	4.66008	0.00541781	0.380204	-1.6388	ADRB2	ABLIM3	chr7	62428730	62428790	Open Sea
EDMA_MET_07_13381	0.702622	9.60725	3.53772	0.016376	0.472747	-2.69163	CAMK2A	CD74	chr7	63704053	63704113	Open Sea
EDMA_MET_07_13833	0.896732	9.49419	3.81216	0.0122807	0.449057	-2.41274	GLRA1	NMUR2	chr7	65585428	65585488	Open Sea
EDMA_MET_07_14299	0.843139	10.1965	6.00944	0.0017815	0.318344	-0.65336	MRPL22	SGCD	chr7	69103953	69104013	Open Sea
EDMA_MET_07_14512	1.62964	9.7856	7.89032	0.000506239	0.285113	0.332665	CLINT1	CLINT1	chr7	71462146	71462206	Open Sea	gene body
EDMA_MET_07_14527	1.74211	9.28566	8.41677	0.000372844	0.285113	0.547796	CLINT1	EBF1	chr7	71638880	71638940	Open Sea
EDMA_MET_07_14632	1.47316	9.2338	7.18426	0.000785536	0.289189	0.0061429	EBF1	EBF1	chr7	72521519	72521579	Open Sea
EDMA_MET_07_14786	0.603833	8.8989	3.21684	0.0232742	0.497527	-3.03539	ADRA1B	TTC1	chr7	73692600	73692660	Open Sea
EDMA_MET_07_15069	0.780284	9.51166	4.37683	0.0070404	0.399588	-1.88291	GABRB2	GABRB2	chr7	75353553	75353613	Open Sea	gene body
EDMA_MET_07_15137	0.615017	9.34243	3.31214	0.0209311	0.489324	-2.93134	GABRG2	CCNG1	chr7	76885236	76885296	Open Sea
EDMA_MET_07_15260	1.14057	10.0124	9.56808	0.000201871	0.285113	0.947877	MAT2B	MIR2462	chr7	80328647	80328707	Open Sea
EDMA_MET_07_15494	0.978774	10.7557	3.39152	0.0191816	0.483808	-2.84592	MAT2B	MIR2462	chr7	82584381	82584441	Open Sea
EDMA_MET_07_15889	0.689214	8.74779	4.96992	0.00411762	0.357778	-1.38749	HAPLN1	COX7C	chr7	86039924	86039984	Open Sea
EDMA_MET_07_15956	1.60959	9.85225	4.37447	0.0070561	0.399945	-1.885	HAPLN1	COX7C	chr7	88152386	88152446	Open Sea
EDMA_MET_07_16155	1.04412	9.54836	6.76816	0.00103568	0.302228	-0.209402	TMEM161B	LOC100616526	chr7	90211651	90211711	Open Sea
EDMA_MET_07_16174	0.848626	9.41256	3.36408	0.019767	0.485659	-2.87532	LOC100616526	LOC100616526	chr7	90440025	90440085	Open Sea
EDMA_MET_07_16246	-0.698179	11.8127	-5.63631	0.00237386	0.328003	-0.898756	MEF2C	MEF2C	chr7	90676022	90676082	Open Sea	gene body
EDMA_MET_07_16248	1.11784	9.40505	4.71647	0.00514909	0.376396	-1.59185	MEF2C	MEF2C	chr7	90676307	90676367	Open Sea	gene body
EDMA_MET_07_16310	1.25219	11.551	2.76248	0.0393666	0.540686	-3.55271	MEF2C	CETN3	chr7	92107568	92107628	Open Sea
EDMA_MET_07_16720	0.608358	9.45788	2.73813	0.0405276	0.543541	-3.58135	NR2F1	ANKRD32	chr7	96003825	96003885	Open Sea
EDMA_MET_07_16773	0.660007	9.24434	3.39276	0.0191557	0.483808	-2.8446	ANKRD32	ANKRD32	chr7	96375587	96375647	Open Sea	gene body
EDMA_MET_07_16777	1.00581	9.51769	3.52839	0.0165405	0.472747	-2.70136	ANKRD32	ANKRD32	chr7	96403891	96403951	Open Sea	gene body
EDMA_MET_07_17053	0.818881	8.75572	6.0792	0.00169104	0.315546	-0.609556	ELL2	PCSK1	chr7	98049003	98049063	Open Sea
EDMA_MET_07_17377	0.65797	9.74708	4.15397	0.0087204	0.417211	-2.08503	CHD1	FAM174A	chr7	102086890	102086950	Open Sea
EDMA_MET_07_17646	1.13848	10.1748	5.6556	0.00233806	0.327491	-0.885596	NUDT12	EFNA5	chr7	105379006	105379066	Open Sea
EDMA_MET_07_17699	1.74915	10.7722	5.97635	0.00182639	0.319319	-0.674359	NUDT12	EFNA5	chr7	106187719	106187779	Open Sea
EDMA_MET_07_17796	0.989096	9.18326	3.16962	0.024544	0.503054	-3.08755	NUDT12	EFNA5	chr7	108426509	108426569	Open Sea
EDMA_MET_07_18343	0.920184	9.68027	5.55436	0.00253332	0.331168	-0.955266	PJA2	MAN2A1	chr7	111227657	111227717	Open Sea
EDMA_MET_07_18748	0.7867	9.04871	5.68756	0.00228012	0.325823	-0.863907	MAN2A1	NA	chr7	112554479	112554539	Open Sea
EDMA_MET_08_00028	1.43791	10.3892	4.64145	0.00551011	0.381345	-1.65442	ANXA10	ANXA10	chr8	374176	374236	Open Sea	gene body
EDMA_MET_08_00030	-0.766897	9.57984	-3.2508	0.0224069	0.494049	-2.99813	ANXA10	ANXA10	chr8	374811	374871	Open Sea	gene body
EDMA_MET_08_00140	1.39544	9.92397	6.53722	0.00121491	0.307547	-0.337228	ANXA10	MIR2466	chr8	848826	848886	Open Sea
EDMA_MET_08_00189	0.979824	9.82017	3.68387	0.0140286	0.459925	-2.54136	MIR2466	CBR4	chr8	934504	934564	Open Sea
EDMA_MET_08_00405	1.24096	9.33916	3.8168	0.0122223	0.448674	-2.40814	LOC615521	MFAP3L	chr8	1561704	1561764	Open Sea	gene body
EDMA_MET_08_00652	0.811053	9.99516	3.32003	0.0207493	0.488734	-2.9228	GALNTL6	GALNTL6	chr8	5110049	5110109	Open Sea	gene body
EDMA_MET_08_01306	0.713224	9.5375	4.48533	0.00635992	0.391293	-1.78773	MSRA	MSRA	chr8	8721967	8722027	Open Sea	gene body
EDMA_MET_08_01335	1.0181	10.3307	2.70905	0.0419638	0.545709	-3.61565	MSRA	MSRA	chr8	8912683	8912743	Open Sea	gene body
EDMA_MET_08_01349	1.14275	9.45419	4.47918	0.00639643	0.391293	-1.79308	MSRA	MIR124A-1	chr8	9121752	9121812	Open Sea
EDMA_MET_08_02403	0.603836	10.2274	3.05074	0.0280991	0.512576	-3.22057	CAAP1	IZUMO3	chr8	19118367	19118427	Open Sea
EDMA_MET_08_02753	1.05835	12.0852	3.39357	0.0191389	0.483808	-2.84374	IFNAH	IFNB3	chr8	23144001	23144061	Open Sea
EDMA_MET_08_02897	1.07233	9.54469	5.98268	0.0018177	0.319319	-0.670329	MLLT3	SLC24A2	chr8	24218981	24219041	Open Sea
EDMA_MET_08_02922	1.52307	10.2055	7.04404	0.000860906	0.295833	-0.0644512	MLLT3	SLC24A2	chr8	24465941	24466001	Open Sea
EDMA_MET_08_03110	2.03977	9.79047	11.7913	7.3206e-05	0.285113	1.51459	FAM154A	SH3GL2	chr8	25753611	25753671	Open Sea
EDMA_MET_08_03319	1.56154	9.44759	8.54357	0.000347241	0.285113	0.596361	CNTLN	PSIP1	chr8	27849778	27849838	Open Sea
EDMA_MET_08_03393	-0.591022	12.6282	-5.02906	0.0039129	0.355404	-1.34132	CNTLN	PSIP1	chr8	28224168	28224228	Open Sea
EDMA_MET_08_03438	1.27962	9.96855	3.8938	0.0112983	0.440578	-2.33249	CNTLN	PSIP1	chr8	28377017	28377077	Open Sea
EDMA_MET_08_03499	1.09698	9.99487	4.21473	0.00822039	0.412381	-2.02903	SNAPC3	FREM1	chr8	29287901	29287961	Open Sea
EDMA_MET_08_03681	1.12262	9.89389	5.18295	0.00343347	0.35068	-1.22382	NFIB	MPDZ	chr8	30628985	30629045	Open Sea
EDMA_MET_08_03690	0.617014	11.1716	3.51987	0.0166922	0.473065	-2.71026	NFIB	MPDZ	chr8	30761661	30761721	Open Sea
EDMA_MET_08_03694	0.934072	8.85442	3.6198	0.0150069	0.466562	-2.60674	NFIB	MPDZ	chr8	30778370	30778430	Open Sea
EDMA_MET_08_03744	1.5634	11.411	11.0098	0.000102301	0.285113	1.34073	TYRP1	C8H9orf123	chr8	31740239	31740299	Open Sea
EDMA_MET_08_03755	1.57136	9.71596	3.51134	0.0168458	0.474024	-2.71918	TYRP1	C8H9orf123	chr8	31980292	31980352	Open Sea
EDMA_MET_08_04161	1.61071	11.1984	4.14208	0.0088223	0.418783	-2.09607	MLANA	CD274	chr8	39127890	39127950	Open Sea
EDMA_MET_08_04215	1.13461	10.2306	6.19821	0.0015489	0.314522	-0.536288	CD274	PLGRKT	chr8	39522778	39522838	Open Sea
EDMA_MET_08_04556	0.849999	10.9019	6.10585	0.00165792	0.314989	-0.592992	VLDLR	SMARCA2	chr8	42616108	42616168	Open Sea
EDMA_MET_08_05165	1.23224	10.0171	7.05987	0.000851983	0.294957	-0.0563803	TRPM3	TRPM3	chr8	47280504	47280564	Open Sea	gene body
EDMA_MET_08_05194	0.992422	11.3778	3.54375	0.0162707	0.472444	-2.68535	TRPM3	TMEM2	chr8	47935048	47935108	Open Sea
EDMA_MET_08_05348	1.58682	11.006	4.56745	0.00589535	0.385873	-1.71709	ZFAND5	ALDH1A1	chr8	49271189	49271249	Open Sea
EDMA_MET_08_05388	1.69753	11.6426	10.4289	0.000133123	0.285113	1.19485	ANXA1	RORB	chr8	49935704	49935764	Open Sea
EDMA_MET_08_05436	0.934345	10.6538	4.1974	0.00835953	0.413331	-2.04493	ANXA1	RORB	chr8	50851067	50851127	Open Sea
EDMA_MET_08_05565	0.716749	11.241	2.87375	0.0345102	0.531361	-3.42297	OSTF1	GCNT1	chr8	52395956	52396016	Open Sea
EDMA_MET_08_05609	0.93585	9.82709	3.38816	0.0192524	0.483822	-2.84952	GCNT1	GNA14	chr8	52872574	52872634	Open Sea
EDMA_MET_08_05838	1.26718	11.3016	5.39887	0.00287171	0.337891	-1.06517	GNAQ	PSAT1	chr8	54480974	54481034	Open Sea
EDMA_MET_08_06299	1.43539	10.4078	5.7568	0.00216029	0.322982	-0.817416	MGC134066	DNAJB5	chr8	59672676	59672736	Open Sea
EDMA_MET_08_06974	1.46683	10.8304	2.81434	0.0370149	0.536578	-3.49201	TRMT10B	EXOSC3	chr8	62340368	62340428	Open Sea
EDMA_MET_08_07103	1.1581	11.6378	4.92722	0.00427319	0.360782	-1.42117	SHB	IGFBPL1	chr8	62758390	62758450	Open Sea
EDMA_MET_08_08303	-0.863277	10.8707	-2.73853	0.0405084	0.543541	-3.58088	ENTPD4	SLC25A37	chr8	71465101	71465161	Open Sea
EDMA_MET_08_08343	0.632387	9.00988	4.8896	0.004416	0.36433	-1.4511	SLC25A37	NKX3-1	chr8	71605956	71606016	Open Sea
EDMA_MET_08_08779	0.768502	9.56879	3.92917	0.0109009	0.436901	-2.29811	STMN4	STMN4	chr8	75656709	75656769	Open Sea	gene body
EDMA_MET_08_09388	0.865191	8.72006	5.59221	0.00245816	0.329338	-0.929046	RMI1	SLC28A3	chr8	78725789	78725849	Open Sea
EDMA_MET_08_09782	0.818158	9.18741	3.41323	0.0187325	0.482546	-2.82276	DAPK1	DAPK1	chr8	82302483	82302543	Open Sea	gene body
EDMA_MET_08_10161	1.18521	9.73354	5.76683	0.00214355	0.322213	-0.810735	CENPP	CENPP	chr8	85618263	85618323	Open Sea	gene body
EDMA_MET_08_10387	1.32659	10.9167	3.74855	0.0131141	0.455249	-2.47613	FAM120A	FAM120A	chr8	86294932	86294992	Open Sea	gene body
EDMA_MET_08_10554	0.886744	10.4811	3.29068	0.0214347	0.490833	-2.95463	SPTLC1	SPTLC1	chr8	87248621	87248681	Open Sea	gene body
EDMA_MET_08_10569	0.979379	9.70949	2.68052	0.0434274	0.548043	-3.64942	SPTLC1	ROR2	chr8	87295765	87295825	Open Sea
EDMA_MET_08_11055	0.802119	10.1022	3.90986	0.0111159	0.438591	-2.31685	SEMA4D	CKS2	chr8	90281265	90281325	Open Sea
EDMA_MET_08_11147	0.825024	10.7035	3.11649	0.0260664	0.507549	-3.1467	S1PR3	NXNL2	chr8	90924342	90924402	Open Sea
EDMA_MET_08_11271	0.852674	9.60599	2.84605	0.0356538	0.533762	-3.4551	MURC	LPPR1	chr8	92113102	92113162	Open Sea
EDMA_MET_08_11552	0.711061	9.33288	3.10795	0.0263208	0.50819	-3.15625	ABCA1	ABCA1	chr8	96293651	96293711	Open Sea	gene body
EDMA_MET_08_12364	0.616991	10.5626	4.96816	0.0041239	0.357778	-1.38887	TXNDC8	MUSK	chr8	101744442	101744502	Open Sea
EDMA_MET_08_13895	0.832415	9.67859	3.83077	0.0120483	0.446853	-2.39433	TLR4	DBC1	chr8	109176059	109176119	Open Sea
EDMA_MET_08_13907	0.775513	8.59695	3.36419	0.0197646	0.485659	-2.8752	TLR4	DBC1	chr8	109311144	109311204	Open Sea
EDMA_MET_08_13954	1.4031	9.06274	3.86455	0.0116395	0.443933	-2.3611	TLR4	DBC1	chr8	109554094	109554154	Open Sea
EDMA_MET_09_00212	0.837814	11.0496	3.39146	0.0191829	0.483808	-2.84599	PHF3	CHRM3	chr9	6421537	6421597	Open Sea
EDMA_MET_09_00297	1.66491	9.28547	5.49186	0.0026634	0.333509	-0.999012	CHRM3	LMBRD1	chr9	8340995	8341055	Open Sea
EDMA_MET_09_00638	0.917425	10.0024	4.9684	0.00412302	0.357778	-1.38868	MIR30A	OOEP	chr9	11456904	11456964	Open Sea
EDMA_MET_09_00862	0.961411	8.86302	7.99541	0.000475589	0.285113	0.377422	SLC17A5	COL12A1	chr9	13406491	13406551	Open Sea
EDMA_MET_09_01029	0.73884	10.7188	3.63824	0.0147177	0.464051	-2.58785	FILIP1	SENP6	chr9	15288892	15288952	Open Sea
EDMA_MET_09_01085	0.693085	10.6425	4.53285	0.0060861	0.38709	-1.7467	IMPG1	IRAK1BP1	chr9	16122215	16122275	Open Sea
EDMA_MET_09_01350	1.13532	9.3733	2.85079	0.0354549	0.533387	-3.44958	BCKDHB	BCKDHB	chr9	20117959	20118019	Open Sea	gene body
EDMA_MET_09_01600	0.739075	9.7124	4.78539	0.00484146	0.370864	-1.53522	PGM3	PGM3	chr9	23360592	23360652	Open Sea	gene body
EDMA_MET_09_01832	1.26454	9.48506	3.28743	0.0215121	0.491278	-2.95817	HINT3	HEY2	chr9	25670462	25670522	Open Sea
EDMA_MET_09_02004	1.59858	9.85721	6.53228	0.00121913	0.307547	-0.340034	TPD52L1	NKAIN2	chr9	26654510	26654570	Open Sea
EDMA_MET_09_02067	0.699781	9.14477	5.73275	0.00220105	0.324305	-0.833486	MIR2478	CLVS2	chr9	28205916	28205976	Open Sea
EDMA_MET_09_02250	0.697761	8.49108	5.39784	0.00287412	0.337891	-1.06591	GJA1	MAN1A1	chr9	31632741	31632801	Open Sea
EDMA_MET_09_02474	1.11426	9.42151	5.07249	0.00377008	0.352508	-1.30778	GOPC	GOPC	chr9	33642893	33642953	Open Sea	gene body
EDMA_MET_09_02859	1.70392	12.8073	4.08597	0.00932211	0.423418	-2.1485	MARCKS	MIR2479	chr9	37343201	37343261	Open Sea
EDMA_MET_09_02864	1.0436	10.6086	2.9162	0.0328359	0.526818	-3.37397	MARCKS	MIR2479	chr9	37394048	37394108	Open Sea
EDMA_MET_09_03244	1.07916	11.7218	9.56202	0.000202487	0.285113	0.945996	WASF1	GPR6	chr9	40688032	40688092	Open Sea
EDMA_MET_09_03581	0.992127	9.60394	4.75068	0.00499365	0.372996	-1.56364	OSTM1	SEC63	chr9	42601155	42601215	Open Sea
EDMA_MET_09_04130	0.614271	8.65627	5.16695	0.00347998	0.351271	-1.23586	HACE1	GRIK2	chr9	46882091	46882151	Open Sea
EDMA_MET_09_04132	1.03783	9.72996	5.79	0.00210546	0.322014	-0.795361	HACE1	GRIK2	chr9	46882569	46882629	Open Sea
EDMA_MET_09_04144	1.18968	10.551	2.87196	0.0345827	0.531553	-3.42504	HACE1	GRIK2	chr9	47670840	47670900	Open Sea
EDMA_MET_09_04624	1.00491	9.56765	6.38487	0.00135326	0.311313	-0.424957	MMS22L	NDUFAF4	chr9	53487730	53487790	Open Sea
EDMA_MET_09_04632	1.06893	9.82867	3.21766	0.0232529	0.49747	-3.03449	MMS22L	NDUFAF4	chr9	53497298	53497358	Open Sea
EDMA_MET_09_04708	0.824697	9.43509	3.74894	0.0131089	0.455179	-2.47574	FUT9	MANEA	chr9	54720381	54720441	Open Sea
EDMA_MET_09_04777	1.23007	9.35581	4.71701	0.0051466	0.376314	-1.59141	MANEA	TRIM5	chr9	56067563	56067623	Open Sea
EDMA_MET_09_05018	0.866453	10.0856	4.46272	0.00649524	0.392985	-1.8074	MAP3K7	MDN1	chr9	60636435	60636495	Open Sea
EDMA_MET_09_05388	1.21401	10.6332	6.92584	0.000931149	0.296937	-0.125551	SPACA1	AKIRIN2	chr9	62828030	62828090	Open Sea
EDMA_MET_09_05454	1.63002	9.56184	6.1697	0.00158163	0.314989	-0.553679	SLC35A1	SLC35A1	chr9	63321445	63321505	Open Sea	gene body
EDMA_MET_09_05617	1.34103	9.6409	5.74938	0.00217278	0.323022	-0.822369	NT5E	TBX18	chr9	65366602	65366662	Open Sea
EDMA_MET_09_05626	0.851163	11.6637	3.20204	0.0236641	0.499008	-3.0517	NT5E	TBX18	chr9	65436699	65436759	Open Sea
EDMA_MET_09_05961	1.48215	12.1126	5.16502	0.00348565	0.351271	-1.23731	ARHGAP18	L3MBTL3	chr9	69145727	69145787	Open Sea
EDMA_MET_09_06415	1.12272	9.4582	2.98351	0.030363	0.519904	-3.29685	MMAB	PDE7B	chr9	74559372	74559432	Open Sea
EDMA_MET_09_06729	0.749659	8.5003	6.63134	0.00113777	0.304151	-0.284397	NHSL1	NHSL1	chr9	77299768	77299828	Open Sea	gene body
EDMA_MET_09_07517	0.92643	10.063	3.93298	0.0108592	0.436874	-2.29443	SAMD5	UST	chr9	86577816	86577876	Open Sea
EDMA_MET_09_07838	0.888289	9.95947	5.0469	0.00385348	0.353763	-1.32751	IYD	PLEKHG1	chr9	88945448	88945508	Open Sea
EDMA_MET_09_08116	0.781221	9.6827	2.75801	0.0395769	0.541426	-3.55796	LOC510904	OPRM1	chr9	92088073	92088133	Open Sea
EDMA_MET_09_08326	0.829294	8.70377	3.33072	0.0205061	0.487884	-2.91125	TFB1M	NOX3	chr9	93334277	93334337	Open Sea
EDMA_MET_09_08380	0.926919	9.03728	3.07802	0.027235	0.510334	-3.18984	HSFY2	MIR2481	chr9	94041878	94041938	Open Sea
EDMA_MET_09_08415	0.654259	10.9671	3.19863	0.0237549	0.499181	-3.05546	HSFY2	MIR2481	chr9	94432740	94432800	Open Sea
EDMA_MET_09_08543	1.02291	9.39429	4.11764	0.00903605	0.42033	-2.11883	HSFY2	MIR2481	chr9	95251304	95251364	Open Sea
EDMA_MET_09_08612	0.889195	8.85073	2.60334	0.047676	0.55573	-3.74129	TMEM242	TMEM242	chr9	95368330	95368390	Open Sea	gene body
EDMA_MET_09_09515	0.744469	9.65799	3.33083	0.0205036	0.487884	-2.91113	PLG	AGPAT4	chr9	98189004	98189064	Open Sea
EDMA_MET_09_09612	1.2877	10.9228	3.60277	0.01528	0.467599	-2.62425	AGPAT4	PARK2	chr9	98390660	98390720	Open Sea
EDMA_MET_09_09647	1.06324	8.97417	3.8037	0.0123879	0.449894	-2.42112	PARK2	PARK2	chr9	98573969	98574029	Open Sea	gene body
EDMA_MET_09_09663	0.775541	10.206	6.21311	0.00153211	0.314522	-0.527243	PARK2	PARK2	chr9	98611441	98611501	Open Sea	gene body
EDMA_MET_09_09907	1.19694	10.8313	5.34651	0.00299736	0.340659	-1.10298	PACRG	QKI	chr9	100167126	100167186	Open Sea
EDMA_MET_09_10104	1.02337	9.11917	3.73324	0.0133243	0.456641	-2.4915	QKI	C9H6orf118	chr9	101289725	101289785	Open Sea
EDMA_MET_10_00430	0.903278	9.95686	4.39967	0.00689046	0.39816	-1.86271	KCNN2	TRIM36	chr10	3830087	3830147	Open Sea
EDMA_MET_10_00920	0.849378	10.5654	3.14954	0.0251072	0.504805	-3.10985	POC5	SV2C	chr10	7149661	7149721	Open Sea
EDMA_MET_10_01046	0.78736	10.148	3.73476	0.0133032	0.456591	-2.48997	SV2C	F2RL2	chr10	7718669	7718729	Open Sea
EDMA_MET_10_01622	-0.770161	9.17874	-3.51344	0.0168079	0.473837	-2.71698	THBS4	GNPNAT1	chr10	11087650	11087710	Open Sea
EDMA_MET_10_01826	1.31091	10.4671	2.90932	0.0331009	0.527364	-3.38189	PDCD7	PARP16	chr10	12103002	12103062	Open Sea
EDMA_MET_10_02998	-0.989024	11.4195	-6.8887	0.000954607	0.297733	-0.145059	TLE3	UACA	chr10	17048578	17048638	Open Sea
EDMA_MET_10_03093	0.666563	9.16784	3.03642	0.028565	0.514419	-3.23675	UACA	LARP6	chr10	17560676	17560736	Open Sea
EDMA_MET_10_03556	1.25578	11.583	11.6535	7.75354e-05	0.285113	1.48565	ADPGK	NPTN	chr10	20079844	20079904	Open Sea
EDMA_MET_10_03599	0.943795	9.41528	3.4183	0.0186293	0.482018	-2.81737	NPTN	C10H15orf59	chr10	20366157	20366217	Open Sea
EDMA_MET_10_04092	0.792768	9.09863	3.22114	0.0231624	0.497033	-3.03067	CMTM5	EFS	chr10	21387011	21387071	Open Sea
EDMA_MET_10_04240	0.76721	9.67858	2.79293	0.0379665	0.538233	-3.51703	PSMB5	PSMB5	chr10	21663450	21663510	Open Sea	gene body
EDMA_MET_10_04440	0.799418	9.11174	4.22593	0.00813187	0.411993	-2.01878	DAD1	SALL2	chr10	22132246	22132306	Open Sea
EDMA_MET_10_04624	1.40836	10.19	5.07319	0.00376783	0.352508	-1.30724	HNRNPC	TMEM253	chr10	26016696	26016756	Open Sea
EDMA_MET_10_05042	0.899797	9.76181	6.94179	0.000921289	0.296937	-0.117223	TMCO5B	GREM1	chr10	29685522	29685582	Open Sea
EDMA_MET_10_05051	1.64253	9.41119	5.57332	0.00249533	0.330419	-0.942102	TMCO5B	GREM1	chr10	29741195	29741255	Open Sea
EDMA_MET_10_05068	1.05047	9.46148	8.40417	0.000375508	0.285113	0.542905	TMCO5B	GREM1	chr10	29874055	29874115	Open Sea
EDMA_MET_10_05387	1.06231	9.11428	3.10891	0.0262921	0.508165	-3.15518	MEIS2	TMCO5A	chr10	32902352	32902412	Open Sea
EDMA_MET_10_05434	1.28239	11.1424	2.67545	0.0436932	0.548565	-3.65542	TMCO5A	SPRED1	chr10	33690946	33691006	Open Sea
EDMA_MET_10_05540	1.76853	11.1908	3.8552	0.0117511	0.444981	-2.37028	RASGRP1	THBS1	chr10	34854993	34855053	Open Sea
EDMA_MET_10_05552	1.73983	11.1779	3.7073	0.0136892	0.45811	-2.51764	RASGRP1	THBS1	chr10	35026497	35026557	Open Sea
EDMA_MET_10_05914	1.04561	9.38433	5.55786	0.00252625	0.331073	-0.952828	RHOV	VPS18	chr10	36539060	36539120	Open Sea
EDMA_MET_10_06312	1.30237	9.62908	3.3283	0.0205608	0.4881	-2.91386	UBR1	UBR1	chr10	38409188	38409248	Open Sea	gene body
EDMA_MET_10_06341	1.1511	11.4222	4.46231	0.00649769	0.392985	-1.80775	EPB42	RPL10L	chr10	38556108	38556168	Open Sea
EDMA_MET_10_06474	1.23468	10.176	6.72798	0.0010645	0.30349	-0.23121	RAN	LOC618806	chr10	41214924	41214984	Open Sea
EDMA_MET_10_06588	1.04827	11.4006	4.20825	0.00827205	0.413001	-2.03497	LOC618806	RPS29	chr10	42516041	42516101	Open Sea
EDMA_MET_10_06784	0.82577	8.79227	3.05333	0.0280159	0.512402	-3.21765	ATL1	ATL1	chr10	43512525	43512585	Open Sea	gene body
EDMA_MET_10_06863	1.69332	12.1067	5.17809	0.00344751	0.351028	-1.22747	TRIM9	TRIM9	chr10	43893182	43893242	Open Sea	gene body
EDMA_MET_10_06885	1.05033	10.5729	4.27536	0.00775407	0.408542	-1.97382	TMX1	FRMD6	chr10	44138286	44138346	Open Sea
EDMA_MET_10_06905	1.38059	11.3697	3.77306	0.0127855	0.452137	-2.45161	TMX1	FRMD6	chr10	44315608	44315668	Open Sea
EDMA_MET_10_06953	1.02029	9.59505	2.57707	0.0492242	0.558142	-3.77272	GNG2	GNG2	chr10	44740809	44740869	Open Sea	gene body
EDMA_MET_10_06976	0.964283	10.464	5.86384	0.00198927	0.322014	-0.746851	NID2	PTGDR	chr10	45025068	45025128	Open Sea
EDMA_MET_10_07437	0.997245	8.66872	4.16913	0.00859237	0.415286	-2.07099	MIR190A	C2CD4B	chr10	47574398	47574458	Open Sea
EDMA_MET_10_07445	-0.892221	9.34959	-2.72156	0.0413393	0.545102	-3.60088	MIR190A	C2CD4B	chr10	47601078	47601138	Open Sea
EDMA_MET_10_07728	1.7916	10.2219	6.6039	0.00115965	0.304151	-0.299694	ANXA2	ANXA2	chr10	49903113	49903173	Open Sea	gene body
EDMA_MET_10_07777	0.889132	8.93854	4.57172	0.00587225	0.385873	-1.71344	ANXA2	BNIP2	chr10	50172279	50172339	Open Sea
EDMA_MET_10_07993	0.639729	9.08107	2.93915	0.0319683	0.524143	-3.34759	RNF111	FAM63B	chr10	51446003	51446063	Open Sea
EDMA_MET_10_08018	0.83669	11.8013	3.54504	0.0162483	0.472134	-2.68401	ADAM10	ADAM10	chr10	51716138	51716198	Open Sea	gene body
EDMA_MET_10_08253	1.37956	10.9233	4.32782	0.0073752	0.404064	-1.92659	TCF12	MNS1	chr10	53497005	53497065	Open Sea
EDMA_MET_10_08283	0.597666	9.38182	4.02685	0.00988436	0.429161	-2.20438	TCF12	MNS1	chr10	53619779	53619839	Open Sea
EDMA_MET_10_08408	0.939168	9.65858	3.48284	0.0173708	0.476236	-2.74909	RAB27A	RAB27A	chr10	55140284	55140344	Open Sea	gene body
EDMA_MET_10_08457	1.18295	10.0937	2.68161	0.0433706	0.547852	-3.64813	UNC13C	ONECUT1	chr10	56567530	56567590	Open Sea
EDMA_MET_10_08541	0.622559	9.07186	5.05223	0.00383594	0.353493	-1.32339	UNC13C	ONECUT1	chr10	57441410	57441470	Open Sea
EDMA_MET_10_08942	0.652569	8.84555	2.73498	0.0406805	0.543582	-3.58506	GALK2	GALK2	chr10	61201210	61201270	Open Sea	gene body
EDMA_MET_10_09288	-0.702795	9.91683	-2.61036	0.0472713	0.554907	-3.7329	SQRDL	BLOC1S6	chr10	65099667	65099727	Open Sea
EDMA_MET_10_09727	1.11018	10.758	3.93205	0.0108693	0.436874	-2.29532	WDHD1	WDHD1	chr10	67704147	67704207	Open Sea	gene body
EDMA_MET_10_09908	0.91544	10.5596	3.35129	0.0200468	0.486736	-2.88907	KTN1	TMEM260	chr10	68979403	68979463	Open Sea
EDMA_MET_10_10017	-1.44277	11.0197	-3.67347	0.0141824	0.460609	-2.55192	NAA30	C10H14orf37	chr10	70110941	70111001	Open Sea
EDMA_MET_10_10454	0.820661	9.46263	4.3504	0.00721874	0.401606	-1.90642	TRMT5	KRT8	chr10	73387555	73387615	Open Sea
EDMA_MET_10_10558	2.30395	10.2912	9.53716	0.000205041	0.285113	0.938248	PRKCH	PRKCH	chr10	73927045	73927105	Open Sea	gene body
EDMA_MET_10_10624	1.5426	11.034	12.4903	5.52147e-05	0.285113	1.65124	SNAPC1	MGC148318	chr10	74255390	74255450	Open Sea
EDMA_MET_10_10790	1.45943	10.625	2.85444	0.0353029	0.533057	-3.44535	SGPP1	SGPP1	chr10	76259901	76259961	Open Sea	gene body
EDMA_MET_10_11754	1.09097	10.5635	3.35189	0.0200335	0.486736	-2.88842	ACTN1	GALNTL1	chr10	81310178	81310238	Open Sea
EDMA_MET_10_12773	1.59189	9.92523	4.7428	0.00502896	0.373715	-1.57012	AREL1	AREL1	chr10	86368811	86368871	Open Sea	gene body
EDMA_MET_10_13518	1.58157	10.699	8.81907	0.000298463	0.285113	0.697814	TMEM63C	TMEM63C	chr10	89498905	89498965	Open Sea	gene body
EDMA_MET_10_13622	0.760779	9.37679	2.60599	0.0475225	0.555354	-3.73812	SPTLC2	ALKBH1	chr10	89879801	89879861	Open Sea
EDMA_MET_10_14531	0.854457	9.53848	7.10249	0.000828493	0.293859	-0.034778	MIR2293	GALC	chr10	99630326	99630386	Open Sea
EDMA_MET_10_14595	1.80223	10.1723	5.16618	0.00348224	0.351271	-1.23644	MIR2293	GALC	chr10	100285086	100285146	Open Sea
EDMA_MET_10_15451	-0.803356	9.94369	-4.31248	0.00748371	0.405622	-1.94035	FOXN3	FOXN3	chr10	102271307	102271367	Open Sea	gene body
EDMA_MET_11_00192	1.2896	9.14485	3.77572	0.0127505	0.451725	-2.44896	MERTK	KCNIP3	chr11	847369	847429	Open Sea
EDMA_MET_11_00359	1.11998	12.996	5.82671	0.00204673	0.322014	-0.771152	MALL	MALL	chr11	1775247	1775307	Open Sea	gene body
EDMA_MET_11_00926	1.42916	9.95626	4.87376	0.00447777	0.365373	-1.46377	ZAP70	CNGA3	chr11	3379737	3379797	Open Sea
EDMA_MET_11_01159	1.73786	9.81187	4.73151	0.00508005	0.374642	-1.57942	MGAT4A	LIPT1	chr11	4261388	4261448	Open Sea
EDMA_MET_11_01216	1.64184	9.56111	4.79626	0.00479492	0.370602	-1.52636	TXNDC9	CHST10	chr11	4548992	4549052	Open Sea
EDMA_MET_11_01465	0.591723	9.09083	5.83674	0.00203101	0.322014	-0.764566	SLC10A6	NPAS2	chr11	5823105	5823165	Open Sea
EDMA_MET_11_02148	1.62164	10.2272	5.15253	0.00352254	0.351726	-1.24675	POLE4	DOK1	chr11	9998201	9998261	Open Sea
EDMA_MET_11_02295	1.59534	11.3399	3.11902	0.0259916	0.507392	-3.14388	DCTN1	MTHFD2	chr11	10375714	10375774	Open Sea
EDMA_MET_11_02629	1.42259	9.34444	7.84834	0.000519133	0.285113	0.314523	EXOC6B	CYP26B1	chr11	12222405	12222465	Open Sea
EDMA_MET_11_02810	1.60975	10.6032	5.64069	0.00236567	0.328003	-0.895764	ZNF638	NAGK	chr11	13289948	13290008	Open Sea
EDMA_MET_11_02829	0.827983	9.79146	4.04211	0.00973551	0.427505	-2.18989	ZNF638	NAGK	chr11	13395938	13395998	Open Sea
EDMA_MET_11_03085	1.84197	11.3038	8.03389	0.000464918	0.285113	0.393581	SLC30A6	SLC30A6	chr11	14788428	14788488	Open Sea	gene body
EDMA_MET_11_03122	1.12705	10.4312	4.90777	0.00434635	0.362965	-1.43662	BIRC6	BIRC6	chr11	15159228	15159288	Open Sea	gene body
EDMA_MET_11_03216	-0.699204	9.55122	-2.92885	0.0323543	0.525256	-3.35942	TTC27	LTBP1	chr11	15499143	15499203	Open Sea
EDMA_MET_11_03577	0.697688	10.8708	3.39035	0.0192062	0.483808	-2.84717	QPCT	CDC42EP3	chr11	19930538	19930598	Open Sea
EDMA_MET_11_03774	2.44569	11.2348	6.79416	0.00101753	0.301437	-0.195389	DHX57	DHX57	chr11	21210566	21210626	Open Sea	gene body
EDMA_MET_11_03820	0.912954	10.6206	5.22744	0.00330789	0.348525	-1.19054	MAP4K3	MAP4K3	chr11	21582931	21582991	Open Sea	gene body
EDMA_MET_11_03937	0.806017	9.40912	6.42772	0.00131255	0.309089	-0.400001	SLC8A1	SLC8A1	chr11	22870823	22870883	Open Sea	gene body
EDMA_MET_11_03960	1.38286	9.58912	4.85387	0.00455678	0.366959	-1.47974	SLC8A1	PKDCC	chr11	23186104	23186164	Open Sea
EDMA_MET_11_04431	1.46048	10.4633	3.80835	0.0123288	0.44948	-2.41651	PPM1B	SLC3A1	chr11	26512094	26512154	Open Sea
EDMA_MET_11_04985	0.851954	9.29829	3.29706	0.0212836	0.490354	-2.9477	MSH6	MSH6	chr11	29976091	29976151	Open Sea	gene body
EDMA_MET_11_05623	1.31719	9.76743	3.50349	0.0169886	0.474499	-2.72741	MIR216B	CCDC85A	chr11	38661292	38661352	Open Sea
EDMA_MET_11_05630	1.1636	9.21221	8.09202	0.000449333	0.285113	0.417754	MIR216B	CCDC85A	chr11	38700209	38700269	Open Sea
EDMA_MET_11_05710	0.598393	9.38918	2.80943	0.0372305	0.537142	-3.49774	CCDC85A	VRK2	chr11	40382621	40382681	Open Sea
EDMA_MET_11_05741	0.731505	8.88353	5.90572	0.00192672	0.321724	-0.719669	FANCL	MIR584-3	chr11	40778441	40778501	Open Sea
EDMA_MET_11_06335	0.885983	11.2089	6.49337	0.00125295	0.308015	-0.362197	SULT1C3	SLC5A7	chr11	44875965	44876025	Open Sea
EDMA_MET_11_06885	1.04681	11.6003	2.88055	0.0342358	0.530441	-3.41511	RMND5A	RMND5A	chr11	48024170	48024230	Open Sea	gene body
EDMA_MET_11_07410	0.603834	8.83571	3.04787	0.0281919	0.512852	-3.22381	TMSB10	SUCLG1	chr11	50379262	50379322	Open Sea
EDMA_MET_11_07503	1.15338	9.42125	4.82933	0.00465647	0.369235	-1.49953	SUCLG1	CTNNA2	chr11	52305521	52305581	Open Sea
EDMA_MET_11_07693	2.16455	11.2465	9.21543	0.000241809	0.285113	0.834599	CTNNA2	CTNNA2	chr11	55909872	55909932	Open Sea
EDMA_MET_11_07873	1.01875	9.17391	3.74737	0.0131302	0.455358	-2.47731	AHSA2	XPO1	chr11	59842374	59842434	Open Sea
EDMA_MET_11_08109	0.902637	10.2216	6.13843	0.00161846	0.314989	-0.572866	TMEM17	OTX1	chr11	61391823	61391883	Open Sea
EDMA_MET_11_08357	0.694508	8.99852	3.28969	0.0214582	0.490917	-2.95571	LGALSL	SLC1A4	chr11	63051040	63051100	Open Sea
EDMA_MET_11_08763	1.01492	9.79226	2.70483	0.0421768	0.546046	-3.62064	ETAA1	C1D	chr11	66237627	66237687	Open Sea
EDMA_MET_11_08809	-0.746814	11.7371	-3.81625	0.0122291	0.448731	-2.40869	ETAA1	C1D	chr11	66433127	66433187	Open Sea
EDMA_MET_11_09119	0.998627	10.2134	7.18627	0.00078451	0.289189	0.0071437	MXD1	PCBP1	chr11	68346046	68346106	Open Sea
EDMA_MET_11_09585	0.993824	9.89581	3.25007	0.0224253	0.494049	-2.99893	PPP1CB	FOSL2	chr11	71080730	71080790	Open Sea
EDMA_MET_11_09596	1.8205	11.0799	4.9185	0.00430581	0.362081	-1.42809	PPP1CB	FOSL2	chr11	71086516	71086576	Open Sea
EDMA_MET_11_09776	0.897455	9.58687	4.79905	0.00478305	0.370486	-1.52409	MRPL33	SUPT7L	chr11	71943735	71943795	Open Sea
EDMA_MET_11_10275	1.28504	10.688	7.75358	0.000549697	0.285113	0.273003	DTNB	DTNB	chr11	73879275	73879335	Open Sea	gene body
EDMA_MET_11_10378	0.934313	9.16122	4.27743	0.00773871	0.408542	-1.97195	POMC	DNAJC27	chr11	74204952	74205012	Open Sea
EDMA_MET_11_10449	-0.591662	9.4357	-2.89785	0.0335484	0.528727	-3.39512	NCOA1	FAM228A	chr11	74710079	74710139	Open Sea
EDMA_MET_11_10778	0.992387	9.58772	5.79686	0.00209434	0.322014	-0.790821	KLHL29	C11H2orf43	chr11	77185767	77185827	Open Sea
EDMA_MET_11_11049	0.652364	9.42436	5.89814	0.00193787	0.321922	-0.72457	LAPTM4A	LAPTM4A	chr11	78874262	78874322	Open Sea	gene body
EDMA_MET_11_11239	0.956202	9.31825	4.10403	0.00915778	0.421855	-2.13156	RDH14	KCNS3	chr11	80673060	80673120	Open Sea
EDMA_MET_11_11428	0.897942	9.40327	5.60823	0.00242713	0.329089	-0.918008	FAM49A	DDX1	chr11	82067101	82067161	Open Sea
EDMA_MET_11_11501	1.02632	9.5656	6.53299	0.00121853	0.307547	-0.339631	FAM49A	DDX1	chr11	82338378	82338438	Open Sea
EDMA_MET_11_11566	0.68742	8.96371	4.72924	0.0050904	0.374883	-1.5813	FAM49A	DDX1	chr11	82612191	82612251	Open Sea
EDMA_MET_11_12121	0.67407	9.8308	5.77318	0.00213303	0.322014	-0.806513	E2F6	ROCK2	chr11	86476679	86476739	Open Sea
EDMA_MET_11_12998	1.49525	10.1636	4.23255	0.00808007	0.411723	-2.01274	RSAD2	LOC527409	chr11	91679954	91680014	Open Sea
EDMA_MET_11_13524	1.86456	10.6406	3.39944	0.0190164	0.483808	-2.83747	RABGAP1	RABGAP1	chr11	94186406	94186466	Open Sea	gene body
EDMA_MET_11_13561	1.4517	10.0944	6.46804	0.00127557	0.308015	-0.376726	STRBP	STRBP	chr11	94322561	94322621	Open Sea	gene body
EDMA_MET_11_13623	1.01303	8.70798	3.57461	0.0157438	0.469472	-2.65332	DENND1A	DENND1A	chr11	94547964	94548024	Open Sea	gene body
EDMA_MET_11_14001	1.51692	9.19474	10.1619	0.000150949	0.285113	1.12242	GOLGA1	GOLGA1	chr11	95890236	95890296	Open Sea	gene body
EDMA_MET_11_14291	1.24513	10.9792	4.70945	0.0051817	0.376718	-1.59767	PBX3	ZBTB43	chr11	97207960	97208020	Open Sea
EDMA_MET_11_15762	-0.865615	9.12662	-2.72452	0.0411929	0.544834	-3.59739	GPR107	GPR107	chr11	100469711	100469771	Open Sea	gene body
EDMA_MET_11_15933	0.763154	9.48378	2.77686	0.0386985	0.539651	-3.53585	FUBP3	FUBP3	chr11	100922278	100922338	Open Sea	gene body
EDMA_MET_11_16015	1.11943	9.18958	2.64294	0.0454419	0.551085	-3.69406	ABL1	ABL1	chr11	101031558	101031618	Open Sea	gene body
EDMA_MET_11_16855	0.926456	10.244	4.46859	0.00645981	0.392335	-1.80229	C11H9orf9	GFI1B	chr11	103008929	103008989	Open Sea
EDMA_MET_12_00038	1.00889	9.30697	7.36973	0.000697485	0.289189	0.0964778	PCDH20	TDRD3	chr12	1174451	1174511	Open Sea
EDMA_MET_12_00052	0.791533	10.9967	7.51103	0.000638175	0.286476	0.163054	PCDH20	TDRD3	chr12	1477051	1477111	Open Sea
EDMA_MET_12_00276	0.933985	10.2752	3.06305	0.0277055	0.511629	-3.20669	PCDH17	PCDH8	chr12	6197901	6197961	Open Sea
EDMA_MET_12_00279	0.967203	9.95934	2.94004	0.0319353	0.524143	-3.34657	PCDH17	PCDH8	chr12	6198663	6198723	Open Sea
EDMA_MET_12_00408	1.40371	9.50875	3.58315	0.0156015	0.468596	-2.64449	PCDH17	PCDH8	chr12	9402348	9402408	Open Sea
EDMA_MET_12_00690	1.00601	9.85446	5.47631	0.00269697	0.335059	-1.00999	WBP4	KBTBD6	chr12	11357302	11357362	Open Sea
EDMA_MET_12_00800	0.656541	10.218	4.18146	0.00848995	0.41438	-2.05961	RGCC	TNFSF11	chr12	11959404	11959464	Open Sea
EDMA_MET_12_00884	0.672936	9.51616	4.48001	0.00639146	0.391293	-1.79235	RGCC	TNFSF11	chr12	12217830	12217890	Open Sea
EDMA_MET_12_00998	0.76714	10.2844	5.68455	0.00228551	0.325836	-0.865947	TNFSF11	FAM216B	chr12	12950973	12951033	Open Sea
EDMA_MET_12_01297	0.711668	9.84237	2.70453	0.0421919	0.546093	-3.62099	LACC1	SERP2	chr12	14472470	14472530	Open Sea
EDMA_MET_12_01370	0.601089	9.28044	2.61286	0.0471282	0.554644	-3.72992	TSC22D1	NUFIP1	chr12	14883015	14883075	Open Sea
EDMA_MET_12_01756	1.28511	10.0337	6.37405	0.00136378	0.311457	-0.431295	KIAA0226L	ESD	chr12	16694559	16694619	Open Sea
EDMA_MET_12_01870	0.847799	11.7206	2.9147	0.0328935	0.527025	-3.3757	MED4	ITM2B	chr12	18098764	18098824	Open Sea
EDMA_MET_12_01884	1.34283	11.0642	3.62039	0.0149976	0.466489	-2.60614	ITM2B	RB1	chr12	18152058	18152118	Open Sea
EDMA_MET_12_02087	0.910171	10.1081	4.05668	0.0095959	0.426346	-2.1761	SETDB2	SETDB2	chr12	19140170	19140230	Open Sea	gene body
EDMA_MET_12_02265	1.567	11.9197	4.68143	0.00531417	0.378387	-1.62095	MIR15A	RNASEH2B	chr12	19760990	19761050	Open Sea
EDMA_MET_12_02433	1.17541	13.1173	4.16897	0.00859376	0.415286	-2.07114	SERPINE3	SERPINE3	chr12	20882935	20882995	Open Sea	gene body
EDMA_MET_12_02856	0.772527	10.4651	7.18922	0.000783015	0.289189	0.008605	LHFP	LHFP	chr12	22855442	22855502	Open Sea	gene body
EDMA_MET_12_03388	0.612695	9.66398	5.64137	0.00236442	0.328003	-0.895304	RFC3	STARD13	chr12	27718822	27718882	Open Sea
EDMA_MET_12_03409	1.37459	12.7708	2.70993	0.0419194	0.545709	-3.61461	STARD13	STARD13	chr12	27884471	27884531	Open Sea	gene body
EDMA_MET_12_03472	0.809064	9.59159	3.40427	0.0189165	0.483424	-2.83232	KL	N4BP2L1	chr12	28404556	28404616	Open Sea
EDMA_MET_12_03561	-0.801286	10.0713	-4.04178	0.00973874	0.42752	-2.1902	FRY	MIR2299	chr12	29191084	29191144	Open Sea
EDMA_MET_12_03633	0.880918	9.31754	3.83548	0.0119904	0.446418	-2.38969	MIR2299	HSPH1	chr12	29660959	29661019	Open Sea
EDMA_MET_12_04403	0.659507	10.5483	3.84047	0.0119293	0.446104	-2.38477	WASF3	RNF6	chr12	33284522	33284582	Open Sea
EDMA_MET_12_04462	0.768111	10.0613	2.62913	0.0462075	0.552531	-3.7105	ATP8A2	ATP8A2	chr12	33518621	33518681	Open Sea	gene body
EDMA_MET_12_05108	0.878856	9.02021	3.96224	0.0105439	0.435984	-2.26618	XPO4	XPO4	chr12	35984670	35984730	Open Sea	gene body
EDMA_MET_12_05219	-1.43012	10.2093	-3.49122	0.0172145	0.475217	-2.74028	CRYL1	GJB6	chr12	36266132	36266192	Open Sea
EDMA_MET_12_05527	0.818675	9.62521	4.28538	0.00768002	0.407716	-1.96476	PSPC1	KLHL1	chr12	40681759	40681819	Open Sea
EDMA_MET_12_05675	1.13537	9.40291	4.8802	0.00445252	0.364998	-1.45861	KLHL1	MZT1	chr12	46480766	46480826	Open Sea
EDMA_MET_12_05706	1.0005	9.78913	2.92606	0.03246	0.525727	-3.36263	KLHL1	MZT1	chr12	47580594	47580654	Open Sea
EDMA_MET_12_05847	0.948791	9.63636	3.93767	0.0108078	0.436874	-2.28988	KLF12	TBC1D4	chr12	49240531	49240591	Open Sea
EDMA_MET_12_05867	0.629212	11.1875	3.63438	0.0147776	0.46464	-2.59179	KLF12	TBC1D4	chr12	49615120	49615180	Open Sea
EDMA_MET_12_06520	0.924769	10.9004	3.62528	0.0149204	0.466081	-2.60113	MIR1256	MIR17	chr12	59732216	59732276	Open Sea
EDMA_MET_12_06917	1.16018	10.498	6.59612	0.00116594	0.304556	-0.304047	GPC6	DCT	chr12	69295833	69295893	Open Sea
EDMA_MET_12_07133	0.927101	10.5299	3.44547	0.0180872	0.479157	-2.78853	GPR180	CLDN10	chr12	74986113	74986173	Open Sea
EDMA_MET_12_07329	1.09149	9.56559	3.52397	0.0166189	0.472747	-2.70597	RAP2A	IPO5	chr12	78736409	78736469	Open Sea
EDMA_MET_12_07409	1.36901	11.1744	3.83079	0.0120482	0.446853	-2.39432	FARP1	FARP1	chr12	79251952	79252012	Open Sea	gene body
EDMA_MET_12_07428	1.1901	10.8372	3.69437	0.0138753	0.459273	-2.53071	FARP1	FARP1	chr12	79353229	79353289	Open Sea	gene body
EDMA_MET_12_08004	1.77122	9.72871	8.80567	0.00030064	0.285113	0.693002	PCCA	PCCA	chr12	80917167	80917227	Open Sea	gene body
EDMA_MET_12_08165	0.789059	8.96328	2.67318	0.043813	0.548565	-3.65812	TMTC4	ITGBL1	chr12	81527595	81527655	Open Sea
EDMA_MET_12_08294	1.20637	10.0434	5.54705	0.00254813	0.331585	-0.960347	FGF14	FGF14	chr12	82688924	82688984	Open Sea	gene body
EDMA_MET_12_08475	1.34211	10.5632	12.0326	6.62989e-05	0.285113	1.56363	METTL21E	ARGLU1	chr12	83298382	83298442	Open Sea
EDMA_MET_12_08497	-0.674151	10.6538	-2.67415	0.0437621	0.548565	-3.65697	METTL21E	ARGLU1	chr12	83452841	83452901	Open Sea
EDMA_MET_12_08741	0.587452	9.26827	3.21014	0.0234499	0.498139	-3.04277	METTL21E	ARGLU1	chr12	86173454	86173514	Open Sea
EDMA_MET_12_09466	0.92822	10.2913	5.52731	0.00258868	0.332211	-0.974127	TNFSF13B	COL4A1	chr12	88846855	88846915	Open Sea
EDMA_MET_12_09569	0.935974	9.51443	5.70063	0.00225693	0.325518	-0.855085	COL4A1	COL4A1	chr12	88958232	88958292	Open Sea	gene body
EDMA_MET_13_00161	0.906617	8.94564	3.29972	0.0212209	0.490094	-2.94481	PLCB4	PLCB4	chr13	2230159	2230219	Open Sea	gene body
EDMA_MET_13_00280	0.962172	9.16136	6.08541	0.00168326	0.315232	-0.60569	PAK7	SNAP25	chr13	3275568	3275628	Open Sea
EDMA_MET_13_00514	1.07725	10.9184	3.49362	0.01717	0.475046	-2.73776	JAG1	SRY	chr13	5026324	5026384	Open Sea
EDMA_MET_13_00862	1.05538	9.50537	5.1774	0.00344954	0.351028	-1.22799	MACROD2	MACROD2	chr13	7817382	7817442	Open Sea	gene body
EDMA_MET_13_01746	1.03374	10.5645	4.50104	0.00626787	0.389838	-1.77413	CELF2	VAMP7	chr13	14448574	14448634	Open Sea
EDMA_MET_13_01795	0.862016	9.98383	3.84029	0.0119316	0.446104	-2.38495	VAMP7	GATA3	chr13	15477498	15477558	Open Sea
EDMA_MET_13_01879	0.620396	9.0266	4.74002	0.00504147	0.373764	-1.57241	GATA3	ATP5C1	chr13	16028480	16028540	Open Sea
EDMA_MET_13_02018	0.803428	8.92109	3.94877	0.0106877	0.436487	-2.27916	SFMBT2	SFMBT2	chr13	16607061	16607121	Open Sea	gene body
EDMA_MET_13_02096	1.33229	9.86126	4.53379	0.00608086	0.386994	-1.7459	PRKCQ	PRKCQ	chr13	17150952	17151012	Open Sea	gene body
EDMA_MET_13_02135	0.825019	8.78467	3.79555	0.0124923	0.450664	-2.42922	PRKCQ	PFKFB3	chr13	17275417	17275477	Open Sea
EDMA_MET_13_02279	-1.41737	9.36159	-3.74762	0.0131268	0.45534	-2.47706	FBXO18	FBXO18	chr13	17684969	17685029	Open Sea	gene body
EDMA_MET_13_02756	1.81761	10.5645	3.55853	0.0160159	0.471085	-2.66999	PLXDC2	NEBL	chr13	22355039	22355099	Open Sea
EDMA_MET_13_02933	0.96238	8.90143	4.50926	0.00622031	0.389033	-1.76703	MIR2285D	BMI1	chr13	23693662	23693722	Open Sea
EDMA_MET_13_03002	0.912723	11.9495	4.99429	0.00403176	0.356847	-1.36839	PIP4K2A	PIP4K2A	chr13	23924589	23924649	Open Sea	gene body
EDMA_MET_13_03019	0.632175	9.27103	2.91382	0.0329272	0.527025	-3.37671	PIP4K2A	PIP4K2A	chr13	24044034	24044094	Open Sea	gene body
EDMA_MET_13_03162	-0.832756	9.95047	-3.79608	0.0124854	0.450664	-2.42869	MSRB2	ENKUR	chr13	25263257	25263317	Open Sea
EDMA_MET_13_03317	0.706336	8.8332	3.15028	0.0250863	0.504805	-3.10903	MSRB2	ENKUR	chr13	25842885	25842945	Open Sea
EDMA_MET_13_03380	1.52205	11.115	3.78444	0.0126362	0.450934	-2.44027	ENKUR	GPR158	chr13	26196517	26196577	Open Sea
EDMA_MET_13_03476	1.84817	11.0215	5.45406	0.00274586	0.335749	-1.02575	GAD2	GAD2	chr13	26947593	26947653	Open Sea	gene body
EDMA_MET_13_03575	1.10271	9.78112	5.28516	0.0031529	0.345478	-1.14783	OPTN	UCMA	chr13	28173035	28173095	Open Sea
EDMA_MET_13_03980	0.829965	8.7611	4.12894	0.00893652	0.419654	-2.10829	C1QL3	RSU1	chr13	31346803	31346863	Open Sea
EDMA_MET_13_05720	0.914549	9.15262	2.8205	0.0367462	0.535934	-3.48484	NKX2-2	THBD	chr13	41770143	41770203	Open Sea
EDMA_MET_13_05805	0.860833	10.1624	4.96657	0.00412957	0.357879	-1.39012	NKX2-2	THBD	chr13	42141277	42141337	Open Sea
EDMA_MET_13_06274	0.692357	10.1835	2.74838	0.0400345	0.54238	-3.56929	20ALPHA-HSD	LOC515358	chr13	44188747	44188807	Open Sea
EDMA_MET_13_06770	1.24648	9.81626	3.92821	0.0109115	0.436901	-2.29904	WDR37	WDR37	chr13	46653481	46653541	Open Sea	gene body
EDMA_MET_13_07553	0.812168	9.15581	4.0146	0.0100057	0.430662	-2.21604	C13H20orf194	C13H20orf194	chr13	52343153	52343213	Open Sea	gene body
EDMA_MET_13_09285	0.840954	9.86088	5.91771	0.00190923	0.321532	-0.711925	RAB22A	RAB22A	chr13	58580838	58580898	Open Sea	gene body
EDMA_MET_13_10406	1.07645	10.1977	4.07216	0.00945001	0.424781	-2.16149	KIF3B	COMMD7	chr13	62531582	62531642	Open Sea
EDMA_MET_13_11582	0.609495	8.90057	2.77922	0.0385899	0.539651	-3.53307	BLCAP	CTNNBL1	chr13	67208877	67208937	Open Sea
EDMA_MET_13_11773	1.04195	9.1835	4.91375	0.0043237	0.362519	-1.43186	BPI	BPI	chr13	67836579	67836639	Open Sea	gene body
EDMA_MET_13_11783	0.607261	9.38198	5.41584	0.0028323	0.337052	-1.053	BPI	BPI	chr13	67845376	67845436	Open Sea	gene body
EDMA_MET_13_12047	0.751054	13.1466	3.34708	0.0201399	0.486919	-2.89361	DHX35	TOP1	chr13	69076036	69076096	Open Sea
EDMA_MET_13_12267	0.746012	10.5431	4.24583	0.00797728	0.410999	-2.00063	PLCG1	LPIN3	chr13	70563322	70563382	Open Sea
EDMA_MET_13_14326	0.963193	10.2308	9.58596	0.000200065	0.285113	0.953421	CSE1L	DDX27	chr13	77982918	77982978	Open Sea
EDMA_MET_13_14383	0.677372	10.0456	3.6045	0.015252	0.467599	-2.62248	KCNB1	KCNB1	chr13	78210840	78210900	Open Sea	gene body
EDMA_MET_13_15228	0.934551	10.1852	2.70292	0.0422738	0.546211	-3.6229	KCNG1	SALL4	chr13	80082231	80082291	Open Sea
EDMA_MET_13_15780	1.04325	11.1189	5.19209	0.00340724	0.350378	-1.21696	ZFP64	BCAS1	chr13	81425927	81425987	Open Sea
EDMA_MET_13_16533	0.967128	9.85214	2.84841	0.0355549	0.533549	-3.45236	DOK5	CBLN4	chr13	82970182	82970242	Open Sea
EDMA_MET_14_02579	0.68643	9.81041	2.65996	0.0445172	0.549805	-3.67382	TG	TG	chr14	9353832	9353892	Open Sea	gene body
EDMA_MET_14_02756	0.739139	10.7652	4.31768	0.00744672	0.404954	-1.93568	KCNQ3	KCNQ3	chr14	10004081	10004141	Open Sea	gene body
EDMA_MET_14_03149	2.04814	10.6883	7.79483	0.000536139	0.285113	0.291172	GSDMC	MYC	chr14	13292169	13292229	Open Sea
EDMA_MET_14_03451	1.42547	10.4404	4.94666	0.00420152	0.359046	-1.4058	FAM84B	TRIB1	chr14	15523126	15523186	Open Sea
EDMA_MET_14_03689	1.54314	10.6304	4.15739	0.00869133	0.417178	-2.08186	MTSS1	MTSS1	chr14	17018309	17018369	Open Sea	gene body
EDMA_MET_14_04047	1.08876	9.25148	4.67758	0.00533271	0.378845	-1.62417	ZHX2	HAS2	chr14	19413332	19413392	Open Sea
EDMA_MET_14_04081	0.713883	9.34898	4.18942	0.00842449	0.413495	-2.05227	HAS2	CEBPD	chr14	19917587	19917647	Open Sea
EDMA_MET_14_04135	1.3814	10.7568	5.81048	0.00207246	0.322014	-0.781833	HAS2	CEBPD	chr14	20324504	20324564	Open Sea
EDMA_MET_14_04798	1.17951	11.189	3.29504	0.0213312	0.490708	-2.94989	RP1	TMEM68	chr14	24258646	24258706	Open Sea
EDMA_MET_14_04915	0.813267	8.98684	5.34454	0.00300223	0.340843	-1.10442	RPS20	CHCHD7	chr14	25029766	25029826	Open Sea
EDMA_MET_14_05599	0.827643	10.5855	6.5767	0.00118183	0.305485	-0.314944	MIR124A-2	ARMC1	chr14	31058952	31059012	Open Sea
EDMA_MET_14_05921	1.1293	8.81867	6.6584	0.00111667	0.304151	-0.269397	ARFGEF1	ARFGEF1	chr14	33344817	33344877	Open Sea	gene body
EDMA_MET_14_05997	1.12319	10.2326	9.4383	0.000215583	0.285113	0.907071	ARFGEF1	PREX2	chr14	34001637	34001697	Open Sea
EDMA_MET_14_06304	1.15133	10.7701	4.37671	0.00704124	0.399588	-1.88302	LACTB2	MSC	chr14	36612962	36613022	Open Sea
EDMA_MET_14_06479	1.02649	10.1579	7.31478	0.000722296	0.289189	0.0700685	SBSPON	SBSPON	chr14	38557037	38557097	Open Sea
EDMA_MET_14_06732	0.714951	10.3749	4.23949	0.00802617	0.411199	-2.00641	CRISPLD1	HNF4G	chr14	40739547	40739607	Open Sea
EDMA_MET_14_06818	0.745333	10.2682	2.7852	0.0383165	0.538981	-3.52607	ZFHX4	ZFHX4	chr14	41996015	41996075	Open Sea	gene body
EDMA_MET_14_07176	0.714713	9.78633	3.5654	0.0158991	0.470594	-2.66287	ZNF704	FABP5	chr14	46355356	46355416	Open Sea
EDMA_MET_14_07342	0.738422	9.31331	2.77837	0.0386288	0.539651	-3.53407	SAMD12	EXT1	chr14	48222865	48222925	Open Sea
EDMA_MET_14_07493	0.879372	9.79399	3.45888	0.0178263	0.478193	-2.77435	MED30	RAD21	chr14	48964929	48964989	Open Sea
EDMA_MET_14_07515	0.761588	9.00274	3.69295	0.0138959	0.459432	-2.53215	MED30	RAD21	chr14	49167666	49167726	Open Sea
EDMA_MET_14_07666	0.899085	9.13768	4.54857	0.00599859	0.386065	-1.73323	TRPS1	CSMD3	chr14	52703942	52704002	Open Sea
EDMA_MET_14_07779	1.0277	9.90529	6.1142	0.00164771	0.314989	-0.587824	CSMD3	KCNV1	chr14	55788870	55788930	Open Sea
EDMA_MET_14_07920	0.9288	8.94956	2.60955	0.0473175	0.554943	-3.73386	TRHR	TRHR	chr14	57523234	57523294	Open Sea	gene body
EDMA_MET_14_08316	0.594003	9.04045	3.14145	0.0253382	0.505351	-3.11885	DPYS	DPYS	chr14	62416883	62416943	Open Sea	gene body
EDMA_MET_14_08321	1.1541	9.45414	4.42392	0.00673522	0.395862	-1.84135	DPYS	DPYS	chr14	62418002	62418062	Open Sea	gene body
EDMA_MET_14_08622	0.981955	9.61487	4.85662	0.00454574	0.366801	-1.47752	UBR5	UBR5	chr14	64244737	64244797	Open Sea	gene body
EDMA_MET_14_08677	1.23085	10.3489	3.84977	0.0118164	0.44563	-2.37561	UBR5	NCALD	chr14	64659849	64659909	Open Sea
EDMA_MET_14_08684	1.16401	9.58654	4.1031	0.00916613	0.421855	-2.13243	UBR5	NCALD	chr14	64791174	64791234	Open Sea
EDMA_MET_14_08868	1.18388	9.64057	3.54647	0.0162235	0.472005	-2.68252	PABPC1	ANKRD46	chr14	65872993	65873053	Open Sea
EDMA_MET_14_08988	1.03726	10.9463	4.76998	0.00490834	0.371516	-1.54781	MGC148714	MIR875	chr14	66766548	66766608	Open Sea
EDMA_MET_14_09201	0.790959	10.8185	2.91235	0.0329837	0.527054	-3.3784	STK3	POP1	chr14	68288992	68289052	Open Sea
EDMA_MET_14_09265	0.597475	11.6996	3.09268	0.0267827	0.509229	-3.17336	MATN2	MATN2	chr14	68578192	68578252	Open Sea	gene body
EDMA_MET_14_09474	1.42579	9.93821	3.44503	0.018096	0.479172	-2.789	SDC2	SDC2	chr14	69960211	69960271	Open Sea	gene body
EDMA_MET_14_09619	0.723292	10.5941	3.26819	0.021977	0.492255	-2.97913	GDF6	PLEKHF2	chr14	70430211	70430271	Open Sea
EDMA_MET_14_09638	-0.931823	11.1204	-4.66714	0.00538325	0.379579	-1.63288	GDF6	PLEKHF2	chr14	70482989	70483049	Open Sea
EDMA_MET_14_09771	1.45888	9.24071	6.65943	0.00111587	0.304151	-0.268826	GDF6	PLEKHF2	chr14	71350471	71350531	Open Sea
EDMA_MET_14_09878	1.23974	9.70367	3.85495	0.0117541	0.444994	-2.37052	NDUFAF6	TP53INP1	chr14	71707334	71707394	Open Sea
EDMA_MET_14_10312	1.23756	10.184	5.36135	0.00296112	0.338738	-1.09223	RUNX1T1	SLC26A7	chr14	75382710	75382770	Open Sea
EDMA_MET_14_10504	1.04751	11.8845	3.59889	0.0153429	0.467633	-2.62825	SLC2A5	CPNE3	chr14	77418657	77418717	Open Sea
EDMA_MET_14_10510	1.38884	9.9698	6.46192	0.0012811	0.308655	-0.380246	SLC2A5	CPNE3	chr14	77548462	77548522	Open Sea
EDMA_MET_14_10512	1.38189	10.3605	6.34888	0.00138861	0.311927	-0.446087	SLC2A5	CPNE3	chr14	77548999	77549059	Open Sea
EDMA_MET_14_10729	1.07291	10.4433	4.22989	0.00810084	0.411993	-2.01517	CA1	C14H8orf59	chr14	79532619	79532679	Open Sea
EDMA_MET_14_10874	1.3963	11.0402	5.65001	0.00234837	0.327609	-0.889404	RALYL	CHMP4C	chr14	80948365	80948425	Open Sea
EDMA_MET_14_10987	0.924419	9.09233	6.02462	0.00176134	0.317258	-0.64377	RALYL	CHMP4C	chr14	82928648	82928708	Open Sea
EDMA_MET_14_11554	0.602841	8.83268	3.23061	0.0229181	0.496013	-3.02026	MTBP	MTBP	chr14	84212263	84212323	Open Sea	gene body
EDMA_MET_15_00353	0.794388	9.68756	4.20127	0.00832818	0.413055	-2.04137	MMP1	MMP27	chr15	6168986	6169046	Open Sea
EDMA_MET_15_00431	0.961891	11.732	3.01021	0.0294403	0.517197	-3.26646	BIRC3	BIRC3	chr15	6649728	6649788	Open Sea	gene body
EDMA_MET_15_00673	0.925916	9.04363	4.62705	0.00558272	0.382526	-1.66654	CNTN5	CCDC82	chr15	11551315	11551375	Open Sea
EDMA_MET_15_00791	1.27428	9.47382	4.41753	0.00677571	0.39643	-1.84696	MAML2	MAML2	chr15	14317165	14317225	Open Sea	gene body
EDMA_MET_15_00853	0.73693	9.30493	2.75699	0.0396252	0.541435	-3.55916	MTMR2	MTMR2	chr15	14660921	14660981	Open Sea	gene body
EDMA_MET_15_01083	1.02057	10.3663	4.7953	0.004799	0.370602	-1.52714	MGC137061	GUCY1A2	chr15	16493368	16493428	Open Sea
EDMA_MET_15_01109	1.19041	10.391	4.8074	0.00474777	0.370073	-1.5173	GUCY1A2	GUCY1A2	chr15	16693568	16693628	Open Sea	gene body
EDMA_MET_15_01227	0.605579	9.74459	4.61841	0.00562685	0.383087	-1.67383	ATM	DDX10	chr15	18479454	18479514	Open Sea
EDMA_MET_15_01302	0.789481	10.0743	3.20238	0.023655	0.499008	-3.05132	DDX10	RDX	chr15	20182968	20183028	Open Sea
EDMA_MET_15_02221	1.19093	10.0381	6.91393	0.000938596	0.296937	-0.13179	CADM1	CADM1	chr15	26181216	26181276	Open Sea	gene body
EDMA_MET_15_02232	0.89189	10.7349	4.60699	0.00568573	0.383539	-1.68348	CADM1	CADM1	chr15	26388624	26388684	Open Sea	gene body
EDMA_MET_15_02881	0.616277	8.93482	2.65083	0.0450105	0.550406	-3.68467	UPK2	UPK2	chr15	29259360	29259420	Open Sea	gene body
EDMA_MET_15_04074	0.973693	12.0211	3.74631	0.0131446	0.45548	-2.47837	SERGEF	SERGEF	chr15	35070957	35071017	Open Sea	gene body
EDMA_MET_15_04292	1.14676	9.00571	5.1221	0.00361436	0.352001	-1.26983	RPS13	C15H11orf58	chr15	35962197	35962257	Open Sea
EDMA_MET_15_04346	1.29141	11.5981	2.57314	0.0494607	0.558582	-3.77744	RPS13	C15H11orf58	chr15	36151113	36151173	Open Sea
EDMA_MET_15_04405	0.801724	9.57029	2.5941	0.0482145	0.556091	-3.75234	RPS13	C15H11orf58	chr15	36218809	36218869	Open Sea
EDMA_MET_15_04578	1.44902	10.9631	5.77184	0.00213525	0.322196	-0.807405	SOX6	INSC	chr15	37602404	37602464	Open Sea
EDMA_MET_15_05535	0.811271	11.2763	2.99055	0.0301167	0.519205	-3.28883	SWAP70	SWAP70	chr15	43526292	43526352	Open Sea	gene body
EDMA_MET_15_05938	0.843513	9.83823	3.1242	0.025839	0.50713	-3.13809	LOC783210	OLFML1	chr15	45819014	45819074	Open Sea
EDMA_MET_15_06006	0.948965	9.26319	3.72447	0.0134464	0.4577	-2.50032	OLFML1	RBMXL2	chr15	46251291	46251351	Open Sea
EDMA_MET_15_06050	1.34366	10.2582	8.87849	0.000289038	0.285113	0.718991	LOC100125776	LOC506989	chr15	46829619	46829679	Open Sea
EDMA_MET_15_06850	1.00592	11.7487	2.78641	0.0382616	0.538868	-3.52466	FAM168A	PLEKHB1	chr15	53798442	53798502	Open Sea
EDMA_MET_15_06891	0.978286	9.51328	4.43688	0.00665395	0.394275	-1.82998	RAB6A	RAB6A	chr15	53991930	53991990	Open Sea	gene body
EDMA_MET_15_07406	1.01753	10.1951	3.27878	0.0217198	0.49145	-2.96759	C15H11orf30	C15H11orf30	chr15	56651552	56651612	Open Sea	gene body
EDMA_MET_15_07583	0.884803	9.89815	4.41553	0.00678845	0.396816	-1.84872	CAPN5	ANO3	chr15	57730952	57731012	Open Sea
EDMA_MET_15_07780	1.22668	9.11589	3.71696	0.0135519	0.4577	-2.50788	BDNF	KIF18A	chr15	59282285	59282345	Open Sea
EDMA_MET_15_07929	1.28556	9.18337	4.79897	0.00478337	0.370486	-1.52415	KCNA4	FSHB	chr15	61654781	61654841	Open Sea
EDMA_MET_15_08136	0.69423	9.429	4.03232	0.00983067	0.428823	-2.19917	RCN1	EIF3M	chr15	63870012	63870072	Open Sea
EDMA_MET_15_08280	1.30864	9.96511	9.60695	0.000197968	0.285113	0.959906	HIPK3	HIPK3	chr15	64731340	64731400	Open Sea	gene body
EDMA_MET_15_08344	1.00803	9.06331	3.65595	0.0144458	0.46242	-2.56976	HIPK3	C15H11orf91	chr15	65008580	65008640	Open Sea
EDMA_MET_15_08681	1.11556	10.6067	3.92144	0.0109864	0.437463	-2.3056	PDHX	PDHX	chr15	66286223	66286283	Open Sea	gene body
EDMA_MET_15_09075	1.02832	11.2003	8.96778	0.000275528	0.285113	0.750364	C15H11orf74	MSANTD3	chr15	70560195	70560255	Open Sea
EDMA_MET_15_09254	0.863648	9.24301	3.8049	0.0123727	0.449894	-2.41994	MSANTD3	DGCR6	chr15	73076667	73076727	Open Sea
EDMA_MET_15_10042	0.888358	9.54823	2.97358	0.0307146	0.521101	-3.30819	SYT13	CHST1	chr15	76509730	76509790	Open Sea
EDMA_MET_15_10209	0.973646	9.10807	4.19858	0.00835	0.413331	-2.04385	PHF21A	PHF21A	chr15	76885477	76885537	Open Sea	gene body
EDMA_MET_15_10908	0.878316	11.5837	4.89574	0.00439233	0.363546	-1.4462	NUP160	NUP160	chr15	78763007	78763067	Open Sea	gene body
EDMA_MET_15_11469	-1.17894	9.52567	-3.9036	0.0111866	0.439453	-2.32294	CTNND1	CTNND1	chr15	82296740	82296800	Open Sea	gene body
EDMA_MET_15_11974	0.611614	9.3427	3.45616	0.0178789	0.478348	-2.77722	PATL1	STX3	chr15	84281356	84281416	Open Sea
EDMA_MET_15_12064	1.00795	9.78939	3.6469	0.0145839	0.463519	-2.57899	OOSP1	OOSP1	chr15	84430771	84430831	Open Sea	gene body
EDMA_MET_15_12179	0.956435	9.42014	5.90519	0.00192749	0.321724	-0.720007	NCAPD3	NCAPD3	chr15	84801591	84801651	Open Sea	gene body
EDMA_MET_16_00662	-0.857754	10.0671	-4.38746	0.00697016	0.398999	-1.8735	RBBP5	DSTYK	chr16	2756489	2756549	Open Sea
EDMA_MET_16_01224	0.94943	9.51589	4.92018	0.00429951	0.361985	-1.42675	IL10	PIGR	chr16	4502802	4502862	Open Sea
EDMA_MET_16_01301	0.803685	9.96852	6.07491	0.00169644	0.315546	-0.612231	PIGR	C16H1orf116	chr16	4681826	4681886	Open Sea
EDMA_MET_16_02252	1.07067	11.0179	5.64126	0.00236462	0.328003	-0.895376	TGFB2	LYPLAL1	chr16	23034866	23034926	Open Sea
EDMA_MET_16_02650	0.654095	9.92481	3.38204	0.0193817	0.484675	-2.85607	DISP1	DISP1	chr16	27057948	27058008	Open Sea	gene body
EDMA_MET_16_02867	0.801166	9.35874	2.57418	0.0493979	0.558485	-3.77619	CNIH3	CNIH3	chr16	28550116	28550176	Open Sea	gene body
EDMA_MET_16_03562	1.4561	11.6569	4.57152	0.00587333	0.385873	-1.71361	SMYD3	SMYD3	chr16	31918268	31918328	Open Sea	gene body
EDMA_MET_16_03673	0.958435	10.3	6.24708	0.00149463	0.314522	-0.50672	SMYD3	EFCAB2	chr16	32872355	32872415	Open Sea
EDMA_MET_16_03698	1.61907	9.73906	4.34623	0.00724729	0.401606	-1.91013	EFCAB2	EFCAB2	chr16	33062550	33062610	Open Sea	gene body
EDMA_MET_16_04147	1.13294	9.2909	2.78333	0.0384019	0.53921	-3.52826	NME7	NME7	chr16	37794266	37794326	Open Sea	gene body
EDMA_MET_16_04455	1.03416	10.3146	5.22894	0.00330375	0.348525	-1.18942	DNM3	DNM3	chr16	40509565	40509625	Open Sea	gene body
EDMA_MET_16_04599	1.2382	9.20343	5.01668	0.00395475	0.355901	-1.35094	FASLG	TNFSF18	chr16	41332408	41332468	Open Sea
EDMA_MET_16_06245	1.19363	10.4412	4.59792	0.00573306	0.383867	-1.69117	NOL9	TNFRSF25	chr16	47694719	47694779	Open Sea
EDMA_MET_16_07823	1.19978	12.089	4.70446	0.00520498	0.37713	-1.6018	GNB1	GNB1	chr16	52152848	52152908	Open Sea	gene body
EDMA_MET_16_08939	1.04336	9.14997	4.72714	0.0051	0.374888	-1.58303	CYB5R1	C16H1orf158	chr16	55623708	55623768	Open Sea
EDMA_MET_16_09266	1.43427	11.2728	7.10242	0.000828534	0.293859	-0.0348161	TNR	RFWD2	chr16	58476249	58476309	Open Sea
EDMA_MET_16_09757	0.615785	9.81823	2.7771	0.0386875	0.539651	-3.53556	SOAT1	SOAT1	chr16	62117843	62117903	Open Sea	gene body
EDMA_MET_16_10492	1.55659	11.0708	3.17411	0.0244198	0.50235	-3.08257	GLT25D2	GLT25D2	chr16	66465120	66465180	Open Sea	gene body
EDMA_MET_16_10632	1.07279	10.312	2.84259	0.0357996	0.534069	-3.45912	EDEM3	EDEM3	chr16	67242713	67242773	Open Sea	gene body
EDMA_MET_16_10865	0.85607	10.0605	3.0238	0.0289828	0.515659	-3.25105	PDC	PTGS2	chr16	69055019	69055079	Open Sea
EDMA_MET_16_10873	1.09303	9.86409	2.95256	0.0314735	0.523224	-3.33223	PDC	PTGS2	chr16	69106117	69106177	Open Sea
EDMA_MET_16_10946	1.29827	9.39084	7.9013	0.000502931	0.285113	0.337384	KCNK2	KCNK2	chr16	69874590	69874650	Open Sea	gene body
EDMA_MET_16_12040	-1.0762	10.3945	-5.85483	0.00200303	0.322014	-0.752726	KCNH1	SERTAD4	chr16	74588181	74588241	Open Sea
EDMA_MET_16_12146	1.11357	11.0462	3.26201	0.0221288	0.492609	-2.98588	SERTAD4	DIEXF	chr16	75175167	75175227	Open Sea
EDMA_MET_16_13245	-1.07522	9.85363	-3.74187	0.0132053	0.456041	-2.48282	MIR181A-1	NR5A2	chr16	79763518	79763578	Open Sea
EDMA_MET_17_00119	0.877898	8.8232	3.42534	0.018487	0.480869	-2.80988	NPY2R	RBM46	chr17	2515740	2515800	Open Sea
EDMA_MET_17_00171	0.81891	9.83584	3.06152	0.0277542	0.511656	-3.20841	PLRG1	SFRP2	chr17	2957187	2957247	Open Sea
EDMA_MET_17_00695	1.37345	11.5109	3.81269	0.0122739	0.449057	-2.41221	PET112	PET112	chr17	6027054	6027114	Open Sea	gene body
EDMA_MET_17_01255	1.24973	9.35869	3.70524	0.0137186	0.458218	-2.51972	EDNRA	TTC29	chr17	11180941	11181001	Open Sea
EDMA_MET_17_01719	1.06654	9.5618	3.37723	0.0194841	0.485149	-2.86122	USP38	IL15	chr17	16015026	16015086	Open Sea
EDMA_MET_17_01734	1.01796	9.64613	3.07002	0.0274851	0.511323	-3.19883	USP38	IL15	chr17	16122936	16122996	Open Sea
EDMA_MET_17_02335	0.634751	10.3809	2.84304	0.0357805	0.534069	-3.45859	PCDH18	PRAME	chr17	23857003	23857063	Open Sea
EDMA_MET_17_02574	0.809614	9.52008	4.45507	0.00654172	0.393503	-1.81407	PHF17	PGRMC2	chr17	29575431	29575491	Open Sea
EDMA_MET_17_02770	0.701782	10.3996	4.02305	0.00992176	0.429675	-2.20799	INTU	ANKRD50	chr17	33460633	33460693	Open Sea
EDMA_MET_17_02786	0.635706	9.14375	3.02323	0.0290019	0.515721	-3.25169	ANKRD50	SPRY1	chr17	33874630	33874690	Open Sea
EDMA_MET_17_02793	1.15825	9.73664	4.48744	0.00634747	0.391113	-1.7859	ANKRD50	SPRY1	chr17	34309465	34309525	Open Sea
EDMA_MET_17_04310	0.96603	10.367	4.45421	0.00654703	0.393541	-1.81483	FZD10	GLT1D1	chr17	48341614	48341674	Open Sea
EDMA_MET_17_04440	0.866274	9.4355	5.48376	0.00268082	0.334152	-1.00472	SLC15A4	ZNF280B	chr17	49390036	49390096	Open Sea
EDMA_MET_17_05610	1.41001	9.9146	3.4159	0.0186782	0.482357	-2.81993	DIABLO	MLXIP	chr17	55443667	55443727	Open Sea
EDMA_MET_17_06009	0.910144	10.8215	5.0625	0.0038024	0.353094	-1.31547	TCTN1	TCTN1	chr17	56740278	56740338	Open Sea	gene body
EDMA_MET_17_06107	1.05831	9.40223	4.15538	0.00870841	0.417178	-2.08372	MYL2	CUX2	chr17	57010513	57010573	Open Sea
EDMA_MET_17_07265	0.723707	9.56142	5.09702	0.00369213	0.352242	-1.28897	MED13L	TBX5	chr17	62058495	62058555	Open Sea
EDMA_MET_17_07504	0.848897	9.59231	2.96884	0.0308839	0.521542	-3.3136	TBX5	RBM19	chr17	62741335	62741395	Open Sea
EDMA_MET_17_07508	2.38492	11.1852	4.96668	0.00412917	0.357879	-1.39003	TBX5	RBM19	chr17	62742612	62742672	Open Sea
EDMA_MET_17_07846	0.990836	9.49486	2.82668	0.0364784	0.534901	-3.47763	OAS1X	OAS1X	chr17	63672150	63672210	Open Sea	gene body
EDMA_MET_17_08762	0.794131	9.67954	3.06726	0.0275721	0.51148	-3.20194	KCTD10	KCTD10	chr17	65958517	65958577	Open Sea	gene body
EDMA_MET_17_08966	0.783361	10.5426	3.56754	0.0158628	0.470332	-2.66065	CORO1C	CORO1C	chr17	66515116	66515176	Open Sea	gene body
EDMA_MET_17_09989	1.45766	9.76499	4.90695	0.00434945	0.362965	-1.43727	CRYBA4	PITPNB	chr17	69518665	69518725	Open Sea
EDMA_MET_17_10630	0.668935	9.64632	3.92625	0.0109331	0.437334	-2.30094	MTMR3	MTMR3	chr17	71151603	71151663	Open Sea	gene body
EDMA_MET_18_00767	1.28567	10.6289	3.75676	0.0130029	0.454127	-2.4679	TERF2IP	CNTNAP4	chr18	3120627	3120687	Open Sea
EDMA_MET_18_00859	1.00326	9.20501	4.41284	0.00680564	0.397195	-1.85109	CNTNAP4	MON1B	chr18	4312244	4312304	Open Sea
EDMA_MET_18_00960	0.781447	9.42209	3.6399	0.0146919	0.464051	-2.58615	ADAMTS18	NUDT7	chr18	4763842	4763902	Open Sea
EDMA_MET_18_01137	0.987838	9.44482	4.76061	0.00494952	0.372467	-1.55549	WWOX	WWOX	chr18	5338752	5338812	Open Sea	gene body
EDMA_MET_18_01383	0.975402	9.65415	2.56678	0.0498458	0.558767	-3.78507	WWOX	WWOX	chr18	5846571	5846631	Open Sea	gene body
EDMA_MET_18_02133	-1.12696	11.203	-6.93887	0.000923085	0.296937	-0.118746	GAN	SDR42E1	chr18	8109076	8109136	Open Sea
EDMA_MET_18_02569	1.1466	10.5017	4.64338	0.00550046	0.381034	-1.6528	CDH13	CDH13	chr18	9519920	9519980	Open Sea	gene body
EDMA_MET_18_03069	1.27399	10.9437	2.97026	0.030833	0.521536	-3.31198	USP10	USP10	chr18	10927002	10927062	Open Sea	gene body
EDMA_MET_18_05658	0.740817	9.22554	3.58002	0.0156536	0.468764	-2.64773	HEATR3	ADCY7	chr18	18675374	18675434	Open Sea
EDMA_MET_18_05682	1.16514	10.5254	3.10781	0.026325	0.50819	-3.15641	HEATR3	ADCY7	chr18	18743312	18743372	Open Sea
EDMA_MET_18_06240	1.22997	11.2778	4.60241	0.00570958	0.383867	-1.68736	CHD9	CHD9	chr18	21649735	21649795	Open Sea	gene body
EDMA_MET_18_07020	1.45228	11.2468	3.85733	0.0117256	0.444696	-2.36819	FAM192A	FAM192A	chr18	25285291	25285351	Open Sea	gene body
EDMA_MET_18_07150	1.80363	10.4449	9.28913	0.000232736	0.285113	0.858907	GPR56	CCDC135	chr18	25732324	25732384	Open Sea
EDMA_MET_18_07406	0.737981	8.90561	3.78146	0.012675	0.451179	-2.44323	CNOT1	CNOT1	chr18	26407655	26407715	Open Sea	gene body
EDMA_MET_18_07461	1.10916	11.1842	4.66148	0.0054109	0.380036	-1.63762	GOT2	CDH8	chr18	26670693	26670753	Open Sea
EDMA_MET_18_07540	0.841401	9.49136	2.65621	0.0447192	0.550029	-3.67828	GOT2	CDH8	chr18	27790158	27790218	Open Sea
EDMA_MET_18_07626	0.827132	10.5945	3.17279	0.0244563	0.502492	-3.08404	CDH8	CDH11	chr18	30059795	30059855	Open Sea
EDMA_MET_18_07709	1.40066	9.35604	5.00216	0.00400451	0.356847	-1.36225	CDH8	CDH11	chr18	32170110	32170170	Open Sea
EDMA_MET_18_08259	0.954248	11.317	3.11417	0.0261353	0.50775	-3.1493	KCTD19	KCTD19	chr18	35029158	35029218	Open Sea	gene body
EDMA_MET_18_09217	1.13984	9.39094	3.94384	0.0107409	0.436548	-2.28392	DHODH	IST1	chr18	39294410	39294470	Open Sea
EDMA_MET_18_09383	0.799594	9.8407	3.16038	0.0248013	0.503917	-3.0978	CALB2	POP4	chr18	40045112	40045172	Open Sea
EDMA_MET_18_11085	-1.00288	10.869	-4.50494	0.00624524	0.389704	-1.77076	TBCB	CAPNS1	chr18	46975612	46975672	Open Sea
EDMA_MET_18_11205	0.959556	8.98065	4.21835	0.00819165	0.412184	-2.02572	ZNF566	ZNF383	chr18	47459658	47459718	Open Sea
EDMA_MET_18_11318	0.604176	8.92158	5.35335	0.00298059	0.339817	-1.09802	ZFP30	DPF1	chr18	48170454	48170514	Open Sea
EDMA_MET_18_13482	0.890015	10.2894	3.39488	0.0191114	0.483808	-2.84233	LOC508455	MARK4	chr18	53319834	53319894	Open Sea
EDMA_MET_18_14109	1.06332	9.4709	4.7451	0.00501861	0.373477	-1.56823	MIR2897	FKRP	chr18	54281894	54281954	Open Sea
EDMA_MET_18_15903	1.48043	11.0968	11.0931	9.86107e-05	0.285113	1.36044	KLK6	KLK6	chr18	57409696	57409756	Open Sea	gene body
EDMA_MET_18_16004	0.83397	9.00876	5.89472	0.00194292	0.322014	-0.726784	CD33	IGLON5	chr18	57697345	57697405	Open Sea
EDMA_MET_18_16124	0.975799	9.60764	6.32892	0.00140868	0.312324	-0.457877	MIR125A	ZNF613	chr18	58073141	58073201	Open Sea
EDMA_MET_18_16151	1.22049	10.731	7.52735	0.000631717	0.286476	0.170622	ZNF613	ZNF613	chr18	58123304	58123364	Open Sea	gene body
EDMA_MET_18_17750	1.77652	10.5481	7.04291	0.00086155	0.295833	-0.0650304	AURKC	ZNF304	chr18	64639065	64639125	Open Sea
EDMA_MET_18_17964	0.679035	9.51363	3.9774	0.0103847	0.434884	-2.25161	LOC100124497	LOC100124497	chr18	65157151	65157211	Open Sea	gene body
EDMA_MET_18_17995	-0.695984	9.98031	-2.71574	0.0416283	0.545504	-3.60774	LOC509810	ZNF154	chr18	65220669	65220729	Open Sea
EDMA_MET_18_18037	0.796123	10.4996	2.95891	0.0312421	0.522744	-3.32496	LOC509810	ZNF154	chr18	65383017	65383077	Open Sea
EDMA_MET_19_00507	1.46558	10.3029	3.37827	0.0194619	0.484947	-2.8601	PCTP	DGKE	chr19	7849115	7849175	Open Sea
EDMA_MET_19_00509	1.16377	9.47978	4.86693	0.00450473	0.365545	-1.46925	PCTP	DGKE	chr19	7850124	7850184	Open Sea
EDMA_MET_19_00569	0.821007	9.38713	3.35123	0.0200481	0.486736	-2.88914	SCPEP1	MSI2	chr19	8070312	8070372	Open Sea
EDMA_MET_19_01060	0.708027	10.835	4.63868	0.00552399	0.38166	-1.65675	LPO	LPO	chr19	9467589	9467649	Open Sea	gene body
EDMA_MET_19_01145	0.785592	10.9631	4.1054	0.00914542	0.42169	-2.13028	MTMR4	MTMR4	chr19	9681270	9681330	Open Sea	gene body
EDMA_MET_19_02802	1.32066	11.3897	2.77174	0.038935	0.539781	-3.54185	CDK5R1	CDK5R1	chr19	17972481	17972541	Open Sea	gene body
EDMA_MET_19_03414	0.707073	9.6626	3.83662	0.0119764	0.446348	-2.38856	SPAG5	SPAG5	chr19	20604659	20604719	Open Sea	gene body
EDMA_MET_19_03822	1.00438	9.03984	3.44334	0.018129	0.47922	-2.79078	TMIGD1	GOSR1	chr19	21985592	21985652	Open Sea
EDMA_MET_19_04242	0.643002	9.38499	2.83576	0.0360893	0.534436	-3.46706	YWHAE	YWHAE	chr19	23088914	23088974	Open Sea	gene body
EDMA_MET_19_04629	0.930863	10.5685	3.67899	0.0141005	0.460354	-2.54631	MNT	METTL16	chr19	23959408	23959468	Open Sea
EDMA_MET_19_06326	0.854965	9.38548	8.1169	0.000442853	0.285113	0.428015	SCO1	SCO1	chr19	30287242	30287302	Open Sea	gene body
EDMA_MET_19_07220	0.693237	10.0756	3.21244	0.0233893	0.498102	-3.04024	SPAG9	TOB1	chr19	36425296	36425356	Open Sea
EDMA_MET_19_07619	0.872148	11.8139	4.8661	0.00450799	0.365545	-1.46991	CALCOCO2	CALCOCO2	chr19	38317832	38317892	Open Sea	gene body
EDMA_MET_19_07811	1.50238	11.2876	11.2374	9.25943e-05	0.285113	1.39386	HOXB1	MIR2340	chr19	38891161	38891221	Open Sea
EDMA_MET_19_07866	0.62198	9.35886	4.79772	0.00478871	0.370602	-1.52517	COPZ2	CDK5RAP3	chr19	39103461	39103521	Open Sea
EDMA_MET_19_07955	1.01327	9.26577	2.9602	0.031195	0.52264	-3.32347	NPEPPS	NPEPPS	chr19	39530972	39531032	Open Sea	gene body
EDMA_MET_19_08689	-1.06851	9.69025	-2.72126	0.041354	0.545102	-3.60123	AARSD1	AARSD1	chr19	43636750	43636810	Open Sea	gene body
EDMA_MET_19_09178	1.56969	10.9063	8.16995	0.000429402	0.285113	0.449724	WNT3	ARF4	chr19	46150400	46150460	Open Sea
EDMA_MET_19_09252	0.995674	10.1454	5.19293	0.00340483	0.350378	-1.21632	MAPT	MAPT	chr19	46592336	46592396	Open Sea	gene body
EDMA_MET_19_09309	0.682507	9.72922	4.566	0.00590319	0.385873	-1.71832	ITGB3	EFCAB3	chr19	47258650	47258710	Open Sea
EDMA_MET_19_10353	0.978023	9.66477	2.80023	0.0376392	0.537955	-3.5085	EIF4A3	EIF4A3	chr19	53093678	53093738	Open Sea	gene body
EDMA_MET_19_11162	-0.860931	9.63445	-2.58383	0.0488206	0.557462	-3.76463	RNF157	RNF157	chr19	56157574	56157634	Open Sea	gene body
EDMA_MET_19_12975	1.15198	11.0412	5.28593	0.00315089	0.345478	-1.14726	PRKCA	PRKCA	chr19	63468628	63468688	Open Sea	gene body
EDMA_MET_20_00198	1.81259	10.3942	5.9359	0.00188307	0.321532	-0.700224	SLIT3	SLIT3	chr20	903149	903209	Open Sea	gene body
EDMA_MET_20_00987	0.708418	9.16269	3.30634	0.0210659	0.489547	-2.93763	BNIP1	BNIP1	chr20	4758033	4758093	Open Sea	gene body
EDMA_MET_20_02448	1.36327	9.34542	6.27683	0.00146269	0.314522	-0.488871	CD180	SREK1	chr20	12599745	12599805	Open Sea
EDMA_MET_20_03119	1.18828	8.90532	4.88312	0.00444113	0.364608	-1.45627	PLK2	GPBP1	chr20	21508866	21508926	Open Sea
EDMA_MET_20_03221	-0.840737	9.76523	-3.11798	0.0260222	0.507532	-3.14503	MAP3K1	ANKRD55	chr20	22796734	22796794	Open Sea
EDMA_MET_20_03491	0.717928	11.2676	3.45856	0.0178324	0.478275	-2.77468	ARL15	ARL15	chr20	24868724	24868784	Open Sea	gene body
EDMA_MET_20_03496	0.64891	9.45078	3.53372	0.0164463	0.472747	-2.6958	ARL15	ARL15	chr20	24948753	24948813	Open Sea	gene body
EDMA_MET_20_03651	0.742204	9.84327	2.73792	0.0405379	0.543551	-3.5816	PELO	ISL1	chr20	27020268	27020328	Open Sea
EDMA_MET_20_03800	1.64022	11.2639	4.00466	0.0101054	0.43199	-2.22551	HCN1	HCN1	chr20	29153293	29153353	Open Sea	gene body
EDMA_MET_20_03810	1.0404	9.51632	5.42786	0.00280478	0.337052	-1.0444	HCN1	HCN1	chr20	29496891	29496951	Open Sea	gene body
EDMA_MET_20_03945	1.43766	10.7814	2.92701	0.032424	0.525485	-3.36153	NNT	PAIP1	chr20	31274273	31274333	Open Sea
EDMA_MET_20_04254	0.659129	9.69248	2.73413	0.0407221	0.543582	-3.58606	PTGER4	DAB2	chr20	34420056	34420116	Open Sea
EDMA_MET_20_04376	0.693104	9.58802	4.63508	0.00554208	0.38166	-1.65977	OSMR	LIFR	chr20	35832316	35832376	Open Sea
EDMA_MET_20_04491	1.39212	10.1397	4.79243	0.00481124	0.370602	-1.52948	EGFLAM	GDNF	chr20	36587963	36588023	Open Sea
EDMA_MET_20_04816	0.588637	10.4617	2.59433	0.048201	0.556091	-3.75206	RAD1	C1QTNF3	chr20	39300595	39300655	Open Sea
EDMA_MET_20_05771	0.897579	8.90285	2.60803	0.0474052	0.555049	-3.73569	CDH18	BASP1	chr20	55886478	55886538	Open Sea
EDMA_MET_20_05804	1.55091	10.8369	3.89612	0.0112718	0.440121	-2.33023	BASP1	BASP1	chr20	55997504	55997564	Open Sea
EDMA_MET_20_06003	0.721546	9.45138	3.84867	0.0118297	0.44563	-2.3767	2011-03-01	2011-03-01	chr20	57090966	57091026	Open Sea	gene body
EDMA_MET_20_07321	-0.939611	10.2277	-3.14026	0.0253726	0.50549	-3.12018	SRD5A1	MED10	chr20	66861264	66861324	Open Sea
EDMA_MET_20_09425	1.4884	9.78281	4.03325	0.00982156	0.428657	-2.19829	SDHA	SDHA	chr20	71958220	71958280	Open Sea	gene body
EDMA_MET_21_00032	1.05525	10.7758	3.22873	0.0229663	0.496248	-3.02232	SNRPN	NDN	chr21	537282	537342	Open Sea
EDMA_MET_21_00631	0.91227	9.527	2.93715	0.0320427	0.524309	-3.34988	LRRK1	ASB7	chr21	5937709	5937769	Open Sea
EDMA_MET_21_02012	0.950546	11.1187	5.10947	0.00365329	0.352242	-1.27946	SLCO3A1	SLCO3A1	chr21	15219122	15219182	Open Sea	gene body
EDMA_MET_21_02095	0.838599	8.7225	4.00797	0.0100721	0.431735	-2.22236	SLCO3A1	SV2B	chr21	15785658	15785718	Open Sea
EDMA_MET_21_02546	1.36064	9.15638	3.90803	0.0111366	0.438953	-2.31864	NTRK3	MRPL46	chr21	19706300	19706360	Open Sea
EDMA_MET_21_02627	1.44607	9.15105	5.4911	0.00266501	0.333509	-0.999543	DET1	MIR1179	chr21	19963977	19964037	Open Sea
EDMA_MET_21_03314	0.587133	8.70867	4.44718	0.00659013	0.393795	-1.82096	FURIN	ZNF774	chr21	22423842	22423902	Open Sea
EDMA_MET_21_03892	0.667555	9.14286	2.95233	0.0314816	0.523267	-3.33248	BTBD1	BTBD1	chr21	25513049	25513109	Open Sea	gene body
EDMA_MET_21_04741	0.844587	8.87604	3.64701	0.0145822	0.463519	-2.57888	CHRNA7	OTUD7A	chr21	30495422	30495482	Open Sea
EDMA_MET_21_04744	1.37268	9.96403	4.12382	0.0089815	0.419985	-2.11307	CHRNA7	OTUD7A	chr21	30496200	30496260	Open Sea
EDMA_MET_21_04874	1.22823	10.3829	6.28358	0.00145555	0.314522	-0.484834	IDH3A	IDH3A	chr21	31075138	31075198	Open Sea	gene body
EDMA_MET_21_06177	0.756953	8.91076	4.3987	0.00689673	0.39816	-1.86356	NOVA1	NONO	chr21	39374217	39374277	Open Sea
EDMA_MET_21_06252	1.26644	9.80029	3.53704	0.0163879	0.472747	-2.69234	NOVA1	NONO	chr21	40636468	40636528	Open Sea
EDMA_MET_21_06300	1.26209	10.0594	8.65152	0.000327078	0.285113	0.636762	NOVA1	NONO	chr21	41081117	41081177	Open Sea
EDMA_MET_21_06422	0.81185	10.8304	4.19302	0.00839509	0.413495	-2.04896	NUBPL	NUBPL	chr21	42584655	42584715	Open Sea	gene body
EDMA_MET_21_07433	0.763361	9.54082	2.92037	0.0326763	0.526187	-3.36917	LRFN5	FSCB	chr21	53650301	53650361	Open Sea
EDMA_MET_21_07545	1.20955	10.2216	9.34532	0.000226091	0.285113	0.877211	FSCB	C21H14orf28	chr21	55098497	55098557	Open Sea
EDMA_MET_21_07586	1.18217	10.7491	3.85479	0.011756	0.444994	-2.37068	MIS18BP1	MIS18BP1	chr21	55414343	55414403	Open Sea	gene body
EDMA_MET_21_07612	0.603326	9.06076	3.96153	0.0105514	0.435984	-2.26686	TGM5	ADAL	chr21	55578142	55578202	Open Sea
EDMA_MET_21_07772	1.04386	10.0072	4.09163	0.00927025	0.422961	-2.14319	FRMD5	FRMD5	chr21	56300086	56300146	Open Sea	gene body
EDMA_MET_21_08759	-1.16556	9.81761	-7.50244	0.000641608	0.286567	0.159059	SERPINA3-1	ERICH1	chr21	60090670	60090730	Open Sea
EDMA_MET_21_09448	0.87139	9.68619	3.63984	0.0146928	0.464051	-2.58621	VRK1	VRK1	chr21	63300522	63300582	Open Sea	gene body
EDMA_MET_21_10154	-0.964975	10.6846	-7.98224	0.000479308	0.285113	0.371864	CYP46A1	EVL	chr21	66500601	66500661	Open Sea
EDMA_MET_21_11249	-0.661917	9.1786	-3.67649	0.0141375	0.460498	-2.54885	WDR20	CINP	chr21	68739163	68739223	Open Sea
EDMA_MET_21_11491	0.708697	11.9274	2.66693	0.0441442	0.54912	-3.66553	ANKRD9	TRAF3	chr21	69147456	69147516	Open Sea
EDMA_MET_22_00477	0.731013	9.60893	2.63549	0.0458533	0.551916	-3.70293	AZI2	MIR1814B	chr22	3130945	3131005	Open Sea
EDMA_MET_22_00902	0.685541	11.7251	5.12231	0.0036137	0.352001	-1.26967	GPD1L	GPD1L	chr22	6714105	6714165	Open Sea	gene body
EDMA_MET_22_02210	0.80236	9.46152	2.62512	0.0464327	0.553306	-3.71529	ZNF621	CTNNB1	chr22	13722768	13722828	Open Sea
EDMA_MET_22_02408	0.962581	9.52524	5.26284	0.00321181	0.347282	-1.16428	ABHD5	MIR138-1	chr22	14855198	14855258	Open Sea
EDMA_MET_22_03363	0.686963	9.23032	5.0971	0.00369187	0.352242	-1.2889	GRM7	GRM7	chr22	19042067	19042127	Open Sea	gene body
EDMA_MET_22_03371	1.04799	9.93995	3.92148	0.010986	0.437463	-2.30557	GRM7	GRM7	chr22	19225600	19225660	Open Sea	gene body
EDMA_MET_22_03974	0.72185	11.3891	2.68257	0.0433204	0.547848	-3.64699	CHL1	CHL1	chr22	26272902	26272962	Open Sea	gene body
EDMA_MET_22_03995	1.19142	8.90551	3.14605	0.0252066	0.504898	-3.11373	CHL1	SHQ1	chr22	26338572	26338632	Open Sea
EDMA_MET_22_04001	0.955212	9.34675	3.65695	0.0144305	0.46242	-2.56874	CHL1	SHQ1	chr22	26340676	26340736	Open Sea
EDMA_MET_22_04004	0.882509	9.2515	4.36857	0.00709558	0.40023	-1.89024	CHL1	SHQ1	chr22	26341942	26342002	Open Sea
EDMA_MET_22_04163	1.08909	9.61833	3.80917	0.0123185	0.449409	-2.4157	CHL1	SHQ1	chr22	28394186	28394246	Open Sea
EDMA_MET_22_04325	1.2675	11.383	2.57614	0.0492801	0.558283	-3.77384	SHQ1	PROK2	chr22	29077569	29077629	Open Sea
EDMA_MET_22_04534	1.69945	11.2127	4.0868	0.00931445	0.423396	-2.14772	FOXP1	FOXP1	chr22	30476307	30476367	Open Sea	gene body
EDMA_MET_22_04791	1.87575	11.5212	14.2253	2.91098e-05	0.285113	1.92885	FAM19A1	FAM19A1	chr22	33150672	33150732	Open Sea	gene body
EDMA_MET_22_04812	0.843468	9.94773	5.11816	0.00362644	0.352062	-1.27283	FAM19A1	FAM19A1	chr22	33405476	33405536	Open Sea	gene body
EDMA_MET_22_05139	1.39366	10.239	5.99011	0.00180755	0.319319	-0.665605	SLC25A26	ADAMTS9	chr22	35515068	35515128	Open Sea
EDMA_MET_22_05147	0.811533	9.12311	3.16662	0.024627	0.503365	-3.09087	SLC25A26	ADAMTS9	chr22	35562474	35562534	Open Sea
EDMA_MET_22_05539	0.846408	10.4824	5.46171	0.00272894	0.335749	-1.02032	SYNPR	CADPS	chr22	38329148	38329208	Open Sea
EDMA_MET_22_06141	0.636289	10.6452	2.59954	0.0478968	0.55582	-3.74584	PXK	PXK	chr22	43509061	43509121	Open Sea	gene body
EDMA_MET_22_06663	1.09363	10.2235	2.88107	0.0342147	0.530441	-3.4145	CACNA2D3	CACNA2D3	chr22	46843324	46843384	Open Sea	gene body
EDMA_MET_22_06674	-0.656274	9.61481	-2.69241	0.0428106	0.546968	-3.63533	CACNA2D3	CACNA2D3	chr22	46903286	46903346	Open Sea	gene body
EDMA_MET_22_06817	1.65565	11.2998	5.24005	0.0032733	0.348301	-1.18117	IL17RB	CHDH	chr22	47655725	47655785	Open Sea
EDMA_MET_22_06911	0.590717	10.765	3.67165	0.0142094	0.460671	-2.55377	CACNA1D	CACNA1D	chr22	47983692	47983752	Open Sea	gene body
EDMA_MET_22_07031	0.80781	10.621	5.81784	0.00206075	0.322014	-0.776984	TMEM110	TMEM110	chr22	48582092	48582152	Open Sea	gene body
EDMA_MET_22_07875	-1.53885	9.88254	-4.36357	0.00712925	0.400501	-1.89469	RBM5	RBM5	chr22	50801672	50801732	Open Sea	gene body
EDMA_MET_22_08670	0.605165	9.87753	5.8339	0.00203546	0.322014	-0.766432	DHX30	SCAP	chr22	52580481	52580541	Open Sea
EDMA_MET_22_09031	0.927853	10.6422	3.61501	0.0150831	0.46698	-2.61166	CCR3	LOC529196	chr22	53772186	53772246	Open Sea
EDMA_MET_22_09843	0.864177	9.16778	3.50323	0.0169933	0.474499	-2.72767	SLC6A1	HRH1	chr22	55880555	55880615	Open Sea
EDMA_MET_23_00105	0.680193	10.8186	3.14779	0.0251571	0.504831	-3.1118	NA	PRIM2	chr23	2055087	2055147	Open Sea
EDMA_MET_23_00717	0.788667	10.8153	6.97268	0.000902533	0.296937	-0.101162	KLHL31	GCLC	chr23	6834966	6835026	Open Sea
EDMA_MET_23_01545	0.743276	9.80095	2.97001	0.0308421	0.521536	-3.31227	TAF11	TCP11	chr23	8867622	8867682	Open Sea
EDMA_MET_23_01684	-0.685478	10.5581	-3.68253	0.0140483	0.459929	-2.54272	DEF6	DEF6	chr23	9244445	9244505	Open Sea	gene body
EDMA_MET_23_02031	0.666087	9.46842	5.8818	0.00196216	0.322014	-0.735164	KCTD20	KCTD20	chr23	10374948	10375008	Open Sea	gene body
EDMA_MET_23_02531	1.12039	11.6644	4.08013	0.00937594	0.423966	-2.15399	BTBD9	BTBD9	chr23	12063615	12063675	Open Sea	gene body
EDMA_MET_23_02722	1.03877	11.9833	3.24286	0.0226064	0.494509	-3.00682	KCNK17	MOCS1	chr23	13748204	13748264	Open Sea
EDMA_MET_23_03386	1.24781	10.4247	3.23567	0.0227888	0.495421	-3.01471	MRPS10	UBR2	chr23	16109649	16109709	Open Sea
EDMA_MET_23_03897	1.02767	10.4824	2.84731	0.0356009	0.533696	-3.45363	VEGFA	AARS2	chr23	17419025	17419085	Open Sea
EDMA_MET_23_04442	1.99836	10.7118	7.57511	0.000613258	0.285902	0.192624	GPR110	TNFRSF21	chr23	20307132	20307192	Open Sea
EDMA_MET_23_04719	0.613307	8.99243	3.34392	0.0202099	0.487319	-2.89701	TFAP2B	MIR206	chr23	24169014	24169074	Open Sea
EDMA_MET_23_05001	0.971396	9.8978	3.57884	0.0156731	0.468874	-2.64894	BLA-DQB	NOTCH4	chr23	26903965	26904025	Open Sea
EDMA_MET_23_06406	0.88311	10.942	2.86851	0.0347233	0.531833	-3.42904	NRSN1	PRP4	chr23	33814548	33814608	Open Sea
EDMA_MET_23_06731	0.736677	8.8757	4.77617	0.00488133	0.371305	-1.54275	MBOAT1	RNF144B	chr23	37728550	37728610	Open Sea
EDMA_MET_23_07187	0.890613	9.93247	3.14911	0.0251194	0.504805	-3.11033	MYLIP	DTNBP1	chr23	40869683	40869743	Open Sea
EDMA_MET_23_07392	0.952926	10.9826	4.15426	0.00871787	0.417178	-2.08475	DTNBP1	CD83	chr23	41429862	41429922	Open Sea
EDMA_MET_23_07492	0.999525	11.8322	3.0906	0.0268464	0.509423	-3.1757	DTNBP1	CD83	chr23	41811975	41812035	Open Sea
EDMA_MET_23_08139	1.02766	11.1056	2.83907	0.0359484	0.534436	-3.46321	NEDD9	SMIM13	chr23	44998358	44998418	Open Sea
EDMA_MET_23_08435	-0.913963	11.0152	-4.13831	0.00885489	0.418915	-2.09957	TFAP2A	EEF1E1	chr23	45864234	45864294	Open Sea
EDMA_MET_24_00990	-0.668946	9.45631	-4.66747	0.00538168	0.379579	-1.63261	MBP	ZADH2	chr24	2763368	2763428	Open Sea
EDMA_MET_24_01701	0.673838	9.71342	2.98173	0.0304258	0.520414	-3.29888	FBXO15	NETO1	chr24	4968717	4968777	Open Sea
EDMA_MET_24_01941	1.33861	10.4654	5.18671	0.00342266	0.35068	-1.221	RTTN	TMX3	chr24	8030905	8030965	Open Sea
EDMA_MET_24_02139	1.52157	12.347	4.19772	0.00835691	0.413331	-2.04464	CDH7	SERPINB8	chr24	12285613	12285673	Open Sea
EDMA_MET_24_02322	1.05768	10.6304	5.49141	0.00266436	0.333509	-0.999328	PIK3C3	CELF4	chr24	15975103	15975163	Open Sea
EDMA_MET_24_02336	1.35243	9.1404	3.66112	0.0143674	0.462004	-2.56449	PIK3C3	CELF4	chr24	16359211	16359271	Open Sea
EDMA_MET_24_02356	0.602141	10.0218	3.31049	0.0209694	0.489324	-2.93313	PIK3C3	CELF4	chr24	16939365	16939425	Open Sea
EDMA_MET_24_02462	1.30112	9.68731	4.60324	0.00570526	0.383867	-1.68666	PIK3C3	CELF4	chr24	19708253	19708313	Open Sea
EDMA_MET_24_03164	0.745173	8.83258	5.70497	0.00224928	0.325383	-0.852157	DTNA	NOL4	chr24	23098365	23098425	Open Sea
EDMA_MET_24_03439	1.11083	9.35613	3.12326	0.0258665	0.50725	-3.13913	DSG3	DSG1	chr24	26046974	26047034	Open Sea
EDMA_MET_24_03778	0.922844	9.6388	4.65969	0.00541968	0.380208	-1.63911	ZNF521	ZNF521	chr24	31811620	31811680	Open Sea	gene body
EDMA_MET_24_04428	-0.857221	9.87774	-5.72928	0.00220702	0.324305	-0.835816	SNRPD1	MGC133647	chr24	35105437	35105497	Open Sea
EDMA_MET_24_04502	1.00817	9.87168	3.87636	0.0115004	0.442666	-2.34953	MGC133647	USP14	chr24	35499103	35499163	Open Sea
EDMA_MET_24_04749	0.650847	8.94603	3.48978	0.0172412	0.475382	-2.74179	SMCHD1	SMCHD1	chr24	37460598	37460658	Open Sea	gene body
EDMA_MET_24_04996	1.58798	9.60839	3.33965	0.0203053	0.487592	-2.90162	DLGAP1	EPB41L3	chr24	38695608	38695668	Open Sea
EDMA_MET_24_06294	1.0947	10.1717	5.57492	0.00249217	0.330419	-0.940998	MC2R	SLC14A2	chr24	44668491	44668551	Open Sea
EDMA_MET_24_06394	0.854368	9.24758	3.09527	0.0267039	0.5091	-3.17046	MC2R	SLC14A2	chr24	45256284	45256344	Open Sea
EDMA_MET_24_07064	0.605169	9.93656	3.01324	0.0293378	0.516706	-3.26303	SMAD2	SMAD7	chr24	48767284	48767344	Open Sea
EDMA_MET_24_07290	0.976866	10.404	4.0904	0.00928145	0.422961	-2.14434	DYM	DYM	chr24	49276085	49276145	Open Sea
EDMA_MET_24_07787	0.811586	9.19255	6.15859	0.0015946	0.314989	-0.560477	SMAD4	POLI	chr24	51548805	51548865	Open Sea
EDMA_MET_24_07966	0.789727	9.63256	4.67623	0.0053392	0.378845	-1.62529	SMAD4	POLI	chr24	53387679	53387739	Open Sea
EDMA_MET_24_07985	1.08665	11.4363	5.9193	0.00190693	0.321532	-0.710902	SMAD4	POLI	chr24	53720669	53720729	Open Sea
EDMA_MET_24_08693	-1.00829	9.66633	-3.68312	0.0140396	0.459925	-2.54212	ATP8B1	MIR122	chr24	57806372	57806432	Open Sea
EDMA_MET_24_09022	1.02086	9.83448	5.5263	0.00259076	0.332275	-0.974831	ALPK2	SEC11C	chr24	58545384	58545444	Open Sea
EDMA_MET_24_10377	2.1816	12.444	7.65014	0.00058553	0.285113	0.226768	BCL2	BCL2	chr24	61981395	61981455	Open Sea	gene body
EDMA_MET_25_02576	-0.674287	11.125	-3.29137	0.0214182	0.490772	-2.95388	FAM86A	RBFOX1	chr25	4482521	4482581	Open Sea
EDMA_MET_25_03214	1.06801	9.5661	3.20375	0.0236188	0.498955	-3.04982	CARHSP1	ATF7IP2	chr25	8120789	8120849	Open Sea
EDMA_MET_25_03354	1.3446	11.1995	8.4967	0.000356455	0.285113	0.578548	CARHSP1	ATF7IP2	chr25	9119130	9119190	Open Sea
EDMA_MET_25_03561	1.39932	11.9013	3.02686	0.0288809	0.515284	-3.24758	DEXI	TNP2	chr25	9771715	9771775	Open Sea
EDMA_MET_25_04007	0.962555	9.43199	4.38001	0.00701933	0.399413	-1.8801	ZC3H7A	ZC3H7A	chr25	10518489	10518549	Open Sea	gene body
EDMA_MET_25_04302	0.752477	10.5663	2.68773	0.0430521	0.547385	-3.64087	CPPED1	CPPED1	chr25	11593663	11593723	Open Sea	gene body
EDMA_MET_25_04417	0.958557	9.04915	5.1647	0.00348659	0.351271	-1.23756	ERCC4	MKL2	chr25	13053809	13053869	Open Sea
EDMA_MET_25_04874	0.83133	12.6588	2.71376	0.0417276	0.545572	-3.61009	ABCC6	RPS15A	chr25	14781029	14781089	Open Sea
EDMA_MET_25_04904	0.873189	9.68697	5.89317	0.00194521	0.322014	-0.727787	ABCC6	RPS15A	chr25	15405845	15405905	Open Sea
EDMA_MET_25_05033	1.11563	10.6171	6.61102	0.00115392	0.304151	-0.295718	ABCC6	RPS15A	chr25	16423637	16423697	Open Sea
EDMA_MET_25_05409	1.00058	9.39559	3.2636	0.0220895	0.492609	-2.98414	DNAH3	DNAH3	chr25	19161170	19161230	Open Sea	gene body
EDMA_MET_25_05709	0.709906	10.7069	4.16302	0.0086437	0.415895	-2.07664	METTL9	HS3ST2	chr25	20593297	20593357	Open Sea
EDMA_MET_25_05856	0.695459	10.7953	2.88807	0.0339351	0.529327	-3.40641	COG7	COG7	chr25	21306840	21306900	Open Sea	gene body
EDMA_MET_25_06118	0.599765	9.662	2.79094	0.0380563	0.538406	-3.51936	CACNG3	SLC5A11	chr25	22388131	22388191	Open Sea
EDMA_MET_25_06243	1.02748	9.87112	3.31092	0.0209595	0.489324	-2.93267	ZKSCAN2	MIR2284V	chr25	23237499	23237559	Open Sea
EDMA_MET_25_07134	1.10844	10.6781	4.02274	0.00992488	0.429691	-2.20829	SPN	CD2BP2	chr25	26781607	26781667	Open Sea
EDMA_MET_25_08019	1.08914	9.8258	4.65311	0.00545213	0.380217	-1.64463	CALN1	CALN1	chr25	29264125	29264185	Open Sea	gene body
EDMA_MET_25_08299	1.04634	9.68253	2.77208	0.0389192	0.539781	-3.54145	WBSCR17	RN45S	chr25	30908181	30908241	Open Sea
EDMA_MET_25_08324	0.899207	9.51375	5.828	0.00204471	0.322014	-0.770305	WBSCR17	RN45S	chr25	30998440	30998500	Open Sea
EDMA_MET_25_08949	1.27564	10.7181	3.29556	0.021319	0.490591	-2.94933	ELN	WBSCR28	chr25	33922413	33922473	Open Sea
EDMA_MET_25_09049	-0.831551	11.6427	-5.23634	0.00328342	0.348525	-1.18392	VPS37D	MLXIPL	chr25	34121032	34121092	Open Sea
EDMA_MET_25_11589	1.71722	10.9545	6.77347	0.00103195	0.30203	-0.206534	RNF216	RNF216	chr25	39243332	39243392	Open Sea	gene body
EDMA_MET_26_01153	1.09921	9.56712	7.99296	0.000476277	0.285113	0.376392	LGI1	SLC35G1	chr26	15153634	15153694	Open Sea
EDMA_MET_26_01194	1.08168	10.94	3.19841	0.0237609	0.499181	-3.05571	PLCE1	PLCE1	chr26	15424169	15424229	Open Sea	gene body
EDMA_MET_26_01555	1.56432	10.0991	4.08819	0.00930168	0.423317	-2.14641	TM9SF3	RRP12	chr26	17891120	17891180	Open Sea
EDMA_MET_26_02020	-1.28766	9.43545	-4.10878	0.00911506	0.421182	-2.12711	CNNM1	CNNM1	chr26	20235521	20235581	Open Sea	gene body
EDMA_MET_26_02103	1.48331	10.26	8.8135	0.000299366	0.285113	0.695815	COX15	COX15	chr26	20536251	20536311	Open Sea	gene body
EDMA_MET_26_02189	1.17077	8.76845	3.95914	0.0105768	0.435984	-2.26916	CWF19L1	SCD	chr26	21061217	21061277	Open Sea
EDMA_MET_26_03256	0.803881	9.69725	5.75194	0.00216845	0.322982	-0.820656	CNNM2	CNNM2	chr26	23929954	23930014	Open Sea	gene body
EDMA_MET_26_03329	0.955331	11.2148	3.7352	0.0132972	0.456585	-2.48953	PDCD11	PDCD11	chr26	24245446	24245506	Open Sea	gene body
EDMA_MET_26_03578	1.12647	9.00845	6.57359	0.0011844	0.305672	-0.316694	OBFC1	SLK	chr26	24745813	24745873	Open Sea
EDMA_MET_26_03596	1.09879	10.1373	4.10307	0.00916635	0.421855	-2.13245	COL17A1	WDR96	chr26	24904617	24904677	Open Sea
EDMA_MET_26_03598	1.06787	13.3908	4.39914	0.00689388	0.39816	-1.86317	COL17A1	WDR96	chr26	24904926	24904986	Open Sea
EDMA_MET_26_04151	1.04712	10.729	5.23068	0.00329896	0.348525	-1.18813	SORCS1	XPNPEP1	chr26	29087775	29087835	Open Sea
EDMA_MET_26_04184	0.655565	9.88171	2.67335	0.0438042	0.548565	-3.65792	SORCS1	XPNPEP1	chr26	29290372	29290432	Open Sea
EDMA_MET_26_04381	0.884104	11.1842	4.99483	0.00402989	0.356847	-1.36797	SMNDC1	MIR2394	chr26	31244873	31244933	Open Sea
EDMA_MET_26_05221	1.26095	10.7175	3.72577	0.0134282	0.457465	-2.49901	GFRA1	GFRA1	chr26	36826599	36826659	Open Sea	gene body
EDMA_MET_26_05226	1.09632	10.6562	3.50799	0.0169065	0.474125	-2.72268	GFRA1	GFRA1	chr26	36841360	36841420	Open Sea	gene body
EDMA_MET_26_05264	1.09493	8.84234	8.15576	0.000432952	0.285113	0.443939	GFRA1	CCDC172	chr26	37055441	37055501	Open Sea
EDMA_MET_26_05454	1.03568	9.73671	7.9921	0.000476519	0.285113	0.376029	PDZD8	EMX2	chr26	38149973	38150033	Open Sea
EDMA_MET_26_06327	1.11156	11.5469	5.9885	0.00180974	0.319319	-0.666627	PLEKHA1	HTRA1	chr26	42636199	42636259	Open Sea
EDMA_MET_26_06769	0.920812	10.1284	3.19887	0.0237486	0.499181	-3.0552	OAT	OAT	chr26	44386397	44386457	Open Sea	gene body
EDMA_MET_26_07033	0.73204	9.01629	2.79048	0.0380769	0.538406	-3.51989	ZRANB1	CTBP2	chr26	44885497	44885557	Open Sea
EDMA_MET_26_07498	1.40069	9.34185	5.05224	0.00383591	0.353493	-1.32338	ADAM12	MIR2285C	chr26	46840282	46840342	Open Sea
EDMA_MET_26_07532	0.838749	9.25748	2.72266	0.0412845	0.545102	-3.59958	ADAM12	MIR2285C	chr26	46970552	46970612	Open Sea
EDMA_MET_26_08803	0.742874	10.9943	2.97547	0.0306472	0.521101	-3.30602	GLRX3	SYCE1	chr26	50154848	50154908	Open Sea
EDMA_MET_27_00302	0.991732	8.92297	3.9354	0.0108327	0.436874	-2.29208	MYOM2	MCPH1	chr27	867161	867221	Open Sea
EDMA_MET_27_01411	0.797975	10.2871	6.7197	0.00107055	0.30349	-0.235722	TRAPPC11	IRF2	chr27	13456448	13456508	Open Sea
EDMA_MET_27_01921	0.819057	9.0219	4.53821	0.00605608	0.386824	-1.7421	FAT1	TRIML1	chr27	15941866	15941926	Open Sea
EDMA_MET_27_02317	1.65867	11.9541	6.67762	0.00110197	0.304151	-0.258795	FGF20	MSR1	chr27	19653453	19653513	Open Sea
EDMA_MET_27_02436	0.77079	9.86036	3.58217	0.0156177	0.468596	-2.6455	MIR383	C27H8orf48	chr27	21737911	21737971	Open Sea
EDMA_MET_27_02648	0.627549	11.9976	3.11494	0.0261122	0.50775	-3.14843	KIAA1456	ERI1	chr27	23479284	23479344	Open Sea
EDMA_MET_27_02728	0.831803	9.74745	3.44086	0.018178	0.47924	-2.79341	KIAA1456	ERI1	chr27	23895930	23895990	Open Sea
EDMA_MET_27_02757	0.766866	9.30657	4.62082	0.00561448	0.383087	-1.67179	KIAA1456	ERI1	chr27	24051395	24051455	Open Sea
EDMA_MET_27_02859	0.76465	8.82264	4.25432	0.00791234	0.410496	-1.9929	DUSP4	TMEM66	chr27	24952986	24953046	Open Sea
EDMA_MET_27_03270	1.16555	10.8044	3.54836	0.0161908	0.471997	-2.68056	WRN	FUT10	chr27	27953995	27954055	Open Sea
EDMA_MET_27_03789	-0.9023	10.0891	-3.08606	0.0269858	0.509913	-3.18079	ZNF703	ERLIN2	chr27	32692650	32692710	Open Sea
EDMA_MET_27_05066	1.67896	10.7005	4.998	0.00401888	0.356847	-1.36549	INTS10	CSGALNACT1	chr27	37667995	37668055	Open Sea
EDMA_MET_27_05409	1.78238	12.564	3.4046	0.0189096	0.483424	-2.83196	CSGALNACT1	NAT1	chr27	38760448	38760508	Open Sea
EDMA_MET_27_06823	1.29406	9.37801	5.51586	0.00261253	0.332726	-0.982141	UBE2E2	NA	chr27	44204404	44204464	Open Sea
EDMA_MET_28_00691	1.82693	10.2943	6.82467	0.000996707	0.298938	-0.179043	SIPA1L2	MAP10	chr28	5399274	5399334	Open Sea
EDMA_MET_28_00729	1.50728	10.8645	8.19726	0.000422666	0.285113	0.460812	SIPA1L2	MAP10	chr28	5504547	5504607	Open Sea
EDMA_MET_28_01000	0.807218	9.41451	2.67172	0.04389	0.548756	-3.65985	COA6	MIR2402	chr28	7616630	7616690	Open Sea
EDMA_MET_28_01548	1.60873	9.37315	3.50339	0.0169904	0.474499	-2.7275	CHRM3	ZNF33B	chr28	12818323	12818383	Open Sea
EDMA_MET_28_01850	0.595703	9.98263	2.98841	0.0301916	0.519398	-3.29127	HNRNPF	PHYHIPL	chr28	14737342	14737402	Open Sea
EDMA_MET_28_02270	0.998879	11.3125	3.49443	0.0171551	0.474952	-2.73691	RTKN2	NRBF2	chr28	18804049	18804109	Open Sea
EDMA_MET_28_03000	0.962026	9.2726	6.86145	0.000972263	0.297733	-0.159469	NODAL	KIAA1274	chr28	26860437	26860497	Open Sea
EDMA_MET_28_03036	1.24697	10.8576	5.71643	0.00222923	0.325072	-0.84444	KIAA1274	PRF1	chr28	26922754	26922814	Open Sea
EDMA_MET_28_03813	0.742071	10.9091	6.16851	0.001583	0.314989	-0.554401	ADK	ADK	chr28	30722204	30722264	Open Sea	gene body
EDMA_MET_28_03905	0.950775	9.88824	3.44063	0.0181825	0.47924	-2.79366	DUPD1	DUSP13	chr28	31040316	31040376	Open Sea
EDMA_MET_28_04192	0.730178	12.6281	3.79449	0.0125059	0.450664	-2.43027	KCNMA1	KCNMA1	chr28	33060082	33060142	Open Sea	gene body
EDMA_MET_28_04213	1.4814	9.96076	7.46866	0.000655313	0.286616	0.143288	KCNMA1	KCNMA1	chr28	33208984	33209044	Open Sea	gene body
EDMA_MET_28_04936	0.83415	10.8973	4.59612	0.00574249	0.383975	-1.69269	TMEM254	CGN1	chr28	35514325	35514385	Open Sea
EDMA_MET_28_05153	0.662096	8.87344	6.49593	0.00125069	0.307938	-0.360733	NRG3	NRG3	chr28	38088924	38088984	Open Sea	gene body
EDMA_MET_28_05166	0.930436	10.3176	4.61011	0.00566958	0.38343	-1.68084	NRG3	GHITM	chr28	38447843	38447903	Open Sea
EDMA_MET_28_05399	0.787454	10.3069	2.76101	0.0394356	0.540796	-3.55443	RGR	MIR346	chr28	40855891	40855951	Open Sea
EDMA_MET_28_05554	0.98983	9.69512	5.81477	0.00206562	0.322014	-0.779004	MIR346	OPN4	chr28	41518833	41518893	Open Sea
EDMA_MET_28_06032	1.19979	9.34804	7.56091	0.00061868	0.285902	0.186103	MAPK8	WDFY4	chr28	43295696	43295756	Open Sea
EDMA_MET_28_06213	1.1602	9.87155	3.95415	0.01063	0.436294	-2.27397	WDFY4	ERCC6	chr28	43977853	43977913	Open Sea
EDMA_MET_29_00467	1.43256	10.2797	5.84833	0.00201303	0.322014	-0.756976	FAT3	CHORDC1	chr29	3727474	3727534	Open Sea
EDMA_MET_29_00788	0.905993	8.76221	2.76966	0.0390313	0.540081	-3.54428	DENR	TMEM135	chr29	7940024	7940084	Open Sea
EDMA_MET_29_01236	0.870286	8.88155	4.69291	0.00525945	0.377878	-1.6114	TMEM126A	CCDC90B	chr29	12292089	12292149	Open Sea
EDMA_MET_29_01878	0.613418	9.13805	2.82636	0.0364922	0.53492	-3.478	NARS2	KCTD21	chr29	17849537	17849597	Open Sea
EDMA_MET_29_01991	0.940739	9.92721	4.79637	0.00479444	0.370602	-1.52627	AAMDC	CLNS1A	chr29	18407229	18407289	Open Sea
EDMA_MET_29_02002	1.37958	11.1069	4.65492	0.00544315	0.380217	-1.64311	AAMDC	CLNS1A	chr29	18419802	18419862	Open Sea
EDMA_MET_29_02038	0.776987	10.7985	4.43065	0.0066929	0.394811	-1.83544	PAK1	PAK1	chr29	18689313	18689373	Open Sea	gene body
EDMA_MET_29_02044	0.814	10.4484	3.15634	0.0249147	0.504357	-3.10228	PAK1	PAK1	chr29	18767767	18767827	Open Sea	gene body
EDMA_MET_29_02837	0.95655	9.74778	4.57309	0.00586491	0.385873	-1.71228	ZDHHC13	MRGPRX2	chr29	26130020	26130080	Open Sea
EDMA_MET_29_03666	1.28861	11.8968	3.21602	0.0232958	0.497703	-3.0363	KIRREL3	ETS1	chr29	31642593	31642653	Open Sea
EDMA_MET_29_03829	1.00081	9.56751	5.18986	0.00341361	0.350418	-1.21863	ARHGAP32	ARHGAP32	chr29	32885330	32885390	Open Sea	gene body
EDMA_MET_29_04139	0.744231	10.0061	5.81872	0.00205934	0.322014	-0.776402	SPATA19	OPCML	chr29	34065490	34065550	Open Sea
EDMA_MET_29_04267	0.74226	8.75745	3.41553	0.0186857	0.482375	-2.82032	OPCML	OPCML	chr29	35132281	35132341	Open Sea	gene body
EDMA_MET_29_05197	-1.64983	10.5799	-3.38994	0.0192149	0.483808	-2.84762	FEN1	FADS2	chr29	41016024	41016084	Open Sea
EDMA_MET_29_05305	1.28421	12.9169	3.13312	0.0255786	0.506328	-3.12813	SCGB1A1	EEF1G	chr29	41513503	41513563	Open Sea
EDMA_MET_30_00105	1.62777	9.99773	3.48593	0.0173129	0.475894	-2.74584	SLC6A14	KLHL13	chrX	1793688	1793748	Open Sea
EDMA_MET_30_00295	0.685272	10.5062	5.2486	0.00325007	0.347697	-1.17482	PGRMC1	SLC25A5	chrX	3634049	3634109	Open Sea
EDMA_MET_30_00386	0.690882	9.57117	3.54728	0.0162094	0.472005	-2.68167	2006-09-01	RPL39	chrX	3961814	3961874	Open Sea
EDMA_MET_30_00552	1.98911	10.3936	3.95384	0.0106333	0.436328	-2.27427	ZBTB33	GRIA3	chrX	6436756	6436816	Open Sea
EDMA_MET_30_00591	0.692146	9.42416	3.59165	0.0154612	0.46799	-2.63571	GRIA3	GRIA3	chrX	7445421	7445481	Open Sea	gene body
EDMA_MET_30_00650	0.849597	10.0521	3.48481	0.0173337	0.476005	-2.74701	STAG2	STAG2	chrX	7927639	7927699	Open Sea	gene body
EDMA_MET_30_00722	1.26713	9.33129	3.67856	0.0141069	0.460379	-2.54675	ODZ1	ODZ1	chrX	8506333	8506393	Open Sea	gene body
EDMA_MET_30_00830	1.09144	9.57035	3.96144	0.0105524	0.435984	-2.26695	CXHXorf64	SMARCA1	chrX	12418259	12418319	Open Sea
EDMA_MET_30_00875	1.59821	9.92776	3.70867	0.0136696	0.458068	-2.51625	CXHXorf64	SMARCA1	chrX	13061166	13061226	Open Sea
EDMA_MET_30_00902	2.79642	11.663	9.81287	0.000178726	0.285113	1.02218	OCRL	OCRL	chrX	13465789	13465849	Open Sea	gene body
EDMA_MET_30_01491	1.60371	10.5403	6.29778	0.00144068	0.3135	-0.476364	PLAC1	PLAC1	chrX	18224742	18224802	Open Sea	gene body
EDMA_MET_30_01539	1.36511	10.3394	5.32061	0.0030619	0.342611	-1.12184	MOSPD1	SMIM10	chrX	18616997	18617057	Open Sea
EDMA_MET_30_01592	0.743215	10.5392	4.78399	0.00484749	0.370893	-1.53636	ZNF75D	MMGT1	chrX	19152330	19152390	Open Sea
EDMA_MET_30_01887	1.14937	10.1199	2.88291	0.034141	0.529955	-3.41238	FGF13	IL13RA2	chrX	22223030	22223090	Open Sea
EDMA_MET_30_02290	1.07052	9.84515	3.83724	0.0119688	0.446308	-2.38795	MGC148328	MGC148328	chrX	27823605	27823665	Open Sea	gene body
EDMA_MET_30_02716	0.895013	10.6101	2.92992	0.0323142	0.525193	-3.35819	TMEM185A	MTM1	chrX	33345856	33345916	Open Sea
EDMA_MET_30_03108	1.25338	9.64596	4.00174	0.0101349	0.43199	-2.2283	GAB3	GAB3	chrX	39129367	39129427	Open Sea	gene body
EDMA_MET_30_03546	0.972696	10.3599	6.39685	0.00134173	0.310435	-0.417956	LOC100126053	PABPC5	chrX	41811255	41811315	Open Sea
EDMA_MET_30_03553	1.12299	8.79809	3.76974	0.0128295	0.452608	-2.45493	LOC100126053	PABPC5	chrX	41918473	41918533	Open Sea
EDMA_MET_30_03679	0.872439	10.0349	3.16303	0.024727	0.503545	-3.09486	MGC134179	DIAPH2	chrX	44959805	44959865	Open Sea
EDMA_MET_30_03816	0.745135	11.6028	3.28444	0.0215836	0.49145	-2.96142	DIAPH2	DIAPH2	chrX	47793279	47793339	Open Sea	gene body
EDMA_MET_30_03859	1.3328	9.10538	3.28468	0.0215779	0.49145	-2.96116	DIAPH2	BEX2	chrX	48419021	48419081	Open Sea
EDMA_MET_30_03865	0.837771	9.3728	3.29008	0.0214489	0.490833	-2.95529	DIAPH2	BEX2	chrX	48506394	48506454	Open Sea
EDMA_MET_30_03878	0.937645	8.95559	3.4152	0.0186923	0.482414	-2.82067	DIAPH2	BEX2	chrX	48569996	48570056	Open Sea
EDMA_MET_30_03908	0.701474	10.0227	4.13927	0.00884656	0.418915	-2.09868	DIAPH2	BEX2	chrX	49186561	49186621	Open Sea
EDMA_MET_30_04262	0.872768	10.1448	3.5346	0.0164308	0.472747	-2.69488	ARMCX2	BEX5	chrX	55521836	55521896	Open Sea
EDMA_MET_30_05057	0.869445	10.0671	6.48076	0.00126415	0.308015	-0.369417	TRPC5	MIR764	chrX	67086649	67086709	Open Sea
EDMA_MET_30_05089	1.15574	9.03002	4.65308	0.00545227	0.380217	-1.64466	MIR764	MIR1298	chrX	67880419	67880479	Open Sea
EDMA_MET_30_05173	0.652112	9.21792	3.02192	0.0290456	0.515804	-3.25318	CYLC1	SH3BGRL	chrX	70241040	70241100	Open Sea
EDMA_MET_30_05257	0.841652	10.6689	3.64321	0.0146407	0.463855	-2.58276	PLS3	CHM	chrX	73258673	73258733	Open Sea
EDMA_MET_30_05817	1.49206	9.9563	12.6762	5.13515e-05	0.285113	1.68495	ERCC6L	PIN4	chrX	83602490	83602550	Open Sea
EDMA_MET_30_05923	1.21892	10.8886	8.61009	0.000334647	0.285113	0.621357	OGT	ITGB1BP2	chrX	84546195	84546255	Open Sea
EDMA_MET_30_06023	0.924976	11.0905	3.39712	0.0190646	0.483808	-2.83994	SLC7A3	DLG3	chrX	85207052	85207112	Open Sea
EDMA_MET_30_06352	0.610549	10.9482	3.60537	0.015238	0.467599	-2.62158	CHST7	CHST7	chrX	90229114	90229174	Open Sea	gene body
EDMA_MET_30_06862	0.648258	9.26777	4.4839	0.00636841	0.391293	-1.78898	AKAP4	BMP15	chrX	93937992	93938052	Open Sea
EDMA_MET_30_07452	1.13618	10.6661	4.60841	0.00567836	0.383539	-1.68228	KDM6A	LOC538872	chrX	104258074	104258134	Open Sea
EDMA_MET_30_07500	0.728855	9.52271	3.71797	0.0135378	0.4577	-2.50687	FUNDC1	NDP	chrX	104888931	104888991	Open Sea
EDMA_MET_30_07555	0.994872	10.7304	8.08522	0.000451124	0.285113	0.414941	MAOB	MAOA	chrX	105374946	105375006	Open Sea
EDMA_MET_30_07611	1.45233	9.41777	8.08533	0.000451096	0.285113	0.414985	MAOA	LOC520057	chrX	106100238	106100298	Open Sea
EDMA_MET_30_07748	1.03386	10.0799	4.33816	0.00730308	0.402901	-1.91734	DDX3X	MED14	chrX	107839296	107839356	Open Sea
EDMA_MET_30_07847	0.744093	9.33783	4.27774	0.00773642	0.408542	-1.97167	ATP6AP2	BCOR	chrX	108565941	108566001	Open Sea
EDMA_MET_30_08164	0.769197	10.9763	4.89333	0.00440157	0.363988	-1.44812	BCOR	MID1IP1	chrX	109486618	109486678	Open Sea
EDMA_MET_30_08508	0.791716	9.67847	3.07722	0.0272599	0.510334	-3.19073	MAGEB16	TMEM47	chrX	113557834	113557894	Open Sea
EDMA_MET_30_08729	0.816598	8.65725	3.53676	0.0163929	0.472747	-2.69263	GK	GK	chrX	118115609	118115669	Open Sea	gene body
EDMA_MET_30_08776	1.20619	11.3253	3.36375	0.0197742	0.485659	-2.87568	LOC786836	POLA1	chrX	119478117	119478177	Open Sea
EDMA_MET_30_08876	1.24181	9.81135	3.88074	0.0114492	0.441708	-2.34524	LOC786836	POLA1	chrX	122586860	122586920	Open Sea
EDMA_MET_30_08957	0.821904	9.55776	4.43043	0.00669422	0.394811	-1.83563	LOC786836	POLA1	chrX	123566930	123566990	Open Sea
EDMA_MET_30_09001	1.093	8.64741	9.45528	0.000213728	0.285113	0.912467	LOC786836	POLA1	chrX	125135158	125135218	Open Sea
EDMA_MET_30_09480	1.49082	11.7178	10.0837	0.000156701	0.285113	1.10051	MGC134232	PHKA2	chrX	131355632	131355692	Open Sea
EDMA_MET_30_09847	0.590007	9.70709	2.65153	0.0449725	0.550351	-3.68384	TMEM27	TMEM27	chrX	134957771	134957831	Open Sea	gene body
EDMA_MET_30_10385	0.643553	9.34397	3.51914	0.0167053	0.473139	-2.71102	ARSE	MID1	chrX	139195890	139195950	Open Sea
EDMA_MET_30_10451	1.49975	12.1114	3.14614	0.0252041	0.504884	-3.11363	ARSE	MID1	chrX	139772882	139772942	Open Sea
EDMA_MET_30_11223	0.971869	10.0501	3.55069	0.0161506	0.471742	-2.67814	TBL1X	PNPLA4	chrX	144595382	144595442	Open Sea
EDMA_MET_30_11552	1.26235	10.9622	6.30073	0.00143762	0.313306	-0.47461	PNPLA4	STS	chrX	146103439	146103499	Open Sea
EDMA_MET_30_11670	-0.595511	9.79613	-3.69276	0.0138986	0.459432	-2.53234	STS	STS	chrX	146737828	146737888	Open Sea	gene body
EDMA_MET_30_11801	-0.798734	9.36528	-4.34251	0.00727298	0.402331	-1.91346	HDHD1	MGC151921	chrX	147113917	147113977	Open Sea
EDMA_MET_01_00892	0.924845	10.2116	3.13968	0.025389	0.505542	-3.12082	SOD1	MIR2284I	chr1	3579463	3579523	Shelf
EDMA_MET_01_10778	-1.72705	10.0945	-3.35575	0.0199488	0.48655	-2.88428	RNF7	RNF7	chr1	128221152	128221212	Shelf	gene body
EDMA_MET_01_13493	0.778253	9.08429	3.23359	0.0228419	0.495555	-3.01699	FAM207A	POFUT2	chr1	145521663	145521723	Shelf
EDMA_MET_02_01976	0.988017	10.5012	4.75589	0.00497046	0.372907	-1.55937	MAPRE2	ATP5G3	chr2	21700589	21700649	Shelf
EDMA_MET_02_08156	1.25232	10.6389	7.18046	0.000787475	0.289189	0.00425493	ABI2	CD28	chr2	92169202	92169262	Shelf
EDMA_MET_02_12242	1.08632	9.57667	3.40711	0.0188579	0.483239	-2.82928	TSSK3	TSSK3	chr2	122031687	122031747	Shelf	gene body
EDMA_MET_03_02447	1.00874	10.7623	4.3878	0.00696791	0.398999	-1.87319	EFNA4	EFNA4	chr3	15590889	15590949	Shelf	gene body
EDMA_MET_03_04005	-0.940414	9.66097	-3.80132	0.0124183	0.450384	-2.42349	GJA5	ACP6	chr3	22063534	22063594	Shelf
EDMA_MET_03_04204	0.719734	8.95712	6.70014	0.00108502	0.30349	-0.246424	PHGDH	PHGDH	chr3	23700680	23700740	Shelf	gene body
EDMA_MET_03_04501	0.745764	11.2649	3.73545	0.0132937	0.456585	-2.48928	MAN1A2	TRIM45	chr3	26212048	26212108	Shelf
EDMA_MET_03_05040	0.962509	9.80472	3.3775	0.0194783	0.485096	-2.86093	AMPD1	DENND2C	chr3	28769705	28769765	Shelf
EDMA_MET_03_06217	1.16768	9.57391	3.99383	0.0102153	0.432416	-2.23587	STXBP3	SLC25A24	chr3	35033872	35033932	Shelf
EDMA_MET_03_07438	0.826389	9.26272	3.92086	0.0109928	0.437463	-2.30617	RPAP2	RPAP2	chr3	51280364	51280424	Shelf	gene body
EDMA_MET_03_09644	1.27919	9.02978	7.65119	0.000585153	0.285113	0.227241	JAK1	UBE2U	chr3	81050514	81050574	Shelf
EDMA_MET_03_10880	1.4516	10.1277	5.69678	0.00226373	0.325537	-0.857679	PPAP2B	BSND	chr3	91708382	91708442	Shelf
EDMA_MET_03_11625	1.09583	11.6522	2.88649	0.033998	0.529553	-3.40824	BTF3L4	BTF3L4	chr3	94843222	94843282	Shelf	gene body
EDMA_MET_03_12285	-0.782294	9.1562	-3.06928	0.0275084	0.511323	-3.19966	SKINT1	FOXE3	chr3	99431424	99431484	Shelf
EDMA_MET_03_14846	0.939078	9.50641	2.81691	0.0369023	0.536315	-3.48901	OSCP1	LSM10	chr3	110063570	110063630	Shelf
EDMA_MET_03_16022	0.790461	11.5294	3.45118	0.0179757	0.478395	-2.78249	SPP2	ARL4C	chr3	114665684	114665744	Shelf
EDMA_MET_03_18953	-1.08501	10.0321	-3.50323	0.0169932	0.474499	-2.72767	D2HGDH	PDCD1	chr3	121281539	121281599	Shelf
EDMA_MET_04_00381	1.41027	9.56717	4.82293	0.00468292	0.369235	-1.50471	VSTM2A	GRB10	chr4	5020521	5020581	Shelf
EDMA_MET_04_00736	0.999951	9.42076	3.2305	0.0229209	0.496013	-3.02038	ZPBP	UPP1	chr4	7332133	7332193	Shelf
EDMA_MET_04_02740	0.620223	8.92307	5.54085	0.00256078	0.331585	-0.964669	ITGB8	CDCA7L	chr4	29589039	29589099	Shelf
EDMA_MET_04_04014	0.688666	8.91535	6.16034	0.00159255	0.314989	-0.559409	DNAJC2	PSMC2	chr4	44806092	44806152	Shelf
EDMA_MET_04_05973	0.594355	9.31812	2.6448	0.0453398	0.55102	-3.69184	NEUROD6	ADCYAP1R1	chr4	65614558	65614618	Shelf
EDMA_MET_04_06220	0.946998	10.3542	3.11211	0.0261964	0.507911	-3.15159	FKBP14	SCRN1	chr4	66784362	66784422	Shelf
EDMA_MET_04_07901	1.02027	9.18151	3.89994	0.0112282	0.439833	-2.32651	STK17A	MRPL32	chr4	78709561	78709621	Shelf
EDMA_MET_04_10569	0.642915	9.24739	2.65974	0.044529	0.549806	-3.67408	ATP6V0A4	TMEM213	chr4	103246960	103247020	Shelf
EDMA_MET_04_10697	0.949432	9.28161	4.03321	0.00982196	0.428657	-2.19833	C4H7orf55	HIPK2	chr4	103812902	103812962	Shelf
EDMA_MET_04_11311	1.33104	10.0594	4.64482	0.00549326	0.381034	-1.65159	PIP	GSTK1	chr4	107466131	107466191	Shelf
EDMA_MET_04_11906	0.805927	9.7295	2.7391	0.0404807	0.543541	-3.58021	CUL1	CUL1	chr4	112808474	112808534	Shelf	gene body
EDMA_MET_04_13002	1.20615	10.5335	5.82424	0.00205062	0.322014	-0.772772	GALNTL5	XRCC2	chr4	115619510	115619570	Shelf
EDMA_MET_04_15248	1.06608	9.91632	4.90619	0.00435236	0.362965	-1.43788	MIR153-2	NCAPG2	chr4	119784512	119784572	Shelf
EDMA_MET_05_02050	0.971271	9.27058	3.36027	0.0198498	0.485933	-2.87941	MIR331	METAP2	chr5	25255029	25255089	Shelf
EDMA_MET_05_03047	0.768867	8.85987	3.24566	0.022536	0.494329	-3.00376	GRASP	ACVRL1	chr5	28046865	28046925	Shelf
EDMA_MET_05_03812	0.915475	10.925	5.31443	0.00307755	0.343248	-1.12636	PRKAG1	DDN	chr5	30983407	30983467	Shelf
EDMA_MET_05_07136	0.843396	9.39464	4.10572	0.00914255	0.421604	-2.12998	LOC788615	NTN4	chr5	60085520	60085580	Shelf
EDMA_MET_05_07685	0.744917	9.14726	4.00016	0.0101508	0.43199	-2.22981	SYCP3	GNPTAB	chr5	65891716	65891776	Shelf
EDMA_MET_05_11314	0.977688	8.83602	2.7982	0.0377296	0.537955	-3.51086	APOLD1	CDKN1B	chr5	97573338	97573398	Shelf
EDMA_MET_05_11330	0.931352	9.00785	3.529	0.0165296	0.472747	-2.70072	CDKN1B	GPR19	chr5	97584299	97584359	Shelf
EDMA_MET_05_11366	1.24435	9.17627	6.38036	0.00135763	0.311313	-0.427596	CREBL2	LOH12CR1	chr5	97716315	97716375	Shelf
EDMA_MET_05_11759	0.661875	9.13596	3.56913	0.015836	0.470216	-2.659	AICDA	AICDA	chr5	101687751	101687811	Shelf	gene body
EDMA_MET_05_11938	1.14791	10.5127	3.70771	0.0136833	0.45811	-2.51723	PEX5	PEX5	chr5	103545427	103545487	Shelf	gene body
EDMA_MET_05_13162	-0.766046	9.98001	-4.90896	0.00434183	0.362965	-1.43567	NINJ2	NINJ2	chr5	107996677	107996737	Shelf	gene body
EDMA_MET_05_15114	1.59339	9.44882	6.2659	0.00147433	0.314522	-0.495414	CENPM	CENPM	chr5	113454481	113454541	Shelf	gene body
EDMA_MET_05_18996	0.952594	9.22325	4.60014	0.0057214	0.383867	-1.68928	RABL2B	ALG12	chr5	120856217	120856277	Shelf
EDMA_MET_05_19030	1.90098	11.3421	5.21732	0.003336	0.349907	-1.19809	RABL2B	ALG12	chr5	120904215	120904275	Shelf
EDMA_MET_05_19137	-0.869795	10.9158	-7.28842	0.000734567	0.289189	0.0572948	CRELD2	MLC1	chr5	121055846	121055906	Shelf
EDMA_MET_06_02832	0.808903	9.98488	4.74957	0.0049986	0.372996	-1.56455	DCAF16	NCAPG	chr6	38764587	38764647	Shelf
EDMA_MET_06_03681	0.812097	9.39453	5.80274	0.00208485	0.322014	-0.786934	CCKAR	TBC1D19	chr6	47487514	47487574	Shelf
EDMA_MET_06_04228	0.808532	9.49913	4.74078	0.00503808	0.373715	-1.57179	RELL1	TBC1D1	chr6	58836296	58836356	Shelf
EDMA_MET_06_04330	1.32483	9.8188	2.59623	0.0480899	0.555953	-3.74979	KLF3	KLF3	chr6	59600060	59600120	Shelf	gene body
EDMA_MET_06_04517	0.915782	12.0125	2.65458	0.0448069	0.550047	-3.68021	RBM47	RBM47	chr6	61045327	61045387	Shelf	gene body
EDMA_MET_06_08186	0.638679	8.76112	3.54037	0.0163296	0.472747	-2.68887	SLC10A6	AFF1	chr6	103566685	103566745	Shelf
EDMA_MET_06_09506	1.65161	11.062	7.84184	0.000521166	0.285113	0.311697	MIR2451	MIR2450A	chr6	107715691	107715751	Shelf
EDMA_MET_06_09622	-1.00512	9.79389	-2.62476	0.046453	0.553313	-3.71572	MIR2450C	NOP14	chr6	107860848	107860908	Shelf
EDMA_MET_07_00869	0.759827	9.63886	2.71406	0.0417124	0.545551	-3.60973	SNAP47	SNAP47	chr7	3371857	3371917	Shelf	gene body
EDMA_MET_07_02648	1.42302	11.8071	8.35274	0.000386619	0.285113	0.522813	RASAL3	RASAL3	chr7	8718208	8718268	Shelf	gene body
EDMA_MET_07_02785	1.16075	10.0399	4.31798	0.00744462	0.404954	-1.93541	EPHX3	ILVBL	chr7	8998423	8998483	Shelf
EDMA_MET_07_03872	1.94073	11.0649	6.92239	0.000933303	0.296937	-0.12736	OLFM2	OLFM2	chr7	15615984	15616044	Shelf	gene body
EDMA_MET_07_04804	-0.735622	9.57133	-2.91777	0.0327756	0.526675	-3.37216	PCP2	STXBP2	chr7	17705399	17705459	Shelf
EDMA_MET_07_04866	-1.00737	11.3908	-3.19974	0.0237253	0.499093	-3.05424	LRRC8E	LRRC8E	chr7	17878928	17878988	Shelf	gene body
EDMA_MET_07_05887	0.617904	11.1384	3.64309	0.0146425	0.463855	-2.58288	FEM1A	MIR7	chr7	20572188	20572248	Shelf
EDMA_MET_07_06091	0.622527	11.087	2.65431	0.0448217	0.550069	-3.68053	EBI3	SIRT6	chr7	21046916	21046976	Shelf
EDMA_MET_07_06741	0.746328	9.33528	3.24581	0.0225322	0.494329	-3.0036	SGTA	SLC39A3	chr7	22176560	22176620	Shelf
EDMA_MET_07_07408	1.49178	9.45278	10.7864	0.000113026	0.285113	1.28644	SLC12A2	SLC12A2	chr7	27063061	27063121	Shelf	gene body
EDMA_MET_07_07794	0.755642	8.93128	3.66683	0.0142815	0.460866	-2.55867	PRDM6	PRDM6	chr7	32050170	32050230	Shelf	gene body
EDMA_MET_07_11128	-0.631036	8.89061	-3.31016	0.0209771	0.489359	-2.93349	HSPA9	HSPA9	chr7	51520362	51520422	Shelf	gene body
EDMA_MET_07_11798	0.889967	11.6777	3.51163	0.0168406	0.473957	-2.71888	PCDHA13	PCDHB11	chr7	53946053	53946113	Shelf
EDMA_MET_07_11802	1.34469	9.80904	4.56471	0.0059102	0.385873	-1.71942	PCDHA13	PCDHB11	chr7	53947638	53947698	Shelf
EDMA_MET_07_15987	0.723991	9.69134	3.32378	0.0206636	0.488354	-2.91874	HAPLN1	COX7C	chr7	88647550	88647610	Shelf
EDMA_MET_07_16210	0.939745	9.42161	2.70172	0.0423347	0.546211	-3.62432	LOC100616526	LOC100616526	chr7	90570538	90570598	Shelf	gene body
EDMA_MET_07_18011	0.616078	9.49813	4.43046	0.00669404	0.394811	-1.8356	EFNA5	MIR2465	chr7	109787408	109787468	Shelf
EDMA_MET_07_18706	0.991042	10.9147	3.71495	0.0135804	0.4577	-2.50992	MAN2A1	NA	chr7	112352256	112352316	Shelf
EDMA_MET_08_00353	0.958973	9.55017	4.47132	0.00644336	0.391919	-1.79991	CLCN3	CLCN3	chr8	1454097	1454157	Shelf	gene body
EDMA_MET_08_04226	0.687616	9.26456	3.63899	0.014706	0.464051	-2.58708	INSL6	INSL6	chr8	39603432	39603492	Shelf	gene body
EDMA_MET_08_06124	-1.14597	10.0367	-3.64631	0.014593	0.463572	-2.57959	TLE1	TLE1	chr8	58008328	58008388	Shelf	gene body
EDMA_MET_08_06637	1.18794	10.9117	5.54505	0.0025522	0.331585	-0.961742	GNE	RNF38	chr8	60910562	60910622	Shelf
EDMA_MET_08_07530	-1.03483	9.48343	-3.15403	0.02498	0.50467	-3.10486	LOC539818	STX17	chr8	65331166	65331226	Shelf
EDMA_MET_08_08456	0.982079	10.7583	4.32548	0.00739164	0.404166	-1.92869	ADAMDEC1	NEFM	chr8	73146422	73146482	Shelf
EDMA_MET_08_09041	0.846536	10.412	2.93757	0.0320271	0.524309	-3.3494	DCAF12	DCAF12	chr8	76866533	76866593	Shelf	gene body
EDMA_MET_08_11770	0.882283	11.3223	3.77837	0.0127155	0.451474	-2.44631	TMEM38B	ZNF462	chr8	98270285	98270345	Shelf
EDMA_MET_08_12379	1.02183	10.6763	9.84879	0.000175601	0.285113	1.0328	TXNDC8	MUSK	chr8	101798342	101798402	Shelf
EDMA_MET_09_02640	1.04456	9.28956	4.89834	0.00438233	0.363294	-1.44412	DSE	TSPYL1	chr9	34870652	34870712	Shelf
EDMA_MET_09_02965	0.698628	9.42242	2.90043	0.0334471	0.528633	-3.39214	FAM229B	TUBE1	chr9	38824800	38824860	Shelf
EDMA_MET_09_04618	0.911129	10.3307	2.74611	0.040143	0.542717	-3.57195	MMS22L	NDUFAF4	chr9	53392132	53392192	Shelf
EDMA_MET_09_04694	1.63343	10.4053	3.05393	0.0279967	0.512342	-3.21697	UFL1	UFL1	chr9	54103904	54103964	Shelf	gene body
EDMA_MET_09_07207	1.96481	11.9122	4.76265	0.00494054	0.37219	-1.55382	PLAGL1	SF3B5	chr9	82548794	82548854	Shelf
EDMA_MET_09_07590	0.688051	9.38309	3.65046	0.0145294	0.463284	-2.57536	SAMD5	UST	chr9	86968256	86968316	Shelf
EDMA_MET_09_09798	1.22748	10.3399	3.09901	0.0265903	0.50885	-3.16627	PARK2	PARK2	chr9	99647966	99648026	Shelf	gene body
EDMA_MET_09_12262	0.756469	11.3826	3.78152	0.0126743	0.451179	-2.44318	PHF10	PHF10	chr9	105084706	105084766	Shelf	gene body
EDMA_MET_10_01728	0.896348	9.71125	6.48407	0.0012612	0.308015	-0.367521	SPG21	SPG21	chr10	11871917	11871977	Shelf	gene body
EDMA_MET_10_03287	0.602757	11.534	2.58584	0.0487013	0.557322	-3.76222	NR2E3	PKM	chr10	18887176	18887236	Shelf
EDMA_MET_10_06105	-0.75066	9.22851	-2.68612	0.0431357	0.547385	-3.64278	TYRO3	MGA	chr10	37103872	37103932	Shelf
EDMA_MET_10_06232	1.56453	11.3683	4.11333	0.00907438	0.420739	-2.12286	VPS39	VPS39	chr10	37712850	37712910	Shelf	gene body
EDMA_MET_10_06257	0.612721	9.035	5.37089	0.00293808	0.338018	-1.08533	CAPN3	SNAP23	chr10	37945393	37945453	Shelf
EDMA_MET_10_11672	1.0723	11.8911	3.24032	0.0226708	0.494679	-3.00961	ZFP36L1	ACTN1	chr10	80990268	80990328	Shelf
EDMA_MET_10_12245	0.657032	8.80781	2.93957	0.0319526	0.524143	-3.34711	MAP3K9	DCAF4	chr10	83588406	83588466	Shelf
EDMA_MET_10_13023	1.2134	9.25924	4.50959	0.00621839	0.389033	-1.76674	ARHGEF12	C10H14orf1	chr10	87286066	87286126	Shelf
EDMA_MET_10_13614	1.49911	9.51359	2.80859	0.0372678	0.537171	-3.49872	SPTLC2	ALKBH1	chr10	89866198	89866258	Shelf
EDMA_MET_10_15290	-0.717928	11.7937	-4.00151	0.0101372	0.43199	-2.22853	FOXN3	FOXN3	chr10	102087887	102087947	Shelf	gene body
EDMA_MET_10_15317	0.995068	10.7313	3.97689	0.01039	0.434884	-2.25209	FOXN3	FOXN3	chr10	102131348	102131408	Shelf	gene body
EDMA_MET_10_16485	0.82578	9.97131	2.94749	0.0316595	0.523414	-3.33803	B2M	B2M	chr10	104141801	104141861	Shelf	gene body
EDMA_MET_11_01170	0.826001	9.09535	3.33204	0.0204763	0.48787	-2.90983	LIPT1	LIPT1	chr11	4281552	4281612	Shelf	gene body
EDMA_MET_11_02321	1.18315	9.63498	2.93809	0.0320077	0.524309	-3.34881	MOB1A	BOLA3	chr11	10487359	10487419	Shelf
EDMA_MET_11_03564	0.925746	9.92518	4.05302	0.00963077	0.42641	-2.17956	PRKD3	QPCT	chr11	19814590	19814650	Shelf
EDMA_MET_11_03811	0.718248	9.8363	5.05157	0.00383809	0.353519	-1.3239	CDKL4	CDKL4	chr11	21574240	21574300	Shelf	gene body
EDMA_MET_11_05215	0.646944	8.67043	5.05661	0.00382158	0.353469	-1.32001	NRXN1	NRXN1	chr11	33347612	33347672	Shelf	gene body
EDMA_MET_11_06048	0.900229	9.76267	3.77339	0.0127812	0.452083	-2.45129	PAPOLG	REL	chr11	43489198	43489258	Shelf
EDMA_MET_11_06907	0.811169	9.41497	4.94941	0.00419152	0.359046	-1.40363	RMND5A	RNF103	chr11	48067674	48067734	Shelf
EDMA_MET_11_07331	-0.7693	12.8811	-4.46052	0.00650857	0.393084	-1.80932	KCMF1	TMSB10	chr11	49931897	49931957	Shelf
EDMA_MET_11_08676	0.847471	8.97375	5.5347	0.00257341	0.331834	-0.968963	MEIS1	ETAA1	chr11	64923575	64923635	Shelf
EDMA_MET_11_08993	1.18523	10.2615	2.68743	0.0430676	0.547385	-3.64122	NFU1	ANXA4	chr11	67963793	67963853	Shelf
EDMA_MET_11_09837	1.1739	10.3354	6.43573	0.0013051	0.309089	-0.395361	NRBP1	NRBP1	chr11	72235653	72235713	Shelf	gene body
EDMA_MET_11_11209	1.37577	10.5486	5.49174	0.00266365	0.333509	-0.999097	NT5C1B	NT5C1B	chr11	80249755	80249815	Shelf	gene body
EDMA_MET_11_11605	0.602983	9.79213	3.23594	0.0227819	0.495392	-3.01441	FAM49A	DDX1	chr11	82694283	82694343	Shelf
EDMA_MET_11_12183	-1.2692	9.63603	-3.24515	0.0225487	0.494329	-3.00432	PDIA6	PDIA6	chr11	86835819	86835879	Shelf	gene body
EDMA_MET_11_15342	-1.42025	10.5345	-3.02759	0.0288568	0.51524	-3.24676	CRAT	CRAT	chr11	99588133	99588193	Shelf	gene body
EDMA_MET_11_15591	-1.32674	9.9748	-4.95492	0.0041715	0.359011	-1.39928	ASB6	PTGES	chr11	100129204	100129264	Shelf
EDMA_MET_11_16772	-0.853669	9.46006	-2.94699	0.0316781	0.523448	-3.33861	AK8	AK8	chr11	102848134	102848194	Shelf	gene body
EDMA_MET_11_17490	0.997955	10.0079	2.95445	0.0314043	0.523129	-3.33006	INPP5E	INPP5E	chr11	103933488	103933548	Shelf	gene body
EDMA_MET_11_18149	0.748958	10.5502	3.24042	0.0226681	0.494679	-3.0095	BRD3	BRD3	chr11	104866777	104866837	Shelf	gene body
EDMA_MET_12_02597	0.668447	9.67515	5.41443	0.00283556	0.337052	-1.05401	CCDC70	NEK3	chr12	21486703	21486763	Shelf
EDMA_MET_12_02647	1.12427	10.5338	3.17645	0.0243555	0.502051	-3.07998	SLC25A15	SLC25A15	chr12	21830397	21830457	Shelf	gene body
EDMA_MET_12_03158	0.938908	9.4189	3.31081	0.0209621	0.489324	-2.93279	SPG20	DCLK1	chr12	25231356	25231416	Shelf
EDMA_MET_12_05630	1.12768	10.5444	2.66927	0.0440199	0.548914	-3.66276	KLHL1	KLHL1	chr12	44822450	44822510	Shelf	gene body
EDMA_MET_12_06106	0.814121	9.59983	5.56384	0.00251424	0.330552	-0.948678	FBXL3	MYCBP2	chr12	52483839	52483899	Shelf
EDMA_MET_12_06227	1.49648	10.2195	6.45032	0.00129167	0.309089	-0.386932	RNF219	RNF219	chr12	54146749	54146809	Shelf	gene body
EDMA_MET_12_07098	1.42726	10.0914	9.76902	0.000182629	0.285113	1.00912	GPR180	CLDN10	chr12	72387998	72388058	Shelf
EDMA_MET_12_07168	0.880369	9.38907	4.18424	0.00846699	0.414211	-2.05704	DZIP1	DZIP1	chr12	76923180	76923240	Shelf	gene body
EDMA_MET_12_08205	1.0592	10.4403	9.41687	0.000217953	0.285113	0.900236	ITGBL1	ITGBL1	chr12	81874279	81874339	Shelf	gene body
EDMA_MET_12_09164	0.766414	9.95626	3.26962	0.0219421	0.492077	-2.97757	TNFSF13B	COL4A1	chr12	88311560	88311620	Shelf
EDMA_MET_12_09377	1.56567	10.8409	6.66076	0.00111486	0.304151	-0.268096	TNFSF13B	COL4A1	chr12	88705905	88705965	Shelf
EDMA_MET_13_02372	0.831709	10.5557	3.67185	0.0142065	0.460671	-2.55357	APBB1IP	CCNY	chr13	18357094	18357154	Shelf
EDMA_MET_13_07613	-1.0204	11.3001	-4.60937	0.00567341	0.383521	-1.68147	MRPS26	MRPS26	chr13	52592033	52592093	Shelf	gene body
EDMA_MET_13_08945	0.796048	11.8056	4.78485	0.00484378	0.370864	-1.53566	PHACTR3	EDN3	chr13	57395483	57395543	Shelf
EDMA_MET_13_09690	0.933698	10.8749	4.90961	0.00433935	0.362965	-1.43515	FAM210B	FAM210B	chr13	60117903	60117963	Shelf	gene body
EDMA_MET_13_09931	-0.915852	11.5982	-7.37031	0.00069723	0.289189	0.096754	SRXN1	TCF15	chr13	60953423	60953483	Shelf
EDMA_MET_13_09987	1.70598	9.6946	5.136	0.00357209	0.351979	-1.25927	TBC1D20	TBC1D20	chr13	61124763	61124823	Shelf	gene body
EDMA_MET_13_11057	1.65206	10.1584	6.12629	0.00163304	0.314989	-0.580349	RBM39	PHF20	chr13	65613364	65613424	Shelf
EDMA_MET_13_15329	-0.711074	9.86953	-2.93931	0.0319623	0.524143	-3.34741	KCNG1	SALL4	chr13	80190095	80190155	Shelf
EDMA_MET_13_15413	1.31974	10.4693	6.52292	0.00122717	0.307547	-0.345349	KCNG1	SALL4	chr13	80285464	80285524	Shelf
EDMA_MET_13_16277	0.703728	10.7461	3.71481	0.0135824	0.4577	-2.51006	BCAS1	CYP24A1	chr13	82300667	82300727	Shelf
EDMA_MET_13_16463	1.2201	10.2179	8.24212	0.00041187	0.285113	0.478899	DOK5	CBLN4	chr13	82826685	82826745	Shelf
EDMA_MET_14_04230	1.19666	9.80426	3.42711	0.0184515	0.480786	-2.808	PRKDC	PRKDC	chr14	21080011	21080071	Shelf	gene body
EDMA_MET_14_06804	0.999335	9.0465	3.84514	0.0118725	0.445978	-2.38017	HNF4G	ZFHX4	chr14	41983499	41983559	Shelf
EDMA_MET_14_08653	1.2969	10.3891	4.1124	0.00908272	0.420839	-2.12373	UBR5	NCALD	chr14	64427394	64427454	Shelf
EDMA_MET_14_09985	-0.976798	9.45459	-3.34248	0.0202421	0.487554	-2.89856	RAD54B	GEM	chr14	72383407	72383467	Shelf
EDMA_MET_14_11270	1.01661	9.52398	3.14784	0.0251556	0.504831	-3.11174	DEPTOR	DEPTOR	chr14	83714810	83714870	Shelf	gene body
EDMA_MET_14_11369	1.77689	11.0754	7.17807	0.000788691	0.289247	0.00307202	DEPTOR	MRPL13	chr14	83822765	83822825	Shelf
EDMA_MET_14_11610	1.37219	10.2898	3.39048	0.0192035	0.483808	-2.84703	MTBP	NA	chr14	84388501	84388561	Shelf
EDMA_MET_15_04669	-0.943907	11.3582	-4.27773	0.00773652	0.408542	-1.97168	CALCB	CYP2R1	chr15	38420209	38420269	Shelf
EDMA_MET_15_06099	0.832932	9.3365	2.74166	0.0403571	0.543189	-3.57719	FXC1	FXC1	chr15	47185465	47185525	Shelf	gene body
EDMA_MET_15_10502	0.780322	9.19448	3.29234	0.0213952	0.49074	-2.95283	LRP4	LRP4	chr15	77684367	77684427	Shelf	gene body
EDMA_MET_16_00528	0.659352	11.0851	2.83774	0.0360051	0.534436	-3.46476	LRRN2	TMEM81	chr16	2431686	2431746	Shelf
EDMA_MET_16_00881	0.984744	10.1305	6.65693	0.00111781	0.304151	-0.270211	ELK4	ELK4	chr16	3218509	3218569	Shelf	gene body
EDMA_MET_16_00909	1.43257	12.6498	4.51116	0.0062094	0.389033	-1.76539	ELK4	NUCKS1	chr16	3285236	3285296	Shelf
EDMA_MET_16_02307	1.30102	9.39537	2.74815	0.0400455	0.5424	-3.56956	SLC30A10	SLC30A10	chr16	24136609	24136669	Shelf	gene body
EDMA_MET_16_06877	-1.26046	10.5175	-2.90595	0.0332315	0.527803	-3.38577	LMOD1	AJAP1	chr16	49661621	49661681	Shelf
EDMA_MET_16_11653	1.24642	11.9166	3.14665	0.0251893	0.504831	-3.11306	TATDN3	TATDN3	chr16	72663608	72663668	Shelf	gene body
EDMA_MET_16_13450	0.65411	10.3492	3.70391	0.0137377	0.458303	-2.52106	MIR181A-1	NR5A2	chr16	80734578	80734638	Shelf
EDMA_MET_17_00013	1.49424	10.4401	8.58558	0.000339224	0.285113	0.612184	NA	KLHL2	chr17	187048	187108	Shelf
EDMA_MET_17_00384	0.666635	10.4418	4.25919	0.00787539	0.4102	-1.98848	TRIM2	TRIM2	chr17	4347304	4347364	Shelf	gene body
EDMA_MET_17_04506	0.784783	10.6782	2.93438	0.0321465	0.524471	-3.35307	SLC15A4	ZNF280B	chr17	49833214	49833274	Shelf
EDMA_MET_17_08194	0.74479	8.9997	3.3529	0.0200112	0.486736	-2.88734	RAB35	RPLP0	chr17	64807371	64807431	Shelf
EDMA_MET_18_00610	1.36656	10.1777	4.76287	0.00493958	0.37219	-1.55364	BCAR1	BCAR1	chr18	2615171	2615231	Shelf	gene body
EDMA_MET_18_04155	1.41002	10.5048	3.37917	0.0194428	0.484929	-2.85914	MAP1LC3B	ZCCHC14	chr18	13036004	13036064	Shelf
EDMA_MET_18_04865	1.1901	9.18267	5.10284	0.00367391	0.352242	-1.28452	SLC22A31	SPG7	chr18	14487607	14487667	Shelf
EDMA_MET_18_05756	1.06424	10.2145	4.00571	0.0100947	0.43199	-2.22451	BRD7	NKD1	chr18	18860402	18860462	Shelf
EDMA_MET_18_05918	-1.05749	10.5098	-3.45397	0.0179215	0.478395	-2.77954	CYLD	SALL1	chr18	19378417	19378477	Shelf
EDMA_MET_18_08307	1.66225	11.2923	3.99031	0.0102514	0.433069	-2.23924	ZDHHC1	ZDHHC1	chr18	35145482	35145542	Shelf	gene body
EDMA_MET_18_08355	-0.764125	11.2946	-5.25072	0.00324433	0.347697	-1.17325	CTCF	PARD6A	chr18	35322413	35322473	Shelf
EDMA_MET_18_08805	-0.663408	9.62504	-3.59845	0.01535	0.467664	-2.6287	CDH1	HAS3	chr18	36446221	36446281	Shelf
EDMA_MET_18_11188	0.676311	10.0885	4.99148	0.00404155	0.356847	-1.37059	ZNF566	ZNF383	chr18	47409297	47409357	Shelf
EDMA_MET_18_12156	1.4529	9.58477	7.69265	0.000570478	0.285113	0.245886	SPTBN4	SPTBN4	chr18	50104715	50104775	Shelf	gene body
EDMA_MET_18_13763	-1.56733	10.8725	-9.45584	0.000213667	0.285113	0.912643	MIR330	SNRPD2	chr18	53676807	53676867	Shelf
EDMA_MET_18_14123	-0.954774	10.1509	-3.58901	0.0155046	0.468299	-2.63844	SLC1A5	SLC1A5	chr18	54312119	54312179	Shelf	gene body
EDMA_MET_18_14701	0.97026	11.6964	3.06914	0.027513	0.51136	-3.19983	LIG1	EMP3	chr18	55481939	55481999	Shelf
EDMA_MET_18_16285	-0.965236	9.07076	-2.89018	0.0338509	0.529302	-3.40397	PPP2R1A	ZNF677	chr18	59145387	59145447	Shelf
EDMA_MET_19_01706	1.05983	9.45421	3.81477	0.0122477	0.448982	-2.41015	MYO19	MYO19	chr19	13161770	13161830	Shelf	gene body
EDMA_MET_19_01746	-0.87589	10.2077	-2.87615	0.0344129	0.531082	-3.42019	PIGW	PIGW	chr19	13191818	13191878	Shelf	gene body
EDMA_MET_19_04376	-0.757815	9.21222	-5.59856	0.0024458	0.329278	-0.924667	MIR22	SERPINF2	chr19	23389438	23389498	Shelf
EDMA_MET_19_07683	0.906464	9.48335	2.86016	0.0350659	0.532646	-3.43871	MIR1814A	MIR196A-1	chr19	38486215	38486275	Shelf
EDMA_MET_19_08140	1.70239	11.1877	3.87966	0.0114619	0.441971	-2.34631	FBXL20	FBXL20	chr19	40477745	40477805	Shelf	gene body
EDMA_MET_19_08849	1.4418	9.88355	3.37321	0.01957	0.485455	-2.86552	G6PC3	G6PC3	chr19	44533038	44533098	Shelf	gene body
EDMA_MET_19_09982	1.29024	10.7391	5.00925	0.0039801	0.356292	-1.35672	MYADML2	PYCR1	chr19	51566457	51566517	Shelf
EDMA_MET_19_10824	1.15097	11.2689	6.64995	0.00112321	0.304151	-0.274071	TMC6	SEC14L1	chr19	54669733	54669793	Shelf
EDMA_MET_19_11254	-0.691888	12.9976	-3.43451	0.0183038	0.47985	-2.80015	UNK	H3F3B	chr19	56453517	56453577	Shelf
EDMA_MET_19_11544	-0.906778	10.5263	-3.41944	0.0186061	0.481862	-2.81615	CD300A	GPRC5C	chr19	57639317	57639377	Shelf
EDMA_MET_19_12351	1.24103	9.43163	5.28833	0.00314463	0.345478	-1.14549	MAP2K6	ABCA9	chr19	61949298	61949358	Shelf
EDMA_MET_19_12788	0.603754	10.9328	4.30782	0.00751705	0.4058	-1.94454	AXIN2	APOH	chr19	62965674	62965734	Shelf
EDMA_MET_19_12834	0.814221	12.6001	5.81081	0.00207193	0.322014	-0.781613	AXIN2	APOH	chr19	63127556	63127616	Shelf
EDMA_MET_20_00965	-0.88852	9.24907	-5.45471	0.00274441	0.335749	-1.02528	ATP6V0E1	ATP6V0E1	chr20	4642186	4642246	Shelf	gene body
EDMA_MET_20_03708	1.65055	10.4262	6.97152	0.000903231	0.296937	-0.101765	ISL1	ISL1	chr20	27747530	27747590	Shelf	gene body
EDMA_MET_20_07264	1.24225	12.6291	3.59439	0.0154163	0.467784	-2.63288	SRD5A1	MED10	chr20	66734523	66734583	Shelf
EDMA_MET_20_08211	0.705988	9.24	6.10663	0.00165696	0.314989	-0.592507	MED10	IRX4	chr20	70194435	70194495	Shelf
EDMA_MET_21_07624	1.46005	10.3728	4.49151	0.00632353	0.390598	-1.78238	ADAL	TUBGCP4	chr21	55638530	55638590	Shelf
EDMA_MET_21_10991	0.738132	9.4458	2.70659	0.0420876	0.545932	-3.61855	PPP2R5C	PPP2R5C	chr21	68440402	68440462	Shelf	gene body
EDMA_MET_21_11882	0.856078	9.7463	2.72547	0.0411459	0.544675	-3.59626	KLC1	KLC1	chr21	69897513	69897573	Shelf	gene body
EDMA_MET_21_12627	-1.01852	9.17477	-2.75281	0.0398235	0.541843	-3.56408	C21H14orf79	NUDT14	chr21	71049713	71049773	Shelf
EDMA_MET_22_00588	0.761002	9.99813	3.92278	0.0109715	0.437463	-2.3043	MIR1814B	TGFBR2	chr22	5120968	5121028	Shelf
EDMA_MET_22_02923	0.597416	9.12775	2.74668	0.0401158	0.542717	-3.57128	FANCD2	FANCD2	chr22	16833283	16833343	Shelf	gene body
EDMA_MET_22_08079	-0.843901	9.19347	-3.26161	0.0221386	0.492609	-2.98631	DAG1	TCTA	chr22	51205904	51205964	Shelf
EDMA_MET_22_09143	-0.911488	10.7392	-2.93926	0.0319642	0.524143	-3.34747	CCR9	LZTFL1	chr22	54101343	54101403	Shelf
EDMA_MET_22_09874	1.04863	9.38068	3.75556	0.0130192	0.45429	-2.46911	HRH1	ATG7	chr22	55943290	55943350	Shelf
EDMA_MET_22_12903	1.18831	11.4149	3.12589	0.0257894	0.50711	-3.1362	TPRA1	CHCHD6	chr22	60839159	60839219	Shelf
EDMA_MET_23_01171	-0.936099	9.7173	-2.7015	0.042346	0.546252	-3.62458	LEMD2	LEMD2	chr23	7847595	7847655	Shelf	gene body
EDMA_MET_23_01321	1.00861	10.9639	3.1051	0.0264063	0.508325	-3.15944	MLN	HMGA1	chr23	8228019	8228079	Shelf
EDMA_MET_23_01502	0.871982	11.0824	5.71471	0.00223223	0.325111	-0.845599	C23H6orf106	C23H6orf106	chr23	8686932	8686992	Shelf	gene body
EDMA_MET_23_04384	0.759801	8.84714	2.93516	0.0321171	0.524382	-3.35217	SLC25A27	TDRD6	chr23	19891875	19891935	Shelf
EDMA_MET_23_05438	-0.669871	9.73743	-3.02867	0.0288209	0.515217	-3.24553	TUBB	NRM	chr23	28109696	28109756	Shelf
EDMA_MET_23_05980	0.767637	9.82236	2.81047	0.037185	0.537042	-3.49653	HIST1H2BN	ZNF322A	chr23	31205505	31205565	Shelf
EDMA_MET_23_06082	1.49374	10.645	5.26742	0.00319961	0.3472	-1.1609	HIST1H1D	H2B	chr23	31497074	31497134	Shelf
EDMA_MET_23_07254	0.630232	8.81525	3.73943	0.0132389	0.456489	-2.48528	DTNBP1	DTNBP1	chr23	41125690	41125750	Shelf	gene body
EDMA_MET_23_08609	0.852647	10.8422	6.53609	0.00121588	0.307547	-0.337871	TXNDC5	TXNDC5	chr23	47341063	47341123	Shelf	gene body
EDMA_MET_23_08635	0.926805	9.42902	3.34124	0.0202696	0.487592	-2.89989	TXNDC5	DSP	chr23	47354389	47354449	Shelf
EDMA_MET_23_10579	0.785255	9.83511	2.56605	0.0498902	0.558816	-3.78594	SERPINB9	SERPINB9	chr23	50645502	50645562	Shelf	gene body
EDMA_MET_24_00436	0.714411	9.31748	3.67528	0.0141554	0.460507	-2.55008	ATP9B	GALR1	chr24	1297280	1297340	Shelf
EDMA_MET_24_01557	0.835754	9.57605	4.00338	0.0101183	0.43199	-2.22674	CNDP2	CYB5A	chr24	4412387	4412447	Shelf
EDMA_MET_24_05268	1.26554	11.6613	3.12375	0.0258521	0.507156	-3.13858	TMEM200C	LRRC30	chr24	40228429	40228489	Shelf
EDMA_MET_24_07019	0.628946	11.8427	3.27862	0.0217236	0.49145	-2.96776	SMAD2	SMAD7	chr24	48691373	48691433	Shelf
EDMA_MET_24_07581	0.88797	9.38162	3.02761	0.028856	0.51524	-3.24673	CXXC1	SKA1	chr24	50430097	50430157	Shelf
EDMA_MET_24_08338	0.864217	9.63533	2.74568	0.0401639	0.542798	-3.57246	WDR7	WDR7	chr24	56567263	56567323	Shelf	gene body
EDMA_MET_24_08490	1.26159	11.4732	4.58238	0.00581518	0.385754	-1.70437	ST8SIA3	FECH	chr24	57184797	57184857	Shelf
EDMA_MET_24_08963	1.4851	10.4199	6.64335	0.00112835	0.304151	-0.277729	ALPK2	SEC11C	chr24	58475552	58475612	Shelf
EDMA_MET_25_00696	-1.60639	11.1549	-9.55363	0.000203345	0.285113	0.943384	GNPTG	C25H16orf91	chr25	1092516	1092576	Shelf
EDMA_MET_25_01640	1.1283	9.3085	4.82052	0.00469292	0.369278	-1.50666	ZNF205	ZNF200	chr25	2591870	2591930	Shelf
EDMA_MET_25_02128	0.830025	8.92187	7.21805	0.000768554	0.289189	0.0228579	PAM16	CORO7	chr25	3507385	3507445	Shelf
EDMA_MET_25_03683	-0.600875	10.2132	-3.31482	0.0208692	0.489042	-2.92844	DEXI	TNP2	chr25	9851765	9851825	Shelf
EDMA_MET_25_03812	1.17644	10.1338	4.37581	0.00704723	0.399766	-1.88382	DEXI	TNP2	chr25	9969979	9970039	Shelf
EDMA_MET_25_04435	0.786443	11.6446	3.94255	0.0107549	0.436548	-2.28517	MKL2	MKL2	chr25	13268972	13269032	Shelf	gene body
EDMA_MET_25_07503	1.72612	10.7221	7.62359	0.000595169	0.285113	0.214744	SETD1A	SETD1A	chr25	27368506	27368566	Shelf	gene body
EDMA_MET_25_07752	1.14057	10.3964	3.76358	0.0129115	0.453117	-2.46108	MRPS17	GBAS	chr25	27918389	27918449	Shelf
EDMA_MET_25_10196	0.671414	9.12459	3.12985	0.0256739	0.506521	-3.13179	AGFG2	TSC22D4	chr25	36601055	36601115	Shelf
EDMA_MET_25_10471	-1.07927	11.4924	-6.93308	0.00092666	0.296937	-0.121769	ZNF394	ATP5J2	chr25	37476962	37477022	Shelf
EDMA_MET_25_11559	0.907833	8.62842	5.54493	0.00255245	0.331585	-0.961826	RBAK	RNF216	chr25	39139019	39139079	Shelf
EDMA_MET_26_00718	0.981926	9.01747	3.4875	0.0172836	0.475618	-2.74419	MIR2895	RPP30	chr26	12321999	12322059	Shelf
EDMA_MET_26_00833	1.11709	9.32095	3.69876	0.0138117	0.458849	-2.52627	PPP1R3C	PPP1R3C	chr26	13274134	13274194	Shelf	gene body
EDMA_MET_26_02008	1.0046	10.0799	4.09159	0.00927056	0.422961	-2.14322	CNNM1	CNNM1	chr26	20209565	20209625	Shelf	gene body
EDMA_MET_26_02086	0.591418	10.4171	2.64243	0.0454699	0.551106	-3.69467	SLC25A28	COX15	chr26	20490399	20490459	Shelf
EDMA_MET_26_02310	1.41825	10.3995	4.76636	0.00492419	0.371825	-1.55077	HIF1AN	FAM178A	chr26	21440171	21440231	Shelf
EDMA_MET_26_03225	0.82419	11.3025	3.34814	0.0201163	0.486848	-2.89246	CYP17A1	AS3MT	chr26	23728100	23728160	Shelf
EDMA_MET_27_00152	0.833992	9.09673	4.4793	0.00639571	0.391293	-1.79297	CLN8	MYOM2	chr27	243721	243781	Shelf
EDMA_MET_27_03993	0.811005	8.89722	4.13559	0.00887846	0.41948	-2.1021	WHSC1L1	WHSC1L1	chr27	33109577	33109637	Shelf	gene body
EDMA_MET_27_05041	1.07007	10.2011	5.51492	0.00261451	0.332726	-0.982804	INTS10	CSGALNACT1	chr27	37522382	37522442	Shelf
EDMA_MET_27_05663	0.684852	10.3679	6.20609	0.00153999	0.314522	-0.531501	NGLY1	MCM4	chr27	40108604	40108664	Shelf
EDMA_MET_27_06234	1.19997	9.09135	3.39917	0.019022	0.483808	-2.83775	UBE2E2	UBE2E2	chr27	42207563	42207623	Shelf	gene body
EDMA_MET_28_00362	-0.777282	10.3934	-3.12156	0.0259167	0.507254	-3.14104	RHOU	TSNAX	chr28	3008881	3008941	Shelf
EDMA_MET_28_01199	1.3379	10.3083	3.80568	0.0123627	0.449869	-2.41916	NID1	GPR137B	chr28	8830717	8830777	Shelf
EDMA_MET_28_01582	1.02105	9.85015	3.42745	0.0184448	0.480727	-2.80764	ZNF33B	ZNF248	chr28	13116884	13116944	Shelf	gene body
EDMA_MET_29_01023	0.758371	11.5267	2.58592	0.0486964	0.557322	-3.76212	EED	PICALM	chr29	9579310	9579370	Shelf
EDMA_MET_29_02886	-0.587072	10.1577	-2.99168	0.0300775	0.519203	-3.28755	PTPN5	TMEM86A	chr29	26316142	26316202	Shelf
EDMA_MET_29_09156	1.09887	10.456	4.53881	0.00605277	0.386824	-1.74159	DHCR7	DHCR7	chr29	48931029	48931089	Shelf	gene body
EDMA_MET_30_00171	1.13681	9.84192	4.04914	0.00966785	0.426667	-2.18323	DOCK11	DOCK11	chrX	2557118	2557178	Shelf	gene body
EDMA_MET_30_00340	1.40516	11.6722	6.02215	0.0017646	0.317258	-0.645329	CXHXorf56	UBE2A	chrX	3775678	3775738	Shelf
EDMA_MET_30_05792	2.08372	10.1327	5.45224	0.00274991	0.335749	-1.02704	HDAC8	CITED1	chrX	83495071	83495131	Shelf
EDMA_MET_30_06374	1.18817	10.0029	3.57541	0.0157304	0.469453	-2.65249	RP2	RGN	chrX	90561213	90561273	Shelf
EDMA_MET_30_07202	0.721573	11.2019	6.02087	0.0017663	0.317263	-0.646138	UBQLN2	SPIN2	chrX	99354830	99354890	Shelf
EDMA_MET_30_07740	0.615618	10.0221	2.81121	0.0371524	0.536863	-3.49567	DDX3X	MED14	chrX	107749035	107749095	Shelf
EDMA_MET_30_08364	0.875077	10.3106	4.70335	0.00521021	0.37713	-1.60273	SRPX	DYNLT3	chrX	111022689	111022749	Shelf
EDMA_MET_30_09873	1.35425	10.6734	3.3277	0.0205744	0.488222	-2.91451	TMEM27	TMEM27	chrX	135050330	135050390	Shelf	gene body
EDMA_MET_30_10188	1.09359	10.3164	3.17291	0.024453	0.502492	-3.08391	HCCS	ARSE	chrX	138739442	138739502	Shelf
EDMA_MET_01_01684	1.45485	10.129	3.16943	0.0245492	0.503054	-3.08776	CXADR	CXADR	chr1	18988720	18988780	Shore	gene body
EDMA_MET_01_15588	-0.652509	9.18696	-3.73676	0.0132756	0.456585	-2.48796	EAF1	COLQ	chr1	154201074	154201134	Shore
EDMA_MET_02_08036	1.15274	11.3123	3.33524	0.0204042	0.487746	-2.90637	NOP58	WDR12	chr2	91284700	91284760	Shore
EDMA_MET_02_08800	1.14452	12.1857	3.77467	0.0127643	0.451788	-2.45001	MAP2	UNC80	chr2	98021117	98021177	Shore
EDMA_MET_03_13346	-0.70508	9.88667	-3.31529	0.0208583	0.489042	-2.92793	C3H1orf210	TMEM125	chr3	103335505	103335565	Shore
EDMA_MET_03_16162	0.644946	9.29053	3.65988	0.0143862	0.462188	-2.56575	ARL4C	SH3BP4	chr3	115199026	115199086	Shore
EDMA_MET_04_02483	1.60141	11.4522	7.55376	0.000621431	0.285902	0.182814	AGR3	AHR	chr4	25781830	25781890	Shore
EDMA_MET_04_13623	0.706873	9.49164	2.91054	0.0330537	0.527154	-3.38049	DPP6	PAXIP1	chr4	117817920	117817980	Shore
EDMA_MET_05_02848	-0.92546	10.0778	-3.20772	0.0235136	0.49846	-3.04544	KRT5	KRT5	chr5	27544534	27544594	Shore	gene body
EDMA_MET_05_14454	1.00623	10.1499	2.85882	0.0351212	0.532701	-3.44027	SYNGR1	TAB1	chr5	111343806	111343866	Shore
EDMA_MET_05_14996	-0.629107	9.56836	-3.72348	0.0134602	0.4577	-2.50132	POLR3H	POLR3H	chr5	113146823	113146883	Shore
EDMA_MET_05_17401	0.763776	9.48305	5.99731	0.00179779	0.318909	-0.661035	TBC1D22A	TBC1D22A	chr5	118196849	118196909	Shore	gene body
EDMA_MET_06_03395	0.995011	9.35212	5.44234	0.00277203	0.335749	-1.03408	CCDC149	CCDC149	chr6	46054886	46054946	Shore	gene body
EDMA_MET_07_02736	-1.94594	10.9029	-4.18794	0.00843665	0.413612	-2.05364	AKAP8	EPHX3	chr7	8902960	8903020	Shore
EDMA_MET_07_18453	0.622194	10.1816	3.68013	0.0140836	0.460286	-2.54515	MAN2A1	MAN2A1	chr7	111586997	111587057	Shore	gene body
EDMA_MET_08_01016	0.696142	8.9815	5.11177	0.00364615	0.352062	-1.2777	GATA4	BLK	chr8	7549691	7549751	Shore
EDMA_MET_08_06809	1.06823	9.16683	3.19077	0.0239658	0.500425	-3.06414	ZCCHC7	ZCCHC7	chr8	61615100	61615160	Shore	gene body
EDMA_MET_08_06977	1.06246	11.8313	2.91506	0.0328795	0.527011	-3.37528	EXOSC3	EXOSC3	chr8	62341888	62341948	Shore	gene body
EDMA_MET_09_07086	1.00347	9.43893	3.74242	0.0131978	0.455967	-2.48227	VTA1	AIG1	chr9	81477194	81477254	Shore
EDMA_MET_09_09932	-0.638683	9.18005	-2.84236	0.0358091	0.534072	-3.45938	PACRG	QKI	chr9	100189904	100189964	Shore
EDMA_MET_10_08910	0.721571	11.1073	3.13063	0.025651	0.506465	-3.13091	DTWD1	DTWD1	chr10	60921413	60921473	Shore	gene body
EDMA_MET_11_01623	2.27299	10.7627	4.81315	0.00472363	0.369699	-1.51263	TBC1D8	IL1R2	chr11	6644259	6644319	Shore
EDMA_MET_11_01700	0.958033	9.78026	3.58133	0.0156316	0.468596	-2.64637	IL1RL1	TMEM182	chr11	7143253	7143313	Shore
EDMA_MET_11_03688	1.09648	9.35238	6.11246	0.00164982	0.314989	-0.588896	CYP1B1	CYP1B1	chr11	20493989	20494049	Shore	gene body
EDMA_MET_11_10021	-0.778704	10.6612	-2.62348	0.0465251	0.553387	-3.71725	C11H2orf18	C11H2orf18	chr11	72805833	72805893	Shore	gene body
EDMA_MET_13_01874	1.80388	10.0055	5.47949	0.00269005	0.334496	-1.00774	GATA3	ATP5C1	chr13	16027108	16027168	Shore
EDMA_MET_13_07454	1.12741	9.77006	3.84727	0.0118466	0.445827	-2.37807	HSPA12B	HSPA12B	chr13	51916486	51916546	Shore	gene body
EDMA_MET_13_09568	-1.95526	10.406	-4.08437	0.00933679	0.423418	-2.15	SPO11	BMP7	chr13	59421015	59421075	Shore
EDMA_MET_13_10517	0.70715	11.9878	2.63031	0.0461415	0.552333	-3.7091	SNTA1	NECAB3	chr13	63535781	63535841	Shore
EDMA_MET_13_11671	0.67386	8.66905	2.71534	0.0416486	0.545504	-3.60822	TTI1	RPRD1B	chr13	67566947	67567007	Shore
EDMA_MET_13_16397	-0.904099	9.38713	-5.56188	0.00251816	0.330552	-0.950034	DOK5	DOK5	chr13	82655352	82655412	Shore	gene body
EDMA_MET_14_00245	-1.09223	10.2485	-5.3682	0.00294456	0.338018	-1.08727	MROH1	MAF1	chr14	1899187	1899247	Shore
EDMA_MET_14_07488	0.897861	9.04197	4.06817	0.00948743	0.42519	-2.16526	MED30	RAD21	chr14	48963059	48963119	Shore
EDMA_MET_15_06474	-1.08436	12.094	-6.03134	0.0017525	0.317157	-0.63954	RNF121	RNF121	chr15	52334226	52334286	Shore	gene body
EDMA_MET_17_06302	0.759803	9.54145	2.93983	0.031943	0.524143	-3.34681	ACAD10	PRKAB1	chr17	57734772	57734832	Shore
EDMA_MET_18_08016	1.02177	10.3547	3.89721	0.0112593	0.440052	-2.32916	CDH5	CMTM2	chr18	34410451	34410511	Shore
EDMA_MET_18_08137	1.55168	10.4783	9.16731	0.000247959	0.285113	0.818543	CES4A	CES4A	chr18	34809248	34809308	Shore	gene body
EDMA_MET_18_10903	1.42839	12.3068	8.40329	0.000375694	0.285113	0.542564	HSPB6	PRODH2	chr18	46664838	46664898	Shore
EDMA_MET_18_13179	0.839421	11.1348	7.68663	0.000572582	0.285113	0.243188	ZNF227	ZNF180	chr18	52604873	52604933	Shore
EDMA_MET_18_13945	-0.685183	11.3597	-3.56617	0.015886	0.470521	-2.66207	NOVA2	MIR769	chr18	53931376	53931436	Shore
EDMA_MET_19_12467	1.97026	11.5391	4.78624	0.00483781	0.370864	-1.53453	PRKAR1A	PRKAR1A	chr19	62324441	62324501	Shore	gene body
EDMA_MET_21_04025	1.76123	10.7886	10.1013	0.000155383	0.285113	1.10547	TMED3	TMED3	chr21	25996596	25996656	Shore	gene body
EDMA_MET_21_04688	1.13652	9.69026	8.87275	0.000289932	0.285113	0.716957	SNRPA1	CHRNA7	chr21	30076077	30076137	Shore
EDMA_MET_21_11895	1.00625	9.44211	3.34876	0.0201026	0.486749	-2.8918	KLC1	KLC1	chr21	69902571	69902631	Shore	gene body
EDMA_MET_22_00598	1.22682	9.03057	4.39812	0.00690049	0.39816	-1.86407	MIR1814B	TGFBR2	chr22	5125399	5125459	Shore
EDMA_MET_22_09836	1.57554	10.6004	5.98283	0.00181749	0.319319	-0.670234	SLC6A1	HRH1	chr22	55827042	55827102	Shore
EDMA_MET_22_11828	1.63645	9.8474	5.81673	0.00206251	0.322014	-0.777715	ACAD9	ACAD9	chr22	59594587	59594647	Shore	gene body
EDMA_MET_23_01773	0.849795	11.3822	7.55383	0.000621402	0.285902	0.182848	RPL10A	TULP1	chr23	9394656	9394716	Shore
EDMA_MET_23_07568	0.826688	9.1588	4.19347	0.00839145	0.413495	-2.04855	DTNBP1	CD83	chr23	42102345	42102405	Shore
EDMA_MET_23_10568	0.795025	10.0509	3.17926	0.0242785	0.501718	-3.07687	SERPINB9	SERPINB9	chr23	50640597	50640657	Shore	gene body
EDMA_MET_24_01906	0.911967	10.369	3.15874	0.0248473	0.503917	-3.09962	RTTN	RTTN	chr24	7437868	7437928	Shore	gene body
EDMA_MET_25_01744	1.38994	11.9514	3.55658	0.0160492	0.471176	-2.67201	ZNF263	ZNF263	chr25	2739625	2739685	Shore	gene body
EDMA_MET_25_03174	1.10813	11.6654	3.63397	0.0147841	0.464656	-2.59222	CARHSP1	ATF7IP2	chr25	7958999	7959059	Shore
EDMA_MET_25_04569	0.791868	10.6034	4.33323	0.00733732	0.403637	-1.92174	BFAR	RRN3	chr25	13775948	13776008	Shore
EDMA_MET_25_05738	0.684761	10.2368	4.53907	0.00605129	0.386824	-1.74136	HS3ST2	SCNN1G	chr25	20824774	20824834	Shore
EDMA_MET_25_07074	0.749223	11.1747	2.89753	0.0335609	0.528727	-3.39549	PAGR1	PAGR1	chr25	26682695	26682755	Shore	gene body
EDMA_MET_25_08627	-1.36427	10.6299	-3.29846	0.0212506	0.490255	-2.94618	RN45S	WBSCR16	chr25	33176643	33176703	Shore
EDMA_MET_26_01896	1.18558	9.63074	4.1313	0.00891588	0.419654	-2.1061	LOXL4	LOXL4	chr26	19205404	19205464	Shore	gene body
EDMA_MET_27_05244	0.640543	9.63595	2.77152	0.0389452	0.539781	-3.54211	CSGALNACT1	NAT1	chr27	38092416	38092476	Shore
EDMA_MET_28_06654	1.18029	9.221	3.01123	0.0294058	0.516948	-3.26531	CXCL12	ZNF32	chr28	46021657	46021717	Shore
EDMA_MET_30_03130	2.0489	10.6535	7.17973	0.000787843	0.289189	0.00389627	KIR3DS1	HAUS7	chrX	39509082	39509142	Shore
EDMA_MET_30_05572	1.38544	10.8645	6.5261	0.00122443	0.307547	-0.343541	ABCB7	RLIM	chrX	81247264	81247324	Shore
EDMA_MET_30_06648	1.71285	10.0501	5.79964	0.00208985	0.322014	-0.788986	KCND1	GRIPAP1	chrX	92155984	92156044	Shore
EDMA_MET_30_11266	0.741307	11.3228	3.00444	0.0296371	0.51795	-3.27302	TBL1X	PNPLA4	chrX	144673619	144673679	Shore
Total = 1452

## Sheet: (3) SOV v AI TP
ProbeID	logFC	AveExpr	t	P.Value	adj.P.Val	B	upstreamGene	downstreamGene	Chromosome	Probe_Start	Probe_End	UCSC_CpG_Proximity	Location
EDMA_MET_06_10998	-0.944042	10.6994	-3.94687	0.00798922	0.339194	-2.06851	LETM1	WHSC2	chr6	109823913	109823973	Island	large CpG island ~6kb 3' of WHSC2
EDMA_MET_08_03570	-0.738971	9.84957	-2.68103	0.037473	0.408376	-3.45322	ZDHHC21	NFIB	chr8	29975721	29975781	Island	~45kb upstream of NFIB
EDMA_MET_14_05575	0.780822	10.075	3.3316	0.0164303	0.361393	-2.70598	MIR124A-2	ARMC1	chr14	30964936	30964996	Island
EDMA_MET_23_08073	-1.75015	12.9283	-3.53877	0.0128046	0.351286	-2.48328	ADTRP	NEDD9	chr23	44851557	44851617	Island
EDMA_MET_23_11204	-0.812866	10.4715	-3.19771	0.0193707	0.36917	-2.85408	GMDS	GMDS	chr23	51299248	51299308	Island	GMDS gene body
EDMA_MET_24_08599	0.672081	9.07174	3.18942	0.0195711	0.369736	-2.86337	ATP8B1	ATP8B1	chr24	57407890	57407950	Island	ATP8B1 gene body
EDMA_MET_29_00714	0.660986	9.77958	3.16566	0.0201576	0.37141	-2.89001	CTSC	CTSC	chr29	7472413	7472473	Island	CTSC gene body
EDMA_MET_01_00047	0.63879	9.72238	2.46505	0.0498893	0.428707	-3.71413	NA	RCAN1	chr1	260760	260820	Open Sea
EDMA_MET_01_00212	0.947628	10.0929	3.48815	0.0136006	0.353588	-2.53696	ATP5O	CRYZL1	chr1	931543	931603	Open Sea
EDMA_MET_01_00913	-0.917898	10.303	-4.64417	0.00378197	0.332188	-1.43372	MIR2284X	KRTAP11-1	chr1	3643726	3643786	Open Sea
EDMA_MET_01_02822	1.13364	10.1473	4.53572	0.00422876	0.332188	-1.52644	TMEM30C	TMEM30C	chr1	44142142	44142202	Open Sea	Gene Body
EDMA_MET_01_03433	-0.76648	10.4795	-3.20511	0.019194	0.36907	-2.84582	CBLB	CBLB	chr1	50836847	50836907	Open Sea	Gene Body
EDMA_MET_01_03475	-1.00191	9.54321	-3.14414	0.0207055	0.372598	-2.91423	TMSB4	MIR2286	chr1	51350830	51350890	Open Sea
EDMA_MET_01_04138	0.646783	10.006	3.07894	0.0224674	0.375963	-2.98809	DRD3	MIR568	chr1	59361793	59361853	Open Sea
EDMA_MET_01_04273	-0.744936	11.3002	-4.13321	0.00649603	0.335284	-1.88981	GAP43	GAP43	chr1	60922832	60922892	Open Sea	Gene Body
EDMA_MET_01_04416	-0.870666	11.7196	-3.08613	0.0222653	0.375598	-2.97991	LOC538060	IGSF11	chr1	63492724	63492784	Open Sea
EDMA_MET_01_04474	-0.611432	11.3546	-3.64608	0.0112827	0.349797	-2.37111	LOC538060	IGSF11	chr1	64202107	64202167	Open Sea
EDMA_MET_01_06537	-0.641264	9.01956	-3.41969	0.0147656	0.356885	-2.61031	LPP	LPP	chr1	79425728	79425788	Open Sea	Gene Body
EDMA_MET_01_07420	0.863923	9.99233	4.35648	0.00510463	0.332442	-1.68448	YEATS2	YEATS2	chr1	83967994	83968054	Open Sea	Gene Body
EDMA_MET_01_08139	0.628138	9.62811	3.06356	0.0229067	0.376737	-3.00562	NLGN1	NLGN1	chr1	94324828	94324888	Open Sea	Gene Body
EDMA_MET_01_08365	-0.709727	11.142	-2.98652	0.0252522	0.381201	-3.094	PLD1	SLC2A2	chr1	96996580	96996640	Open Sea
EDMA_MET_01_09070	0.853429	9.48522	3.49941	0.0134189	0.353148	-2.52497	IFT80	IL12A	chr1	108193010	108193070	Open Sea
EDMA_MET_01_09819	0.787412	9.80366	3.51882	0.013112	0.352291	-2.50438	P2RY1	MBNL1	chr1	115860363	115860423	Open Sea
EDMA_MET_01_10827	-0.634526	9.36982	-3.66985	0.0109735	0.349352	-2.34656	RASA2	SPSB4	chr1	128604193	128604253	Open Sea
EDMA_MET_01_10982	-0.68669	9.63185	-3.17153	0.0200108	0.371119	-2.88341	CLSTN2	CLSTN2	chr1	129944979	129945039	Open Sea	Gene Body
EDMA_MET_01_12707	-0.976849	9.95645	-6.15126	0.000937303	0.332188	-0.349791	PCP4	BACE2	chr1	142640476	142640536	Open Sea
EDMA_MET_01_13017	-1.08604	10.6916	-3.52729	0.0129804	0.351791	-2.49541	ZNF295	ABCG1	chr1	143860959	143861019	Open Sea
EDMA_MET_01_14270	-0.638643	10.7705	-3.51478	0.0131752	0.352429	-2.50866	YBEY	LOC100847825	chr1	147781182	147781242	Open Sea
EDMA_MET_01_15269	-0.652094	9.8122	-5.03689	0.00255847	0.332188	-1.11557	ETS2	PIK3R4	chr1	152928679	152928739	Open Sea
EDMA_MET_01_15320	-0.63308	11.1961	-3.40379	0.0150518	0.357179	-2.62747	ETS2	PIK3R4	chr1	153031886	153031946	Open Sea
EDMA_MET_01_16440	-0.843027	9.35396	-4.29286	0.00546348	0.333075	-1.74202	TBC1D5	SATB1	chr1	156847219	156847279	Open Sea
EDMA_MET_02_00040	0.784857	10.1705	3.652	0.0112048	0.349576	-2.36499	HERC2	HERC2	chr2	761933	761993	Open Sea	Gene Body
EDMA_MET_02_00501	-0.962259	11.7462	-4.37002	0.00503176	0.332442	-1.67233	LIMS2	PROC	chr2	4964558	4964618	Open Sea
EDMA_MET_02_00810	-0.761109	10.385	-5.68063	0.00140728	0.332188	-0.650144	MIR2917	COL3A1	chr2	7306040	7306100	Open Sea
EDMA_MET_02_01549	0.788862	10.2128	4.52826	0.00426165	0.332188	-1.5329	PDE11A	PDE11A	chr2	19169362	19169422	Open Sea	Gene Body
EDMA_MET_02_01937	-0.664334	10.3058	-3.45918	0.0140807	0.355317	-2.56789	MAPRE2	ATP5G3	chr2	21328609	21328669	Open Sea
EDMA_MET_02_02291	0.615473	10.0418	2.88375	0.0287972	0.38932	-3.21336	RAPGEF4	RAPGEF4	chr2	23816381	23816441	Open Sea	Gene Body
EDMA_MET_02_02783	-0.887991	12.5675	-3.04798	0.0233611	0.377783	-3.02342	BBS5	DHRS9	chr2	27055765	27055825	Open Sea
EDMA_MET_02_03291	-0.59175	10.0672	-4.25078	0.00571643	0.333754	-1.7805	DPP4	DPP4	chr2	34499065	34499125	Open Sea	Gene Body
EDMA_MET_02_03613	0.744644	11.1654	4.25852	0.00566891	0.333754	-1.7734	BAZ2B	DAPL1	chr2	37264627	37264687	Open Sea
EDMA_MET_02_05218	0.678745	10.1153	2.94635	0.026578	0.383782	-3.14046	ACMSD	TMEM163	chr2	62815496	62815556	Open Sea
EDMA_MET_02_05291	-0.82282	11.475	-6.21667	0.0008875	0.332188	-0.310491	MGAT5	MGAT5	chr2	63209117	63209177	Open Sea	Gene Body
EDMA_MET_02_05951	-0.902402	11.7587	-2.9115	0.0277896	0.387	-3.18097	DPP10	CCDC93	chr2	69923390	69923450	Open Sea
EDMA_MET_02_06922	-1.41612	11.6327	-7.48634	0.000333485	0.332188	0.349135	TSN	GYPC	chr2	78554946	78555006	Open Sea
EDMA_MET_02_07486	-0.590664	10.4627	-3.40916	0.0149546	0.357179	-2.62168	PGAP1	SF3B1	chr2	86110364	86110424	Open Sea
EDMA_MET_02_07847	-0.678079	10.1471	-4.54965	0.00416816	0.332188	-1.51441	AOX1	BZW1	chr2	89719350	89719410	Open Sea
EDMA_MET_02_07969	0.854248	9.39009	2.87212	0.0292311	0.390112	-3.22696	TMEM237	FZD7	chr2	90959765	90959825	Open Sea
EDMA_MET_02_08255	0.603682	9.21888	2.95657	0.0262335	0.382798	-3.12861	ICOS	NRP2	chr2	93466976	93467036	Open Sea
EDMA_MET_02_08418	-1.07594	12.6762	-9.83965	7.49733e-05	0.332188	1.18158	NRP2	INO80D	chr2	94714052	94714112	Open Sea
EDMA_MET_02_08587	0.836824	10.5097	3.99478	0.00757154	0.338886	-2.02193	KLF7	KLF7	chr2	95861304	95861364	Open Sea	Gene Body
EDMA_MET_02_09745	-0.918384	9.79458	-3.56296	0.0124426	0.35088	-2.45781	TNS1	TNS1	chr2	106706998	106707058	Open Sea	Gene Body
EDMA_MET_02_10880	0.792459	9.80947	5.99166	0.00107289	0.332188	-0.448121	SERPINE2	FAM124B	chr2	113084042	113084102	Open Sea
EDMA_MET_02_11487	0.642914	10.4002	3.33944	0.016274	0.360969	-2.69741	TRIP12	TRIP12	chr2	118698342	118698402	Open Sea	Gene Body
EDMA_MET_02_12468	-1.00869	12.0457	-2.77475	0.0331552	0.399729	-3.34164	ZCCHC17	ZCCHC17	chr2	122816706	122816766	Open Sea	Gene Body
EDMA_MET_02_12564	-0.663875	10.5625	-3.82663	0.00915597	0.343251	-2.18738	PUM1	PUM1	chr2	123109321	123109381	Open Sea	Gene Body
EDMA_MET_02_13553	0.858936	9.8358	4.17226	0.00622454	0.335164	-1.85321	ARID1A	ARID1A	chr2	127027245	127027305	Open Sea	Gene Body
EDMA_MET_02_15685	0.949896	10.8627	7.47448	0.00033633	0.332188	0.34379	RNF186	HTR6	chr2	133539751	133539811	Open Sea
EDMA_MET_03_00079	-0.795719	12.7648	-3.42118	0.0147392	0.356885	-2.60871	BRP44	MPZL1	chr3	831956	832016	Open Sea
EDMA_MET_03_00587	1.11012	10.4947	5.24719	0.00209277	0.332188	-0.956141	PBX1	PBX1	chr3	4445225	4445285	Open Sea	Gene Body
EDMA_MET_03_01584	0.962864	10.4884	5.40802	0.00180145	0.332188	-0.839139	FCRL1	ETV3	chr3	13125962	13126022	Open Sea
EDMA_MET_03_01821	-1.30723	12.3542	-5.64353	0.00145462	0.332188	-0.675191	MRPL24	MRPL24	chr3	14146437	14146497	Open Sea	Gene Body
EDMA_MET_03_02228	0.879019	11.2211	4.47046	0.00452634	0.332188	-1.58329	GON4L	GON4L	chr3	15016084	15016144	Open Sea	Gene Body
EDMA_MET_03_03048	-1.08414	10.9847	-3.58267	0.0121561	0.35088	-2.43713	CRCT1	CRNN	chr3	18316293	18316353	Open Sea
EDMA_MET_03_04159	0.615248	10.033	3.62316	0.0115901	0.350493	-2.39489	SEC22B	REG4	chr3	23288825	23288885	Open Sea
EDMA_MET_03_04730	-0.811912	11.6268	-3.96865	0.00779618	0.339079	-2.04727	ATP1A1	ATP1A1	chr3	27016968	27017028	Open Sea	Gene Body
EDMA_MET_03_04780	0.593342	9.46889	2.5776	0.0429488	0.417668	-3.57758	ATP1A1	SLC22A15	chr3	27253129	27253189	Open Sea
EDMA_MET_03_05155	-0.648828	11.0575	-2.77869	0.0329858	0.399089	-3.33697	TRIM33	OLFML3	chr3	29381201	29381261	Open Sea
EDMA_MET_03_07156	-0.670411	10.8207	-3.32316	0.0166004	0.361538	-2.71522	ABCA4	ABCA4	chr3	49634637	49634697	Open Sea	Gene Body
EDMA_MET_03_07486	-0.634549	10.6404	-3.46671	0.0139541	0.354706	-2.55983	BRDT	CDC7	chr3	51754490	51754550	Open Sea
EDMA_MET_03_07711	-0.833695	11.4477	-5.6901	0.00139547	0.332188	-0.643782	LRRC8D	LRRC8D	chr3	53523801	53523861	Open Sea	Gene Body
EDMA_MET_03_08683	-0.946881	10.5409	-6.58471	0.000658066	0.332188	-0.099785	PIGK	PIGK	chr3	67687892	67687952	Open Sea	Gene Body
EDMA_MET_03_09719	-0.854012	10.6427	-6.67225	0.000614073	0.332188	-0.0521637	UBE2U	PGM1	chr3	81797794	81797854	Open Sea
EDMA_MET_03_10096	-1.25194	10.1002	-8.40023	0.000178957	0.332188	0.722278	NFIA	NFIA	chr3	84881228	84881288	Open Sea	Gene Body
EDMA_MET_03_11151	0.800357	10.6046	2.54984	0.0445594	0.42008	-3.61115	SSBP3	SSBP3	chr3	92512847	92512907	Open Sea	Gene Body
EDMA_MET_03_11611	0.827897	11.0485	3.63896	0.0113772	0.349881	-2.37849	ORC1	BTF3L4	chr3	94633686	94633746	Open Sea
EDMA_MET_03_12420	-0.843942	10.7972	-3.47624	0.0137957	0.354152	-2.54965	CYP4B1	MOB3C	chr3	100014697	100014757	Open Sea
EDMA_MET_03_12713	-0.591654	9.03294	-2.83738	0.0305703	0.393104	-3.26772	MMACHC	TOE1	chr3	101270210	101270270	Open Sea
EDMA_MET_03_14189	-0.718217	9.36443	-2.94992	0.0264571	0.38334	-3.13632	MACF1	MACF1	chr3	107368116	107368176	Open Sea	Gene Body
EDMA_MET_03_14253	0.596881	10.1146	2.5757	0.0430571	0.417852	-3.57988	RRAGC	RRAGC	chr3	107718373	107718433	Open Sea	Gene Body
EDMA_MET_03_15590	-0.751497	9.92902	-4.08497	0.00685003	0.336797	-1.93543	GIGYF2	GIGYF2	chr3	113171465	113171525	Open Sea	Gene Body
EDMA_MET_03_16403	-0.865941	10.5735	-3.39345	0.0152412	0.357964	-2.63866	SH3BP4	GBX2	chr3	115924685	115924745	Open Sea
EDMA_MET_03_16856	0.622484	10.3586	2.88843	0.0286244	0.388893	-3.20788	COPS8	COPS8	chr3	117190819	117190879	Open Sea	Gene Body
EDMA_MET_03_17254	-0.766022	10.9437	-5.95349	0.00110857	0.332188	-0.472159	HES6	PER2	chr3	118189885	118189945	Open Sea
EDMA_MET_03_17400	-0.760868	11.7447	-4.15882	0.00631655	0.335164	-1.86578	ASB1	ASB1	chr3	118364800	118364860	Open Sea	Gene Body
EDMA_MET_04_00546	-0.746849	11.5146	-4.77289	0.00331957	0.332188	-1.32643	IKZF1	ZPBP	chr4	5716370	5716430	Open Sea
EDMA_MET_04_00642	-0.590242	10.6149	-3.17752	0.0198623	0.370828	-2.87669	ZPBP	UPP1	chr4	6429063	6429123	Open Sea
EDMA_MET_04_01093	-0.675828	10.4291	-4.67878	0.00365084	0.332188	-1.40457	ANKIB1	TMBIM1B	chr4	9581811	9581871	Open Sea
EDMA_MET_04_01279	-0.649727	9.15668	-3.05263	0.0232244	0.377602	-3.0181	CALCR	TFPI2	chr4	10910515	10910575	Open Sea
EDMA_MET_04_01342	-0.938258	10.6202	-5.81344	0.00125167	0.332188	-0.562154	COL1A2	COL1A2	chr4	11649425	11649485	Open Sea
EDMA_MET_04_01995	-0.623969	10.9298	-3.2329	0.0185455	0.367497	-2.81485	ICA1	NXPH1	chr4	17500496	17500556	Open Sea
EDMA_MET_04_02331	-0.766166	9.96575	-2.93647	0.0269156	0.384907	-3.15193	DGKB	DGKB	chr4	22926487	22926547	Open Sea	Gene Body
EDMA_MET_04_02790	-0.907065	10.2732	-3.59134	0.0120323	0.35088	-2.42806	ITGB8	CDCA7L	chr4	29936324	29936384	Open Sea
EDMA_MET_04_02798	-0.865949	11.0449	-5.9872	0.00107699	0.332188	-0.450918	ITGB8	CDCA7L	chr4	29985539	29985599	Open Sea
EDMA_MET_04_03097	0.878351	10.001	3.65763	0.0111313	0.349557	-2.35917	TOMM7	KLHL7	chr4	31721510	31721570	Open Sea
EDMA_MET_04_03249	0.900708	10.7358	3.10419	0.0217663	0.374475	-2.9594	SLC25A40	CROT	chr4	33078108	33078168	Open Sea
EDMA_MET_04_03344	-0.696513	10.0267	-2.77955	0.0329489	0.399032	-3.33595	GRM3	GRM3	chr4	34014300	34014360	Open Sea	Gene Body
EDMA_MET_04_03410	0.637156	10.1373	2.88932	0.0285919	0.388856	-3.20685	GRM3	SEMA3D	chr4	34858674	34858734	Open Sea
EDMA_MET_04_04133	1.08791	10.0499	2.80217	0.0319956	0.396488	-3.30921	LHFPL3	MLL5	chr4	46418169	46418229	Open Sea
EDMA_MET_04_04234	-0.604123	12.2627	-3.16332	0.0202164	0.371519	-2.89264	ATXN7L1	ATXN7L1	chr4	46976614	46976674	Open Sea	Gene Body
EDMA_MET_04_05071	-0.881354	10.7064	-5.56736	0.00155767	0.332188	-0.727276	ZNF277	TMEM168	chr4	56175833	56175893	Open Sea
EDMA_MET_04_05326	-1.08527	11.8509	-6.39236	0.000768119	0.332188	-0.207748	THAP5	ELMO1	chr4	60170734	60170794	Open Sea
EDMA_MET_04_06171	-0.635215	9.87817	-3.81731	0.00925408	0.343656	-2.19671	ZNRF2	C4H7orf41	chr4	66554256	66554316	Open Sea
EDMA_MET_04_07078	0.779465	10.1489	2.66329	0.0383564	0.409706	-3.47446	NPY	FAM221A	chr4	72245850	72245910	Open Sea
EDMA_MET_04_07211	-0.637561	10.3237	-4.50036	0.00438715	0.332188	-1.55715	ZNF804B	STEAP1	chr4	74182138	74182198	Open Sea
EDMA_MET_04_07294	0.785288	9.73899	2.7553	0.0340053	0.401757	-3.36471	HUS1	MIR2420	chr4	75164260	75164320	Open Sea
EDMA_MET_04_07706	0.905057	10.1938	4.83532	0.00311867	0.332188	-1.27546	NUDCD3	NUDCD3	chr4	77662616	77662676	Open Sea	Gene Body
EDMA_MET_04_08220	-0.827635	10.1787	-5.7935	0.00127373	0.332188	-0.575202	POU6F2	POU6F2	chr4	82373683	82373743	Open Sea	Gene Body
EDMA_MET_04_08234	-0.895507	11.896	-4.79184	0.00325707	0.332188	-1.31088	VPS41	VPS41	chr4	82767795	82767855	Open Sea	Gene Body
EDMA_MET_04_08248	0.64394	10.0793	3.10751	0.021676	0.37432	-2.95564	VPS41	AMPH	chr4	83027549	83027609	Open Sea
EDMA_MET_04_08277	0.844746	10.556	4.14747	0.00639538	0.335164	-1.87641	AMPH	NAA38	chr4	83364499	83364559	Open Sea
EDMA_MET_04_08432	-0.748602	10.2129	-4.46599	0.00454757	0.332188	-1.58721	TSPAN12	TSPAN12	chr4	86065656	86065716	Open Sea	Gene Body
EDMA_MET_04_08943	-0.663	10.0962	-4.10924	0.0066693	0.335612	-1.91242	SND1	SND1	chr4	92832087	92832147	Open Sea	Gene Body
EDMA_MET_04_09426	0.66822	9.55443	6.55695	0.00067277	0.332188	-0.115083	NRF1	MIR182	chr4	94390085	94390145	Open Sea
EDMA_MET_04_09929	-0.873852	11.1557	-4.04215	0.0071825	0.337438	-1.9763	CHCHD3	CHCHD3	chr4	97529780	97529840	Open Sea	Gene Body
EDMA_MET_04_10036	1.07099	9.60241	8.48123	0.000169836	0.332188	0.751952	EXOC4	EXOC4	chr4	98512086	98512146	Open Sea	Gene Body
EDMA_MET_04_10061	-0.630222	10.0816	-5.09475	0.0024195	0.332188	-1.07096	EXOC4	EXOC4	chr4	98574248	98574308	Open Sea	Gene Body
EDMA_MET_04_10690	-0.751629	9.9678	-4.12631	0.0065454	0.33548	-1.89631	C4H7orf55	HIPK2	chr4	103784119	103784179	Open Sea
EDMA_MET_04_11264	-0.991811	12.2279	-3.26396	0.0178494	0.365466	-2.78041	TRPV6	PIP	chr4	107035647	107035707	Open Sea
EDMA_MET_04_12987	-1.03648	10.2659	-3.75729	0.00991469	0.345267	-2.25719	GALNTL5	XRCC2	chr4	115578706	115578766	Open Sea
EDMA_MET_04_13418	0.977465	10.7281	4.16416	0.00627978	0.335164	-1.86078	DPP6	DPP6	chr4	117419023	117419083	Open Sea	Gene Body
EDMA_MET_05_00088	0.67737	11.2602	2.92814	0.0272036	0.385793	-3.1616	LGR5	LGR5	chr5	1176932	1176992	Open Sea	Gene Body
EDMA_MET_05_00544	-0.690304	10.608	-2.88444	0.0287716	0.389211	-3.21255	NAP1L1	ZDHHC17	chr5	6124155	6124215	Open Sea
EDMA_MET_05_01355	-0.678307	10.8425	-4.074	0.00693349	0.336797	-1.94586	KITLG	DUSP6	chr5	18410881	18410941	Open Sea
EDMA_MET_05_01717	1.02232	10.6041	3.66296	0.0110622	0.349409	-2.35367	BTG1	NUDT4	chr5	23149868	23149928	Open Sea
EDMA_MET_05_01850	0.678688	9.71291	3.51449	0.0131797	0.352429	-2.50897	CCDC41	TMCC3	chr5	24381058	24381118	Open Sea
EDMA_MET_05_02072	-1.29636	11.0316	-8.25049	0.00019736	0.332188	0.666052	USP44	GLYCAM1	chr5	25433878	25433938	Open Sea
EDMA_MET_05_02087	0.897168	9.82889	5.23501	0.00211695	0.332188	-0.965177	GLYCAM1	PPP1R1A	chr5	25608844	25608904	Open Sea
EDMA_MET_05_03160	-0.617325	10.8033	-4.10441	0.00670485	0.335689	-1.917	SCN8A	SCN8A	chr5	28281503	28281563	Open Sea	Gene Body
EDMA_MET_05_03971	0.812358	9.58605	3.73394	0.0101859	0.34757	-2.28092	C5H12orf54	C5H12orf68	chr5	31950497	31950557	Open Sea
EDMA_MET_05_04423	0.700725	10.253	3.10003	0.0218803	0.374668	-2.96412	SCAF11	DBX2	chr5	34827159	34827219	Open Sea
EDMA_MET_05_04469	1.1609	10.6795	5.07082	0.0024759	0.332188	-1.08934	SCAF11	DBX2	chr5	35058092	35058152	Open Sea
EDMA_MET_05_05008	0.77722	10.2965	3.95527	0.00791416	0.339113	-2.06031	SLC2A13	ABCD2	chr5	41611373	41611433	Open Sea
EDMA_MET_05_05467	1.06358	9.40568	3.32812	0.0165002	0.361393	-2.70979	IFNG	CAND1	chr5	46398718	46398778	Open Sea
EDMA_MET_05_05791	-0.686272	9.98141	-4.67905	0.0036498	0.332188	-1.40434	RASSF3	RASSF3	chr5	49391721	49391781	Open Sea	Gene Body
EDMA_MET_05_06017	0.861306	10.53	3.30413	0.016991	0.362837	-2.73611	PPM1H	PPM1H	chr5	51090561	51090621	Open Sea	Gene Body
EDMA_MET_05_06915	0.905827	9.84037	4.18706	0.006125	0.335164	-1.83942	ESYT1	ESYT1	chr5	57508486	57508546	Open Sea	Gene Body
EDMA_MET_05_07336	0.656361	10.5738	2.62273	0.0404611	0.41342	-3.52317	NEDD1	MIR1251	chr5	61803841	61803901	Open Sea
EDMA_MET_05_07338	-0.834073	11.2422	-4.25439	0.0056942	0.333754	-1.77719	NEDD1	MIR1251	chr5	61804435	61804495	Open Sea
EDMA_MET_05_07400	0.648779	10.616	2.61568	0.0408391	0.41395	-3.53165	MIR135A-2	TMPO	chr5	62906120	62906180	Open Sea
EDMA_MET_05_08284	-1.03897	11.3362	-6.94753	0.000496296	0.332188	0.0916897	C5H12orf75	NUAK1	chr5	69811108	69811168	Open Sea
EDMA_MET_05_08386	-0.811789	10.4402	-3.53823	0.0128128	0.351286	-2.48385	POLR3B	RFX4	chr5	70298195	70298255	Open Sea
EDMA_MET_05_08698	-0.682949	10.559	-2.5784	0.0429032	0.417558	-3.57661	SYN3	SYN3	chr5	71853112	71853172	Open Sea	Gene Body
EDMA_MET_05_08863	0.740985	10.6602	3.99377	0.00758001	0.338886	-2.02289	LARGE	C17H12orf34	chr5	73021883	73021943	Open Sea
EDMA_MET_05_09738	-0.783359	11.874	-3.70701	0.0105089	0.348002	-2.3084	DENND5B	DENND5B	chr5	78812922	78812982	Open Sea	Gene Body
EDMA_MET_05_09825	0.740281	9.57648	2.94695	0.0265577	0.383644	-3.13977	IPO8	TMTC1	chr5	79765821	79765881	Open Sea
EDMA_MET_05_11106	0.707867	9.52073	5.82656	0.0012374	0.332188	-0.553602	ATF7IP	GRIN2B	chr5	96044497	96044557	Open Sea
EDMA_MET_05_11753	-0.892755	10.368	-3.29343	0.0172151	0.364005	-2.74788	MFAP5	MFAP5	chr5	101658473	101658533	Open Sea	Gene Body
EDMA_MET_05_11879	0.816073	10.2537	2.84541	0.030255	0.39271	-3.25829	NECAP1	NECAP1	chr5	102060214	102060274	Open Sea	Gene Body
EDMA_MET_05_11989	0.82021	9.74123	4.61331	0.00390339	0.332188	-1.45988	C1S	LPCAT3	chr5	103840786	103840846	Open Sea
EDMA_MET_05_15434	-0.82577	11.8509	-4.78657	0.0032743	0.332188	-1.31519	ARFGAP3	ARFGAP3	chr5	114302318	114302378	Open Sea	Gene Body
EDMA_MET_05_16281	-1.47839	12.3967	-6.86117	0.000530191	0.332188	0.0474991	PRR5	NUP50	chr5	116074843	116074903	Open Sea
EDMA_MET_05_17766	0.627921	10.152	3.65544	0.0111598	0.349557	-2.36143	MIR2284H	FAM19A5	chr5	119054243	119054303	Open Sea
EDMA_MET_06_00312	-0.600207	10.5229	-4.60746	0.00392693	0.332188	-1.46486	PRDM5	LOC780876	chr6	5272425	5272485	Open Sea
EDMA_MET_06_00531	-0.650457	10.3936	-2.61773	0.040729	0.413789	-3.52919	NDST3	NDST4	chr6	9669236	9669296	Open Sea
EDMA_MET_06_00841	-0.697931	10.332	-4.25289	0.00570344	0.333754	-1.77857	AP1AR	C6H4orf32	chr6	14508477	14508537	Open Sea
EDMA_MET_06_00887	0.62152	9.70453	3.70412	0.0105442	0.348053	-2.31136	MIR2444	PITX2	chr6	15487182	15487242	Open Sea
EDMA_MET_06_00974	-0.777403	11.7481	-4.20823	0.00598571	0.334875	-1.81976	ENPEP	ELOVL6	chr6	16349280	16349340	Open Sea
EDMA_MET_06_01012	0.610142	10.6334	3.02941	0.0239158	0.379092	-3.04468	ELOVL6	LRIT3	chr6	16588384	16588444	Open Sea
EDMA_MET_06_01713	-0.772298	11.8487	-3.11608	0.0214445	0.374227	-2.94593	NFKB1	NFKB1	chr6	23565384	23565444	Open Sea	Gene Body
EDMA_MET_06_02714	-0.824166	11.9242	-4.44227	0.00466212	0.332188	-1.60809	PPM1K	ABCG2	chr6	37913066	37913126	Open Sea
EDMA_MET_06_02952	-0.61249	10.9746	-2.62966	0.0400931	0.412605	-3.51484	LCORL	SLIT2	chr6	41011448	41011508	Open Sea
EDMA_MET_06_03086	0.650887	9.41025	2.89054	0.0285469	0.388846	-3.20542	KCNIP4	GBA3	chr6	43528438	43528498	Open Sea
EDMA_MET_06_04982	-0.722819	10.837	-4.03309	0.00725509	0.337569	-1.98499	KCTD8	YIPF7	chr6	64798795	64798855	Open Sea
EDMA_MET_06_05671	0.80113	9.67612	3.89798	0.00844225	0.34144	-2.1165	GSX2	PDGFRA	chr6	71347242	71347302	Open Sea
EDMA_MET_06_05937	-0.667239	10.7837	-3.6361	0.0114154	0.350074	-2.38145	CEP135	MGC148692	chr6	73309931	73309991	Open Sea
EDMA_MET_06_06371	0.798594	10.2474	7.32929	0.000373521	0.332188	0.277218	TECRL	CENPC1	chr6	84052134	84052194	Open Sea
EDMA_MET_06_06785	0.9604	11.0424	4.47251	0.00451663	0.332188	-1.58149	BTC	BTC	chr6	91460069	91460129	Open Sea	Gene Body
EDMA_MET_06_07192	-0.6446	11.1345	-3.34852	0.0160951	0.360322	-2.68749	MRPL1	ANXA3	chr6	94499932	94499992	Open Sea
EDMA_MET_06_07967	-0.834281	12.4147	-5.05132	0.00252299	0.332188	-1.10439	NKX6-1	ARHGAP24	chr6	101583938	101583998	Open Sea
EDMA_MET_06_08077	-0.778664	11.7811	-4.02092	0.00735394	0.337902	-1.99669	MAPK10	MAPK10	chr6	102829707	102829767	Open Sea	Gene Body
EDMA_MET_06_08293	-0.719388	10.1576	-3.64675	0.0112738	0.349797	-2.37042	SPARCL1	DMP1	chr6	104225082	104225142	Open Sea
EDMA_MET_06_09744	-0.857917	12.3568	-2.92714	0.0272386	0.385793	-3.16277	ADD1	ADD1	chr6	108010853	108010913	Open Sea	Gene Body
EDMA_MET_06_11185	-0.666345	11.3228	-7.27566	0.000388445	0.332188	0.252087	WDR1	HS3ST1	chr6	110523872	110523932	Open Sea
EDMA_MET_06_12689	0.661502	10.0842	2.60739	0.0412892	0.414666	-3.54165	AFAP1	AFAP1	chr6	119004463	119004523	Open Sea	Gene Body
EDMA_MET_07_05385	-0.60379	11.6463	-2.56222	0.0438335	0.419082	-3.59617	ACER1	RFX2	chr7	19481385	19481445	Open Sea
EDMA_MET_07_05565	-0.685483	9.54062	-2.60519	0.0414089	0.414996	-3.54429	SAFB	SAFB2	chr7	19890810	19890870	Open Sea
EDMA_MET_07_07194	0.846436	10.8296	4.57194	0.00407319	0.332188	-1.49523	ACSL6	ACSL6	chr7	23816457	23816517	Open Sea
EDMA_MET_07_07309	-0.633653	10.5569	-2.54158	0.0450511	0.42106	-3.62116	ADAMTS19	ISOC1	chr7	25909667	25909727	Open Sea
EDMA_MET_07_07440	-0.63942	10.5606	-3.77832	0.00967736	0.343975	-2.23591	SLC12A2	CTXN3	chr7	27238330	27238390	Open Sea
EDMA_MET_07_07546	0.752552	9.412	2.49499	0.0479341	0.425483	-3.6777	MEGF10	2003-03-01	chr7	28114696	28114756	Open Sea
EDMA_MET_07_07739	-0.938122	11.1773	-5.20064	0.00218688	0.332188	-0.990796	ZNF608	CSNK1G3	chr7	31277362	31277422	Open Sea
EDMA_MET_07_07932	0.774755	10.6609	3.38762	0.0153491	0.35824	-2.64497	FTMT	HSD17B4	chr7	34380748	34380808	Open Sea
EDMA_MET_07_08226	-0.635266	11.7647	-2.87637	0.0290717	0.389727	-3.22199	DTWD2	SEMA6A	chr7	38107461	38107521	Open Sea
EDMA_MET_07_08732	-0.827181	10.7039	-4.13988	0.00644875	0.335164	-1.88354	F12	GRK6	chr7	40272787	40272847	Open Sea
EDMA_MET_07_12215	0.903072	10.0818	3.45942	0.0140767	0.355317	-2.56764	SPRY4	FGF1	chr7	55373277	55373337	Open Sea
EDMA_MET_07_12819	0.828783	9.52937	2.78346	0.0327821	0.398643	-3.33133	DPYSL3	JAKMIP2	chr7	60793865	60793925	Open Sea
EDMA_MET_07_12825	-0.642408	9.87991	-4.24018	0.0057822	0.333754	-1.79025	DPYSL3	JAKMIP2	chr7	60795470	60795530	Open Sea
EDMA_MET_07_12866	-0.67085	11.243	-3.68315	0.0108047	0.348742	-2.33288	LOC777593	FBXO38	chr7	61789422	61789482	Open Sea
EDMA_MET_07_12938	-0.716381	10.7793	-2.79001	0.0325045	0.397872	-3.32358	ADRB2	ABLIM3	chr7	62331684	62331744	Open Sea
EDMA_MET_07_13153	-0.638621	12.0936	-3.8131	0.00929872	0.343656	-2.20092	ARHGEF37	PDE6A	chr7	63095672	63095732	Open Sea
EDMA_MET_07_14136	0.854132	10.782	3.9195	0.00823936	0.340743	-2.09532	SAP30L	CNOT8	chr7	67890809	67890869	Open Sea
EDMA_MET_07_14342	0.599002	9.28938	5.2738	0.00204106	0.332188	-0.936496	SGCD	SGCD	chr7	69817207	69817267	Open Sea	Gene Body
EDMA_MET_07_14788	-0.893457	11.8478	-4.26712	0.00561666	0.333754	-1.76552	ADRA1B	TTC1	chr7	73692797	73692857	Open Sea
EDMA_MET_07_16084	-0.853443	10.788	-4.14802	0.00639151	0.335164	-1.87589	CCNH	TMEM161B	chr7	89889173	89889233	Open Sea
EDMA_MET_07_16312	-0.986221	11.0886	-4.76189	0.00335646	0.332188	-1.33547	MEF2C	CETN3	chr7	92107973	92108033	Open Sea
EDMA_MET_07_16842	-1.02719	10.7648	-4.51134	0.00433727	0.332188	-1.54759	MCTP1	FAM81B	chr7	96877497	96877557	Open Sea
EDMA_MET_07_18064	-0.739963	10.8088	-3.58653	0.0121008	0.35088	-2.43309	EFNA5	MIR2465	chr7	110011103	110011163	Open Sea
EDMA_MET_08_03070	-1.02972	11.0257	-3.96939	0.00778971	0.339079	-2.04655	FAM154A	SH3GL2	chr8	25455322	25455382	Open Sea
EDMA_MET_08_03501	-0.675286	10.3815	-2.50142	0.0475248	0.424971	-3.66988	SNAPC3	FREM1	chr8	29288247	29288307	Open Sea
EDMA_MET_08_03732	-0.847315	11.2517	-4.41334	0.00480632	0.332188	-1.6337	TYRP1	TYRP1	chr8	31722409	31722469	Open Sea	Gene Body
EDMA_MET_08_04364	0.812685	10.558	5.72686	0.00135072	0.332188	-0.619216	SLC1A1	MIR2471	chr8	40385563	40385623	Open Sea
EDMA_MET_08_04756	0.634627	9.36883	3.26544	0.0178168	0.365416	-2.77876	DMRT1	DOCK8	chr8	44084778	44084838	Open Sea
EDMA_MET_08_04786	-0.764099	10.9357	-6.40548	0.000759973	0.332188	-0.200236	DMRT1	DOCK8	chr8	44289238	44289298	Open Sea
EDMA_MET_08_05348	-1.38996	10.5829	-5.96516	0.00109752	0.332188	-0.464792	ZFAND5	ALDH1A1	chr8	49271189	49271249	Open Sea
EDMA_MET_08_05845	0.653981	10.4986	3.63554	0.0114229	0.350134	-2.38203	GNAQ	PSAT1	chr8	54488862	54488922	Open Sea
EDMA_MET_08_06240	-0.641374	9.59912	-2.94789	0.0265257	0.383553	-3.13867	TLE1	MGC134066	chr8	59430822	59430882	Open Sea
EDMA_MET_08_07073	-0.865102	12.4711	-5.58274	0.00153621	0.332188	-0.71669	SHB	IGFBPL1	chr8	62625537	62625597	Open Sea
EDMA_MET_08_07216	0.65453	10.319	3.13509	0.0209408	0.373226	-2.92444	TMOD1	XPA	chr8	63313930	63313990	Open Sea
EDMA_MET_08_08425	-1.28639	13.0288	-4.14934	0.00638232	0.335164	-1.87466	STC1	ADAMDEC1	chr8	72414705	72414765	Open Sea
EDMA_MET_08_08873	0.746504	10.6522	3.25996	0.0179373	0.365723	-2.78483	GULO	GULO	chr8	75990989	75991049	Open Sea	Gene Body
EDMA_MET_08_09476	0.713433	9.31102	3.5761	0.0122507	0.35088	-2.44402	NTRK2	NAA35	chr8	79570935	79570995	Open Sea
EDMA_MET_08_09650	0.836988	10.7242	5.71288	0.00136755	0.332188	-0.628539	ZCCHC6	DAPK1	chr8	81113558	81113618	Open Sea
EDMA_MET_08_10599	0.671934	9.02712	3.18527	0.0196722	0.36994	-2.86801	ROR2	ROR2	chr8	87351973	87352033	Open Sea	Gene Body
EDMA_MET_08_11684	-0.805983	9.93027	-2.75422	0.0340531	0.401928	-3.36599	TMEM38B	ZNF462	chr8	97425376	97425436	Open Sea
EDMA_MET_08_12039	0.747362	9.59083	6.08073	0.00099463	0.332188	-0.392807	MIR32	PTPN3	chr8	100323920	100323980	Open Sea
EDMA_MET_08_12466	-0.776488	12.0246	-4.18722	0.00612392	0.335164	-1.83927	LPAR1	ZNF483	chr8	102604100	102604160	Open Sea
EDMA_MET_08_12786	0.585762	11.0555	4.78066	0.00329377	0.332188	-1.32004	RGS3	RGS3	chr8	104478286	104478346	Open Sea	Gene Body
EDMA_MET_08_13069	-0.68165	10.5758	-2.74141	0.0346267	0.40284	-3.38121	COL27A1	ATP6V1G1	chr8	105305461	105305521	Open Sea
EDMA_MET_08_13895	-0.76613	9.26171	-5.11522	0.00237243	0.332188	-1.05532	TLR4	DBC1	chr8	109176059	109176119	Open Sea
EDMA_MET_08_13905	-1.30684	11.1978	-5.5419	0.00159396	0.332188	-0.744887	TLR4	DBC1	chr8	109310783	109310843	Open Sea
EDMA_MET_09_00049	0.818744	9.68248	5.56461	0.00156154	0.332188	-0.729172	PHF3	CHRM3	chr9	1015857	1015917	Open Sea
EDMA_MET_09_00059	0.990994	10.4693	4.30411	0.00539801	0.333026	-1.73179	PHF3	CHRM3	chr9	1064933	1064993	Open Sea
EDMA_MET_09_00169	-0.758177	9.80228	-6.59299	0.000653752	0.332188	-0.09524	PHF3	CHRM3	chr9	4816732	4816792	Open Sea
EDMA_MET_09_00450	0.631335	9.96309	4.67521	0.00366411	0.332188	-1.40757	C9H6orf57	B3GAT2	chr9	10103921	10103981	Open Sea
EDMA_MET_09_01271	-1.18813	11.8069	-5.96232	0.00110019	0.332188	-0.466581	HMGN3	SH3BGRL2	chr9	19451973	19452033	Open Sea
EDMA_MET_09_01350	0.848522	9.98964	6.55661	0.000672953	0.332188	-0.115272	BCKDHB	BCKDHB	chr9	20117959	20118019	Open Sea
EDMA_MET_09_01893	0.739875	10.0356	4.88594	0.00296588	0.332188	-1.23464	HEY2	HDDC2	chr9	25979983	25980043	Open Sea
EDMA_MET_09_02242	-0.678132	10.1366	-2.56068	0.0439226	0.419145	-3.59803	GJA1	MAN1A1	chr9	31630279	31630339	Open Sea
EDMA_MET_09_02399	0.666943	9.60008	3.89704	0.00845123	0.341481	-2.11743	PLN	NUS1	chr9	33248790	33248850	Open Sea
EDMA_MET_09_02886	0.597019	9.51303	4.95139	0.0027808	0.332188	-1.18253	MIR2479	LAMA4	chr9	37749811	37749871	Open Sea
EDMA_MET_09_03443	1.04254	10.5696	2.64033	0.0395329	0.411559	-3.50201	ARMC2	FOXO3	chr9	41974726	41974786	Open Sea
EDMA_MET_09_03951	0.720199	10.2754	5.01731	0.00260755	0.332188	-1.13079	PRDM1	PREP	chr9	44859180	44859240	Open Sea
EDMA_MET_09_04635	0.62524	9.70544	3.20016	0.0193119	0.369145	-2.85134	MMS22L	NDUFAF4	chr9	53501498	53501558	Open Sea
EDMA_MET_09_06439	0.597937	9.05443	4.36858	0.00503944	0.332442	-1.67362	PDE7B	MTFR2	chr9	75198248	75198308	Open Sea
EDMA_MET_09_06531	0.933838	9.66004	3.31635	0.016739	0.361996	-2.72268	IL20RA	IL20RA	chr9	76001672	76001732	Open Sea	Gene Body
EDMA_MET_09_07492	-0.801116	9.77779	-2.86301	0.0295763	0.391078	-3.23764	SAMD5	UST	chr9	86278161	86278221	Open Sea
EDMA_MET_09_07548	0.642388	9.02004	3.88548	0.00856263	0.341976	-2.12884	SAMD5	UST	chr9	86665288	86665348	Open Sea
EDMA_MET_09_08120	0.599869	10.4844	3.34767	0.0161118	0.36038	-2.68842	LOC510904	OPRM1	chr9	92094278	92094338	Open Sea
EDMA_MET_09_08321	0.623962	11.1013	3.43541	0.0144887	0.356567	-2.59339	TFB1M	NOX3	chr9	93331863	93331923	Open Sea
EDMA_MET_09_10122	-0.66124	10.3989	-2.76953	0.0333811	0.400176	-3.34783	QKI	C9H6orf118	chr9	101586178	101586238	Open Sea
EDMA_MET_10_00904	-0.687047	10.2066	-3.17722	0.0198698	0.370828	-2.87703	POLK	POC5	chr10	7007687	7007747	Open Sea
EDMA_MET_10_01007	0.650595	9.97477	2.93997	0.0267955	0.384638	-3.14787	SV2C	F2RL2	chr10	7623242	7623302	Open Sea
EDMA_MET_10_01053	-0.777022	9.74243	-5.05824	0.00250616	0.332188	-1.09904	SV2C	F2RL2	chr10	7762946	7763006	Open Sea
EDMA_MET_10_01904	-0.769935	10.8002	-4.79796	0.00323717	0.332188	-1.30587	VWA9	VWA9	chr10	12420797	12420857	Open Sea	Gene Body
EDMA_MET_10_02061	-0.76699	9.95394	-3.14737	0.0206222	0.372296	-2.91059	ZWILCH	ZWILCH	chr10	13354355	13354415	Open Sea	Gene Body
EDMA_MET_10_02935	-0.718005	10.8908	-5.50546	0.00164759	0.332188	-0.770259	TLE3	TLE3	chr10	16937092	16937152	Open Sea	Gene Body
EDMA_MET_10_02998	-0.701973	11.7765	-4.33957	0.00519737	0.332442	-1.6997	TLE3	UACA	chr10	17048578	17048638	Open Sea
EDMA_MET_10_03266	-0.784567	11.1472	-4.66332	0.00370875	0.332188	-1.41756	NR2E3	PKM	chr10	18638567	18638627	Open Sea
EDMA_MET_10_04123	-0.759776	9.97562	-4.14369	0.00642189	0.335164	-1.87996	SLC22A17	PABPN1	chr10	21417675	21417735	Open Sea
EDMA_MET_10_04440	0.61359	9.56453	2.53238	0.0456054	0.421687	-3.6323	DAD1	SALL2	chr10	22132246	22132306	Open Sea
EDMA_MET_10_04570	0.903227	11.1027	3.32436	0.0165762	0.361493	-2.71391	CHD8	CHD8	chr10	25788226	25788286	Open Sea	Gene Body
EDMA_MET_10_05215	-1.08156	11.3711	-4.63996	0.00379827	0.332188	-1.43727	AQR	ATPBD4	chr10	30719868	30719928	Open Sea
EDMA_MET_10_05353	-0.650301	9.86156	-4.22528	0.00587612	0.333754	-1.80399	MEIS2	MEIS2	chr10	32688317	32688377	Open Sea	Gene Body
EDMA_MET_10_05499	-0.742008	10.4011	-3.58486	0.0121247	0.35088	-2.43484	RASGRP1	RASGRP1	chr10	34219239	34219299	Open Sea	Gene Body
EDMA_MET_10_05524	0.706767	9.83611	3.50292	0.0133628	0.353148	-2.52124	RASGRP1	THBS1	chr10	34775376	34775436	Open Sea
EDMA_MET_10_06623	0.930671	10.7255	3.10169	0.0218347	0.374572	-2.96224	POLE2	POLE2	chr10	42736495	42736555	Open Sea	Gene Body
EDMA_MET_10_06920	-0.60381	9.98638	-3.36525	0.0157711	0.359601	-2.66927	FRMD6	FRMD6	chr10	44375528	44375588	Open Sea	Gene Body
EDMA_MET_10_07114	-0.660707	10.537	-3.83094	0.00911095	0.343134	-2.18306	CSNK1G1	CSNK1G1	chr10	45817220	45817280	Open Sea	Gene Body
EDMA_MET_10_07308	-0.962325	9.78236	-3.96442	0.00783322	0.339113	-2.05139	RAB8B	RPS27L	chr10	46926300	46926360	Open Sea
EDMA_MET_10_08121	0.865863	10.0975	2.60185	0.0415925	0.415229	-3.54832	AQP9	POLR2M	chr10	52565016	52565076	Open Sea
EDMA_MET_10_08724	0.840138	10.3888	3.60756	0.0118045	0.350746	-2.41112	TMOD3	TMOD3	chr10	58565838	58565898	Open Sea	Gene Body
EDMA_MET_10_08757	0.607889	10.8856	3.15539	0.0204171	0.371788	-2.90156	SCG3	CYP19A1	chr10	58793464	58793524	Open Sea
EDMA_MET_10_09510	-0.669341	9.92841	-2.48812	0.0483751	0.426261	-3.68605	DDHD1	BMP4	chr10	66110179	66110239	Open Sea
EDMA_MET_10_09520	-1.20455	12.0603	-5.0362	0.00256017	0.332188	-1.1161	DDHD1	BMP4	chr10	66179444	66179504	Open Sea
EDMA_MET_10_10511	0.593824	11.0542	2.69296	0.0368913	0.407525	-3.43895	PRKCH	PRKCH	chr10	73735326	73735386	Open Sea	Gene Body
EDMA_MET_10_10778	-0.769952	11.9387	-4.33454	0.00522528	0.332442	-1.70424	PPP2R5E	PPP2R5E	chr10	76044747	76044807	Open Sea	Gene Body
EDMA_MET_10_11561	-0.749952	11.0259	-4.56371	0.00410799	0.332188	-1.50231	RAD51B	ZFP36L1	chr10	80728427	80728487	Open Sea
EDMA_MET_10_11856	-0.880229	10.7655	-4.26408	0.00563509	0.333754	-1.76831	PLEKHD1	SRSF5	chr10	81738180	81738240	Open Sea
EDMA_MET_10_11860	0.919849	9.63417	2.99536	0.0249701	0.381009	-3.08381	PLEKHD1	SRSF5	chr10	81739834	81739894	Open Sea
EDMA_MET_10_12061	-0.604988	11.6087	-3.21894	0.0188681	0.368099	-2.83038	MED6	MAP3K9	chr10	82721251	82721311	Open Sea
EDMA_MET_10_13636	0.714874	9.83536	3.53745	0.0128247	0.351452	-2.48468	SNW1	SNW1	chr10	89933185	89933245	Open Sea	Gene Body
EDMA_MET_10_14406	0.987647	10.2257	3.31625	0.0167411	0.361996	-2.7228	SEL1L	MIR2293	chr10	96336881	96336941	Open Sea
EDMA_MET_11_00154	-0.956781	10.6091	-8.58434	0.000158993	0.332188	0.788998	MERTK	KCNIP3	chr11	809186	809246	Open Sea
EDMA_MET_11_00972	-0.924564	10.9698	-7.12379	0.000434588	0.332188	0.179294	CNGA3	INPP4A	chr11	3611388	3611448	Open Sea
EDMA_MET_11_01320	0.786432	10.7336	5.88506	0.00117601	0.332188	-0.515782	TXNDC9	CHST10	chr11	5123400	5123460	Open Sea
EDMA_MET_11_03452	0.689234	10.1139	3.38492	0.0153994	0.358434	-2.6479	CRIM1	CRIM1	chr11	19020030	19020090	Open Sea	Gene Body
EDMA_MET_11_03856	0.726753	9.85464	4.84606	0.0030855	0.332188	-1.26676	MAP4K3	TMEM178	chr11	21859931	21859991	Open Sea
EDMA_MET_11_03860	-0.996482	11.2704	-6.65585	0.000622049	0.332188	-0.0610133	MAP4K3	TMEM178	chr11	21917707	21917767	Open Sea
EDMA_MET_11_03949	-0.670131	9.54503	-2.64371	0.0393574	0.411209	-3.49795	SLC8A1	PKDCC	chr11	23007561	23007621	Open Sea
EDMA_MET_11_04056	0.607828	10.233	5.15977	0.00227351	0.332188	-1.02152	SLC8A1	PKDCC	chr11	24489057	24489117	Open Sea
EDMA_MET_11_04688	-0.926584	11.9374	-6.17347	0.000920041	0.332188	-0.336382	PRKCE	PRKCE	chr11	28209262	28209322	Open Sea	Gene Body
EDMA_MET_11_05938	1.0575	10.1902	6.00866	0.00105742	0.332188	-0.437478	MIR584-3	BCL11A	chr11	42720329	42720389	Open Sea
EDMA_MET_11_06811	-0.701507	10.6304	-3.57731	0.0122333	0.35088	-2.44275	TEX37	THNSL2	chr11	47664735	47664795	Open Sea
EDMA_MET_11_07070	0.591973	9.96494	3.49196	0.0135388	0.353499	-2.5329	ST3GAL5	ST3GAL5	chr11	48857904	48857964	Open Sea	Gene Body
EDMA_MET_11_07594	-0.993938	10.3288	-5.61389	0.00149376	0.332188	-0.695353	CTNNA2	CTNNA2	chr11	54855548	54855608	Open Sea	Gene Body
EDMA_MET_11_07815	-0.906002	11.1188	-5.08574	0.00244057	0.332188	-1.07787	REG3A	AHSA2	chr11	58137074	58137134	Open Sea
EDMA_MET_11_08809	-0.888683	11.2049	-4.12548	0.00655134	0.33548	-1.89709	ETAA1	C1D	chr11	66433127	66433187	Open Sea
EDMA_MET_11_09183	-0.685392	10.6078	-3.63391	0.0114447	0.350171	-2.38372	PCYOX1	SNRPG	chr11	68574079	68574139	Open Sea
EDMA_MET_11_10743	-0.829696	10.2481	-4.70782	0.00354475	0.332188	-1.38028	KLHL29	C11H2orf43	chr11	76403703	76403763	Open Sea
EDMA_MET_11_11597	-1.14343	12.9559	-5.61646	0.00149032	0.332188	-0.693602	FAM49A	DDX1	chr11	82685174	82685234	Open Sea
EDMA_MET_11_12838	-0.752437	12.4237	-2.79168	0.0324341	0.397676	-3.32161	RSAD2	LOC527409	chr11	90298179	90298239	Open Sea
EDMA_MET_11_13524	0.666443	10.3073	5.44651	0.00173879	0.332188	-0.811753	RABGAP1	RABGAP1	chr11	94186406	94186466	Open Sea	Gene Body
EDMA_MET_11_14119	-0.72737	10.1248	-2.69013	0.0370286	0.407646	-3.44234	MAPKAP1	MAPKAP1	chr11	96497740	96497800	Open Sea	Gene Body
EDMA_MET_11_15760	-0.867614	12.046	-4.84216	0.00309749	0.332188	-1.26991	GPR107	GPR107	chr11	100469364	100469424	Open Sea	Gene Body
EDMA_MET_11_16015	0.689996	10.1292	3.35784	0.0159138	0.359893	-2.67734	ABL1	ABL1	chr11	101031558	101031618	Open Sea	Gene Body
EDMA_MET_11_19534	-0.815916	9.43336	-2.77627	0.0330899	0.399577	-3.33984	FCN1	PSMD13	chr11	107065579	107065639	Open Sea
EDMA_MET_12_00410	-0.743144	10.4857	-3.53501	0.012862	0.351678	-2.48726	PCDH17	PCDH8	chr12	9404274	9404334	Open Sea
EDMA_MET_12_00428	-0.691873	10.0879	-5.51294	0.00163641	0.332188	-0.765033	PCDH17	PCDH8	chr12	9840022	9840082	Open Sea
EDMA_MET_12_01077	-0.763086	9.60312	-3.25508	0.0180453	0.365987	-2.79023	DNAJC15	CCDC122	chr12	13355461	13355521	Open Sea
EDMA_MET_12_01501	0.94575	10.6836	4.7298	0.00346682	0.332188	-1.36201	COG3	COG3	chr12	15660356	15660416	Open Sea	Gene Body
EDMA_MET_12_01654	0.957098	9.83077	2.88328	0.0288148	0.38932	-3.21391	LCP1	LCP1	chr12	16303394	16303454	Open Sea	Gene Body
EDMA_MET_12_01884	-0.918278	10.5689	-4.24374	0.00576	0.333754	-1.78697	ITM2B	RB1	chr12	18152058	18152118	Open Sea
EDMA_MET_12_02265	-1.18101	11.4874	-5.44377	0.00174317	0.332188	-0.813695	MIR15A	RNASEH2B	chr12	19760990	19761050	Open Sea
EDMA_MET_12_02433	-1.11022	11.8032	-4.6318	0.00383013	0.332188	-1.44418	SERPINE3	SERPINE3	chr12	20882935	20882995	Open Sea	Gene Body
EDMA_MET_12_02435	0.892709	10.2907	4.22699	0.00586529	0.333754	-1.80241	SERPINE3	SERPINE3	chr12	20883413	20883473	Open Sea	Gene Body
EDMA_MET_12_03154	0.8228	9.95136	4.69215	0.00360156	0.332188	-1.39337	SPG20	SPG20	chr12	25225160	25225220	Open Sea	Gene Body
EDMA_MET_12_03244	-0.85082	10.1371	-3.76053	0.00987776	0.344748	-2.25391	DCLK1	MAB21L1	chr12	25758011	25758071	Open Sea
EDMA_MET_12_03409	-1.08277	11.5469	-3.66354	0.0110547	0.349409	-2.35307	STARD13	STARD13	chr12	27884471	27884531	Open Sea	Gene Body
EDMA_MET_12_03561	-0.737733	10.7254	-4.10449	0.00670422	0.335689	-1.91691	FRY	MIR2299	chr12	29191084	29191144	Open Sea
EDMA_MET_12_04403	-0.913577	11.4595	-4.6173	0.00388747	0.332188	-1.45649	WASF3	RNF6	chr12	33284522	33284582	Open Sea
EDMA_MET_12_05867	-0.873326	11.0146	-3.75101	0.0099869	0.346109	-2.26357	KLF12	TBC1D4	chr12	49615120	49615180	Open Sea
EDMA_MET_12_06069	0.644152	11.0394	2.87987	0.0289412	0.389348	-3.21789	UCHL3	CLN5	chr12	52403243	52403303	Open Sea
EDMA_MET_12_06164	-0.985044	11.7555	-5.71588	0.00136392	0.332188	-0.626537	SCEL	MIR2284S	chr12	53204268	53204328	Open Sea
EDMA_MET_12_06712	-0.860824	9.76255	-4.07586	0.00691926	0.336797	-1.94409	MIR1256	MIR17	chr12	65588241	65588301	Open Sea
EDMA_MET_12_07067	-0.668864	11.1004	-4.65601	0.00373651	0.332188	-1.42372	GPR180	CLDN10	chr12	70238960	70239020	Open Sea
EDMA_MET_12_07409	-0.873795	11.1739	-2.96791	0.0258573	0.38238	-3.1155	FARP1	FARP1	chr12	79251952	79252012	Open Sea	Gene Body
EDMA_MET_12_07449	0.992964	9.46491	8.30418	0.000190521	0.332188	0.686418	FARP1	STK24	chr12	79430990	79431050	Open Sea
EDMA_MET_12_08979	-0.791839	10.521	-4.8925	0.00294671	0.332188	-1.22938	LIG4	LIG4	chr12	87607757	87607817	Open Sea	Gene Body
EDMA_MET_13_00862	-0.699068	9.8058	-3.05117	0.0232674	0.377602	-3.01977	MACROD2	MACROD2	chr13	7817382	7817442	Open Sea	Gene Body
EDMA_MET_13_01132	-1.29553	10.6136	-5.11096	0.00238214	0.332188	-1.05857	MACROD2	SNRPB2	chr13	10358395	10358455	Open Sea
EDMA_MET_13_01204	0.893699	10.2932	2.551	0.0444907	0.420011	-3.60974	MACROD2	SNRPB2	chr13	10624613	10624673	Open Sea
EDMA_MET_13_01571	-0.833727	10.7549	-5.80769	0.00125799	0.332188	-0.565911	USP6NL	CELF2	chr13	12942817	12942877	Open Sea
EDMA_MET_13_02446	1.09689	11.0164	6.15663	0.000933091	0.332188	-0.346539	CUL2	CUL2	chr13	18610788	18610848	Open Sea	Gene Body
EDMA_MET_13_03610	0.804542	10.5096	3.5865	0.0121012	0.35088	-2.43312	SEPHS1	PRPF18	chr13	28338852	28338912	Open Sea
EDMA_MET_13_03724	0.856132	11.2139	4.36412	0.00506333	0.332442	-1.67761	FRMD4A	FAM107B	chr13	29224005	29224065	Open Sea
EDMA_MET_13_05547	0.650704	10.5065	2.93644	0.0269164	0.384907	-3.15196	INSM1	PLK1S1	chr13	40804907	40804967	Open Sea
EDMA_MET_13_05667	-0.652032	9.30173	-5.07717	0.00246079	0.332188	-1.08445	NKX2-2	THBD	chr13	41467207	41467267	Open Sea
EDMA_MET_13_06361	0.913809	10.817	3.19259	0.0194943	0.369577	-2.85982	LOC515358	KLF6	chr13	44795110	44795170	Open Sea
EDMA_MET_13_07002	0.588189	10.5969	2.64545	0.0392672	0.411054	-3.49586	SLC23A2	SLC23A2	chr13	47642055	47642115	Open Sea	Gene Body
EDMA_MET_13_07004	0.624222	9.94213	4.36232	0.00507302	0.332442	-1.67923	SLC23A2	SLC23A2	chr13	47642579	47642639	Open Sea	Gene Body
EDMA_MET_13_07852	-0.684698	10.0175	-2.59627	0.0419001	0.416021	-3.55504	SIRPA	SIRPB1	chr13	53808696	53808756	Open Sea
EDMA_MET_13_09813	-0.721757	11.1444	-3.79621	0.00948049	0.343975	-2.21789	PSMF1	ANGPT4	chr13	60612586	60612646	Open Sea
EDMA_MET_13_10217	-1.03349	9.91864	-4.47595	0.00450038	0.332188	-1.57847	PDRG1	XKR7	chr13	62023351	62023411	Open Sea
EDMA_MET_13_11618	0.821866	11.2057	5.56945	0.00155473	0.332188	-0.725836	CTNNBL1	CTNNBL1	chr13	67415633	67415693	Open Sea	Gene Body
EDMA_MET_13_11803	-0.770506	10.0104	-2.70525	0.0363023	0.406773	-3.42428	LBP	ADIG	chr13	67963650	67963710	Open Sea
EDMA_MET_13_11989	0.934514	10.1326	3.63306	0.0114561	0.350205	-2.3846	DHX35	TOP1	chr13	68512142	68512202	Open Sea
EDMA_MET_13_12051	-0.90733	10.0062	-4.70296	0.00356226	0.332188	-1.38434	DHX35	TOP1	chr13	69077250	69077310	Open Sea
EDMA_MET_13_12133	0.821963	9.72236	3.83045	0.00911602	0.343134	-2.18355	DHX35	TOP1	chr13	70096862	70096922	Open Sea
EDMA_MET_13_14112	0.834451	9.85339	7.35337	0.000367034	0.332188	0.288409	SULF2	ARFGEF2	chr13	77509385	77509445	Open Sea
EDMA_MET_13_14183	0.935931	11.3473	4.46018	0.00457532	0.332188	-1.59231	SULF2	ARFGEF2	chr13	77653336	77653396	Open Sea
EDMA_MET_13_14437	-1.06358	12.0916	-3.64893	0.0112451	0.349659	-2.36816	PTGIS	SPATA2	chr13	78374238	78374298	Open Sea
EDMA_MET_13_15347	-1.03003	11.2148	-4.47619	0.00449927	0.332188	-1.57827	KCNG1	SALL4	chr13	80204081	80204141	Open Sea
EDMA_MET_13_15818	-0.644979	12.0087	-3.96295	0.00784617	0.339113	-2.05282	ZFP64	BCAS1	chr13	81493855	81493915	Open Sea
EDMA_MET_13_16832	-0.781303	10.6827	-4.36855	0.0050396	0.332442	-1.67365	CBLN4	NA	chr13	84059127	84059187	Open Sea
EDMA_MET_14_02253	-0.759243	10.3893	-6.63928	0.00063023	0.332188	-0.0699887	KHDRBS3	MIR30D	chr14	7611022	7611082	Open Sea
EDMA_MET_14_02597	-1.13459	11.0873	-6.73572	0.00058429	0.332188	-0.0182117	TG	TG	chr14	9373121	9373181	Open Sea	Gene Body
EDMA_MET_14_02834	-0.893034	10.2104	-4.06956	0.0069676	0.336797	-1.95009	EFR3A	ADCY8	chr14	10772070	10772130	Open Sea
EDMA_MET_14_03175	-0.811541	11.2863	-5.10634	0.00239272	0.332188	-1.0621	GSDMC	MYC	chr14	13500644	13500704	Open Sea
EDMA_MET_14_03182	0.960726	10.0567	4.24078	0.00577844	0.333754	-1.78969	GSDMC	MYC	chr14	13506495	13506555	Open Sea
EDMA_MET_14_03365	0.772477	10.2316	2.99256	0.0250591	0.381102	-3.08704	MYC	MIR2310	chr14	14115574	14115634	Open Sea
EDMA_MET_14_04084	0.734499	10.0155	5.54993	0.00158241	0.332188	-0.739321	HAS2	CEBPD	chr14	19918779	19918839	Open Sea
EDMA_MET_14_04795	-0.846905	9.14559	-3.91849	0.00824876	0.340743	-2.09631	RP1	TMEM68	chr14	24257902	24257962	Open Sea
EDMA_MET_14_04877	-0.720525	11.1108	-7.21042	0.000407538	0.332188	0.221114	TGS1	LYN	chr14	24837547	24837607	Open Sea
EDMA_MET_14_05753	0.634159	10.9015	3.06862	0.0227612	0.376329	-2.99985	DNAJC5B	DNAJC5B	chr14	32085298	32085358	Open Sea
EDMA_MET_14_06536	-1.16205	11.91	-4.77714	0.00330543	0.332188	-1.32293	RDH10	STAU2	chr14	38799952	38800012	Open Sea
EDMA_MET_14_07176	-0.612998	9.64903	-2.86644	0.0294459	0.390653	-3.23362	ZNF704	FABP5	chr14	46355356	46355416	Open Sea
EDMA_MET_14_07197	-0.673224	10.8775	-3.74497	0.0100568	0.346907	-2.2697	FABP5	PMP2	chr14	46657983	46658043	Open Sea
EDMA_MET_14_07337	-0.689397	12.0074	-3.58034	0.0121896	0.35088	-2.43957	SAMD12	EXT1	chr14	48220731	48220791	Open Sea
EDMA_MET_14_08214	-0.693704	10.7338	-3.70202	0.01057	0.34808	-2.31351	OXR1	LRP12	chr14	60826713	60826773	Open Sea
EDMA_MET_14_08529	0.902263	9.81047	4.57262	0.00407035	0.332188	-1.49465	AZIN1	KLF10	chr14	63843392	63843452	Open Sea
EDMA_MET_14_09201	-0.740539	11.6591	-4.09746	0.00675633	0.335968	-1.92358	STK3	POP1	chr14	68288992	68289052	Open Sea	Gene Body
EDMA_MET_14_09265	-0.826305	10.8344	-5.49339	0.00166581	0.332188	-0.778713	MATN2	MATN2	chr14	68578192	68578252	Open Sea	Gene Body
EDMA_MET_14_09867	0.775393	10.3021	7.49398	0.000331667	0.332188	0.352573	NDUFAF6	TP53INP1	chr14	71688633	71688693	Open Sea
EDMA_MET_14_09870	-0.658844	9.95023	-3.54108	0.0127696	0.351232	-2.48085	NDUFAF6	TP53INP1	chr14	71689376	71689436	Open Sea
EDMA_MET_14_09916	0.794162	10.1569	3.21319	0.0190028	0.368568	-2.8368	CCNE2	INTS8	chr14	71818190	71818250	Open Sea
EDMA_MET_14_10155	-0.804796	11.7528	-3.51913	0.0131071	0.352291	-2.50405	FAM92A1	RUNX1T1	chr14	73286294	73286354	Open Sea
EDMA_MET_14_10182	-0.90464	10.3707	-6.22422	0.000881951	0.332188	-0.305994	FAM92A1	RUNX1T1	chr14	73440168	73440228	Open Sea
EDMA_MET_14_10221	0.773431	9.74455	4.64639	0.00377337	0.332188	-1.43183	FAM92A1	RUNX1T1	chr14	74282728	74282788	Open Sea
EDMA_MET_14_10395	-0.788248	10.8132	-4.27379	0.0055765	0.333623	-1.75942	NBN	NBN	chr14	76088826	76088886	Open Sea	Gene Body
EDMA_MET_14_10429	-0.846707	11.298	-6.51218	0.000697286	0.332188	-0.139955	RIPK2	MMP16	chr14	76398640	76398700	Open Sea
EDMA_MET_14_11589	0.784633	9.81058	3.16779	0.0201042	0.371354	-2.88762	MTBP	NA	chr14	84300481	84300541	Open Sea
EDMA_MET_15_00802	0.766897	10.2475	2.51955	0.0463905	0.423258	-3.64786	MAML2	MAML2	chr15	14481523	14481583	Open Sea	Gene Body
EDMA_MET_15_00853	0.730486	9.81288	5.07268	0.00247147	0.332188	-1.08791	MTMR2	MTMR2	chr15	14660921	14660981	Open Sea	Gene Body
EDMA_MET_15_01887	0.627526	9.52943	5.21501	0.00215733	0.332188	-0.980061	NCAM1	DRD2	chr15	24257597	24257657	Open Sea
EDMA_MET_15_03675	0.726006	9.7012	2.82948	0.0308842	0.393704	-3.27702	SORL1	MIR125B-1	chr15	32868834	32868894	Open Sea
EDMA_MET_15_03883	0.77902	11.0854	2.55667	0.0441571	0.419448	-3.60288	CLMP	CLMP	chr15	34291062	34291122	Open Sea	Gene Body
EDMA_MET_15_04105	0.668321	10.993	6.3417	0.000800536	0.332188	-0.236962	SERGEF	SERGEF	chr15	35193165	35193225	Open Sea	Gene Body
EDMA_MET_15_04486	0.675629	9.69851	6.10679	0.000972995	0.332188	-0.376837	SOX6	INSC	chr15	37136290	37136350	Open Sea
EDMA_MET_15_05242	-0.87831	9.33616	-3.53285	0.0128949	0.351781	-2.48953	GALNTL4	ZBED5	chr15	42073238	42073298	Open Sea
EDMA_MET_15_05994	-0.603724	10.1103	-3.51761	0.0131308	0.352291	-2.50566	OLFML1	RBMXL2	chr15	46157130	46157190	Open Sea
EDMA_MET_15_06488	-0.709839	10.4431	-3.06977	0.0227283	0.376285	-2.99854	RNF121	RNF121	chr15	52401950	52402010	Open Sea	Gene Body
EDMA_MET_15_06857	0.680438	9.30133	2.90604	0.0279848	0.387598	-3.18733	FAM168A	PLEKHB1	chr15	53844655	53844715	Open Sea
EDMA_MET_15_07234	-0.599097	10.2908	-3.99972	0.00752981	0.338879	-2.01714	SERPINH1	MOGAT2	chr15	55579753	55579813	Open Sea
EDMA_MET_15_08362	1.21352	11.1047	4.73505	0.00344846	0.332188	-1.35765	HIPK3	C15H11orf91	chr15	65103373	65103433	Open Sea
EDMA_MET_15_08469	-0.730338	11.469	-2.87712	0.0290438	0.389673	-3.22111	NAT10	NAT10	chr15	65540914	65540974	Open Sea	Gene Body
EDMA_MET_15_08762	-0.847255	9.77819	-4.27931	0.00554351	0.333077	-1.75438	CD44	PAMR1	chr15	66583932	66583992	Open Sea
EDMA_MET_15_08863	0.88001	10.9503	3.82235	0.00920087	0.343551	-2.19166	LDLRAD3	LDLRAD3	chr15	67337038	67337098	Open Sea	Gene Body
EDMA_MET_15_09212	-0.936696	10.0792	-4.70837	0.00354279	0.332188	-1.37983	MSANTD3	DGCR6	chr15	72516544	72516604	Open Sea
EDMA_MET_15_09630	0.803013	9.50885	8.89629	0.000130763	0.332188	0.8963	EXT2	EXT2	chr15	75215308	75215368	Open Sea	Gene Body
EDMA_MET_15_10904	-0.856053	11.8881	-4.35316	0.00512267	0.332442	-1.68746	NUP160	NUP160	chr15	78761808	78761868	Open Sea	Gene Body
EDMA_MET_15_10957	-0.617264	9.60272	-3.43626	0.0144739	0.356515	-2.59248	NUP160	OR4X1	chr15	78916474	78916534	Open Sea
EDMA_MET_16_00665	-0.645636	11.1634	-4.4722	0.00451807	0.332188	-1.58176	RBBP5	DSTYK	chr16	2757573	2757633	Open Sea
EDMA_MET_16_00757	1.11126	11.5707	2.97556	0.0256068	0.381613	-3.10666	NUAK2	KLHDC8A	chr16	2923821	2923881	Open Sea
EDMA_MET_16_01907	-0.797874	10.8394	-3.65589	0.0111539	0.349557	-2.36097	FAM5C	KCTD3	chr16	19332660	19332720	Open Sea
EDMA_MET_16_01929	0.635436	9.51851	3.99377	0.00758008	0.338886	-2.0229	FAM5C	KCTD3	chr16	19481634	19481694	Open Sea
EDMA_MET_16_03549	-0.855142	10.863	-3.31906	0.0166838	0.361725	-2.71972	SMYD3	SMYD3	chr16	31851124	31851184	Open Sea	Gene Body
EDMA_MET_16_03562	-0.695444	10.8429	-2.61679	0.0407798	0.413864	-3.53033	SMYD3	SMYD3	chr16	31918268	31918328	Open Sea	Gene Body
EDMA_MET_16_03631	0.978697	10.0513	3.52024	0.0130898	0.352291	-2.50287	SMYD3	EFCAB2	chr16	32468642	32468702	Open Sea
EDMA_MET_16_04074	0.627892	9.3605	3.16124	0.0202687	0.371519	-2.89498	XCL1	DPT	chr16	37072358	37072418	Open Sea
EDMA_MET_16_04189	-0.81494	10.434	-5.49732	0.00165986	0.332188	-0.77596	SELP	SELP	chr16	38079946	38080006	Open Sea	Gene Body
EDMA_MET_16_04201	-0.757049	9.39303	-3.57108	0.0123237	0.35088	-2.44928	SELP	SELL	chr16	38108398	38108458	Open Sea
EDMA_MET_16_05702	-1.20782	11.9555	-6.17479	0.000919023	0.332188	-0.335584	CA6	ENO1	chr16	45376811	45376871	Open Sea
EDMA_MET_16_09018	1.13632	10.4722	2.66702	0.0381688	0.409569	-3.46999	PRDX6	LOC100336249	chr16	56408648	56408708	Open Sea
EDMA_MET_16_09352	-0.735072	9.3811	-4.40553	0.00484612	0.332188	-1.64064	RFWD2	MIR488	chr16	59051421	59051481	Open Sea
EDMA_MET_16_09488	-0.647063	10.8885	-2.50511	0.0472917	0.424566	-3.6654	MIR488	GLRX	chr16	60220557	60220617	Open Sea
EDMA_MET_16_09513	0.968399	10.2252	4.83086	0.00313254	0.332188	-1.27907	MIR488	GLRX	chr16	60426167	60426227	Open Sea
EDMA_MET_16_09673	-1.1456	13.0073	-5.10095	0.00240514	0.332188	-1.06622	RALGPS2	FAM20B	chr16	61744076	61744136	Open Sea
EDMA_MET_16_09960	0.618098	9.21218	3.76336	0.00984559	0.344646	-2.25105	XPR1	XPR1	chr16	63497853	63497913	Open Sea	Gene Body
EDMA_MET_16_10076	-0.90148	12.0905	-2.61348	0.040958	0.414241	-3.5343	MR1	CACNA1E	chr16	63765375	63765435	Open Sea
EDMA_MET_16_10827	0.659067	10.5185	2.90374	0.0280675	0.387864	-3.19002	HMCN1	HMCN1	chr16	68374266	68374326	Open Sea	Gene Body
EDMA_MET_16_10994	0.719367	10.1796	5.4289	0.00176715	0.332188	-0.824254	KCNK2	CENPF	chr16	70155992	70156052	Open Sea
EDMA_MET_16_11500	-0.801163	12.3	-2.64707	0.0391839	0.410836	-3.49392	PROX1	RPS6KC1	chr16	71945624	71945684	Open Sea
EDMA_MET_16_11765	-0.773595	11.7111	-5.91534	0.0011456	0.332188	-0.4964	PPP2R5A	INTS7	chr16	73206153	73206213	Open Sea
EDMA_MET_16_12146	-0.951196	11.2536	-2.90021	0.0281948	0.388041	-3.19413	SERTAD4	DIEXF	chr16	75175167	75175227	Open Sea
EDMA_MET_16_12372	0.820412	11.5229	3.1488	0.0205854	0.372225	-2.90898	MIR205	PLXNA2	chr16	76745918	76745978	Open Sea
EDMA_MET_16_12773	0.765243	9.99784	6.40512	0.000760193	0.332188	-0.20044	ASPM	ASPM	chr16	77927115	77927175	Open Sea	Gene Body
EDMA_MET_16_13245	-0.725628	9.59399	-4.71038	0.00353559	0.332188	-1.37816	MIR181A-1	NR5A2	chr16	79763518	79763578	Open Sea
EDMA_MET_16_13698	-0.596607	9.98247	-3.9342	0.00810394	0.340138	-2.0809	NR5A2	DDX59	chr16	81058168	81058228	Open Sea
EDMA_MET_17_00121	-0.645237	9.93822	-4.31097	0.00535852	0.33273	-1.72557	NPY2R	RBM46	chr17	2515860	2515920	Open Sea
EDMA_MET_17_00819	0.627147	9.5524	3.07597	0.0225517	0.375963	-2.99148	MIR2404-2	RPS3A	chr17	6698136	6698196	Open Sea
EDMA_MET_17_01255	0.731482	10.49	2.83293	0.0307466	0.393532	-3.27296	EDNRA	TTC29	chr17	11180941	11181001	Open Sea
EDMA_MET_17_01529	-0.685598	10.9779	-3.7157	0.0104034	0.347842	-2.29952	ANAPC10	HHIP	chr17	13584918	13584978	Open Sea
EDMA_MET_17_01878	0.849366	10.478	4.44944	0.00462715	0.332188	-1.60176	ELMOD2	CLGN	chr17	17543708	17543768	Open Sea
EDMA_MET_17_02770	-0.658795	10.1688	-4.76224	0.00335527	0.332188	-1.33519	INTU	ANKRD50	chr17	33460633	33460693	Open Sea
EDMA_MET_17_02862	0.88707	9.80176	3.46816	0.0139299	0.354545	-2.55828	SPRY1	NUDT6	chr17	34828898	34828958	Open Sea
EDMA_MET_17_03227	0.671545	9.28251	3.37596	0.0155676	0.359024	-2.65763	C17H4orf45	PPID	chr17	41170191	41170251	Open Sea
EDMA_MET_17_05143	0.641611	9.38733	2.81812	0.0313412	0.394897	-3.2904	CCDC92	ATP6V0A2	chr17	54145160	54145220	Open Sea
EDMA_MET_17_05198	-0.619553	10.7588	-4.64874	0.00376434	0.332188	-1.42985	RILPL1	RILPL1	chr17	54391095	54391155	Open Sea	Gene Body
EDMA_MET_17_05545	1.08576	10.2848	3.36874	0.0157045	0.359124	-2.66547	CLIP1	CLIP1	chr17	55288557	55288617	Open Sea	Gene Body
EDMA_MET_17_05612	0.63157	9.82475	2.84759	0.0301702	0.392667	-3.25573	DIABLO	MLXIP	chr17	55444068	55444128	Open Sea
EDMA_MET_17_05643	0.759571	11.1447	5.04579	0.00253651	0.332188	-1.10867	MLXIP	MLXIP	chr17	55518678	55518738	Open Sea	Gene Body
EDMA_MET_17_06269	-1.23032	11.3425	-7.61295	0.000304795	0.332188	0.40534	BRAP	BRAP	chr17	57578269	57578329	Open Sea	Gene Body
EDMA_MET_17_06501	0.89279	11.2737	4.81931	0.00316884	0.332188	-1.28846	HSPB8	SUDS3	chr17	58596091	58596151	Open Sea
EDMA_MET_17_07149	-1.0327	12.7892	-5.58881	0.00152783	0.332188	-0.71252	MED13L	TBX5	chr17	61527871	61527931	Open Sea
EDMA_MET_17_07280	-0.815193	11.002	-4.86874	0.00301681	0.332188	-1.24846	MED13L	TBX5	chr17	62192110	62192170	Open Sea
EDMA_MET_17_07659	-0.670094	10.1182	-3.96972	0.00778682	0.339079	-2.04623	RBM19	LHX5	chr17	63201024	63201084	Open Sea
EDMA_MET_17_08569	-1.42049	11.3385	-3.14045	0.0208011	0.372911	-2.9184	GLTP	GLTP	chr17	65637493	65637553	Open Sea	Gene Body
EDMA_MET_17_10214	-0.676591	11.0711	-5.25648	0.00207454	0.332188	-0.949268	XBP1	C17H22orf31	chr17	70462624	70462684	Open Sea
EDMA_MET_17_10808	-0.973995	12.7768	-4.08347	0.00686139	0.336797	-1.93686	SF3A1	SF3A1	chr17	71509242	71509302	Open Sea	Gene Body
EDMA_MET_17_11111	-0.998935	12.6573	-5.5442	0.00159064	0.332188	-0.743289	LIMK2	LIMK2	chr17	72162928	72162988	Open Sea	Gene Body
EDMA_MET_18_00855	-0.769952	10.1228	-4.4671	0.00454227	0.332188	-1.58623	CNTNAP4	MON1B	chr18	4231902	4231962	Open Sea
EDMA_MET_18_02133	-1.36261	11.4569	-4.74682	0.00340779	0.332188	-1.34791	GAN	SDR42E1	chr18	8109076	8109136	Open Sea
EDMA_MET_18_02569	-0.624772	10.433	-3.85962	0.00881786	0.342214	-2.15448	CDH13	CDH13	chr18	9519920	9519980	Open Sea	Gene Body
EDMA_MET_18_02621	-0.643576	11.3538	-3.41787	0.014798	0.357044	-2.61227	CDH13	CDH13	chr18	9762468	9762528	Open Sea	Gene Body
EDMA_MET_18_03136	-1.58472	12.3589	-6.35446	0.000792225	0.332188	-0.229572	CRISPLD2	CRISPLD2	chr18	11050520	11050580	Open Sea	Gene Body
EDMA_MET_18_03264	-0.808531	11.6295	-4.3271	0.00526694	0.332442	-1.71096	FAM92B	VAMP2	chr18	11247051	11247111	Open Sea
EDMA_MET_18_05128	0.745335	9.7478	3.69023	0.0107159	0.348731	-2.3256	GAS8	SHCBP1	chr18	14885789	14885849	Open Sea
EDMA_MET_18_05390	0.855849	10.4788	2.98276	0.0253733	0.381313	-3.09834	N4BP1	CBLN1	chr18	17764255	17764315	Open Sea
EDMA_MET_18_06853	0.730938	9.64111	5.90014	0.00116074	0.332188	-0.506108	GNAO1	CES5A	chr18	24725611	24725671	Open Sea
EDMA_MET_18_07150	0.859023	10.6703	5.9394	0.00112208	0.332188	-0.481088	GPR56	CCDC135	chr18	25732324	25732384	Open Sea
EDMA_MET_18_07398	-0.729347	11.4066	-4.58463	0.00402024	0.332188	-1.48435	CNOT1	CNOT1	chr18	26403371	26403431	Open Sea	Gene Body
EDMA_MET_18_07559	-0.813507	11.4784	-4.20105	0.00603255	0.334875	-1.82641	GOT2	CDH8	chr18	27956853	27956913	Open Sea
EDMA_MET_18_08300	0.618233	10.3515	2.6649	0.0382753	0.409706	-3.47253	ZDHHC1	ZDHHC1	chr18	35140513	35140573	Open Sea	Gene Body
EDMA_MET_18_08386	0.818874	11.0721	2.97145	0.0257411	0.382149	-3.11141	RANBP10	RANBP10	chr18	35432092	35432152	Open Sea	Gene Body
EDMA_MET_18_09398	0.794385	10.0248	2.69419	0.0368318	0.40746	-3.43748	CALB2	POP4	chr18	40243956	40244016	Open Sea
EDMA_MET_18_09441	0.607714	10.7846	2.59504	0.0419683	0.416172	-3.55652	POP4	PLEKHF1	chr18	40418597	40418657	Open Sea
EDMA_MET_18_11056	0.952976	10.8974	4.85194	0.00306754	0.332188	-1.26201	THAP8	POLR2I	chr18	46930033	46930093	Open Sea
EDMA_MET_18_12540	-0.674122	11.6639	-3.36379	0.0157991	0.359712	-2.67086	B3GNT8	ATP5SL	chr18	50844538	50844598	Open Sea
EDMA_MET_18_14971	-1.38492	11.8942	-6.79836	0.000556518	0.332188	0.0148298	HSD17B14	HSD17B14	chr18	55886824	55886884	Open Sea	Gene Body
EDMA_MET_18_17995	0.721172	11.6731	2.79644	0.0322344	0.397223	-3.31599	LOC509810	ZNF154	chr18	65220669	65220729	Open Sea
EDMA_MET_19_00309	-0.673762	10.518	-4.87172	0.00300791	0.332188	-1.24606	MMD	TMEM100	chr19	6051690	6051750	Open Sea
EDMA_MET_19_00507	1.10227	11.3433	6.66057	0.000619744	0.332188	-0.0584664	PCTP	DGKE	chr19	7849115	7849175	Open Sea
EDMA_MET_19_01989	-0.864532	10.2888	-3.53137	0.0129177	0.351791	-2.4911	SYNRG	SYNRG	chr19	14172744	14172804	Open Sea	Gene Body
EDMA_MET_19_02293	0.668502	9.52475	4.43537	0.00469607	0.332188	-1.61418	RAD51D	LIG3	chr19	15349689	15349749	Open Sea
EDMA_MET_19_02563	0.939747	11.0301	2.65233	0.0389132	0.410397	-3.4876	CCL11	CCL2	chr19	16227652	16227712	Open Sea
EDMA_MET_19_02940	0.748088	9.79878	5.68281	0.00140454	0.332188	-0.648674	UTP6	UTP6	chr19	18580119	18580179	Open Sea	Gene Body
EDMA_MET_19_02985	0.647498	9.70111	4.45433	0.00460348	0.332188	-1.59746	COPRS	MIR365-2	chr19	18741635	18741695	Open Sea
EDMA_MET_19_03546	0.653509	9.93884	3.2578	0.017985	0.365863	-2.78722	PHF12	PHF12	chr19	20848276	20848336	Open Sea	Gene Body
EDMA_MET_19_03813	-1.22357	11.7605	-4.87667	0.0029932	0.332188	-1.24208	SLC6A4	TMIGD1	chr19	21908885	21908945	Open Sea
EDMA_MET_19_03967	0.873792	10.6169	4.30583	0.00538808	0.332875	-1.73023	ABR	ABR	chr19	22426487	22426547	Open Sea	Gene Body
EDMA_MET_19_04114	0.598553	9.70497	3.45636	0.0141284	0.355568	-2.57091	VPS53	VPS53	chr19	22713883	22713943	Open Sea	Gene Body
EDMA_MET_19_04548	0.69277	10.4825	2.56202	0.0438447	0.419082	-3.59641	TSR1	TSR1	chr19	23878306	23878366	Open Sea	Gene Body
EDMA_MET_19_04629	-0.585572	11.522	-3.45477	0.0141554	0.355863	-2.57261	MNT	METTL16	chr19	23959408	23959468	Open Sea
EDMA_MET_19_06370	0.771019	10.0457	2.56145	0.0438782	0.419099	-3.5971	TMEM220	DNAH9	chr19	30486191	30486251	Open Sea
EDMA_MET_19_06474	0.763196	10.6121	5.89747	0.00116343	0.332188	-0.50782	MAP2K4	ELAC2	chr19	31648678	31648738	Open Sea
EDMA_MET_19_06750	-0.654872	10.2084	-4.81847	0.00317149	0.332188	-1.28915	NCOR1	ZSWIM7	chr19	34044780	34044840	Open Sea
EDMA_MET_19_06752	-0.741851	12.1211	-4.92701	0.00284815	0.332188	-1.20185	NCOR1	ZSWIM7	chr19	34046085	34046145	Open Sea
EDMA_MET_19_07097	-0.616254	10.6601	-4.22458	0.00588057	0.333754	-1.80463	MPRIP	MPRIP	chr19	35580479	35580539	Open Sea	Gene Body
EDMA_MET_19_07220	-0.85339	10.7749	-4.55154	0.00416002	0.332188	-1.51278	SPAG9	TOB1	chr19	36425296	36425356	Open Sea
EDMA_MET_19_08090	0.855953	10.1256	3.83391	0.00908009	0.343134	-2.18009	PIP4K2B	CWC25	chr19	40023681	40023741	Open Sea
EDMA_MET_19_08706	0.828893	11.2381	3.80631	0.00937134	0.343975	-2.20774	IFI35	IFI35	chr19	43684511	43684571	Open Sea	Gene Body
EDMA_MET_19_09563	-0.623284	11.9708	-2.56574	0.0436292	0.418805	-3.59191	TEX2	TEX2	chr19	49023933	49023993	Open Sea	Gene Body
EDMA_MET_19_12801	-0.978919	9.2775	-2.68273	0.03739	0.40834	-3.45119	AXIN2	APOH	chr19	62987622	62987682	Open Sea
EDMA_MET_19_13183	-1.36906	11.6375	-4.1951	0.00607169	0.334944	-1.83194	CACNG1	NA	chr19	63901276	63901336	Open Sea
EDMA_MET_20_00198	1.02217	10.4562	3.97349	0.00775399	0.339079	-2.04256	SLIT3	SLIT3	chr20	903149	903209	Open Sea	Gene Body
EDMA_MET_20_00276	0.740151	10.9592	3.55325	0.0125865	0.351038	-2.46802	SPDL1	FOXI1	chr20	1611232	1611292	Open Sea
EDMA_MET_20_00750	-0.931451	9.16001	-5.86337	0.00119835	0.332188	-0.529746	STK10	STK10	chr20	3773341	3773401	Open Sea	Gene Body
EDMA_MET_20_00755	-0.677638	10.5154	-2.88216	0.028856	0.389333	-3.21521	STK10	STK10	chr20	3774436	3774496	Open Sea	Gene Body
EDMA_MET_20_00993	-1.02545	12.7225	-4.13592	0.00647676	0.335164	-1.88726	BNIP1	BNIP1	chr20	4761909	4761969	Open Sea	Gene Body
EDMA_MET_20_01522	0.995091	10.886	7.17309	0.000418949	0.332188	0.20319	ENC1	RGNEF	chr20	7456449	7456509	Open Sea
EDMA_MET_20_02314	-0.712133	11.6823	-3.17501	0.0199245	0.371057	-2.87951	SLC30A5	PIK3R1	chr20	11322892	11322952	Open Sea
EDMA_MET_20_02566	-1.00848	10.1832	-3.12311	0.0212568	0.373717	-2.93798	ERBB2IP	NLN	chr20	13645276	13645336	Open Sea
EDMA_MET_20_03907	0.815079	9.9206	3.51263	0.013209	0.352683	-2.51094	FGF10	NNT	chr20	30810513	30810573	Open Sea
EDMA_MET_20_04699	0.631291	11.1723	3.86071	0.00880691	0.34221	-2.15339	SKP2	SKP2	chr20	38091177	38091237	Open Sea	Gene Body
EDMA_MET_20_04861	0.730814	9.93158	3.61752	0.0116671	0.350501	-2.40075	RAD1	C1QTNF3	chr20	39476459	39476519	Open Sea
EDMA_MET_20_05552	-0.672633	10.0939	-4.20683	0.00599483	0.334875	-1.82106	SS18L2	CDH12	chr20	50233497	50233557	Open Sea
EDMA_MET_20_05729	-0.837485	11.2791	-7.72782	0.00028121	0.332188	0.45501	CDH18	BASP1	chr20	55149696	55149756	Open Sea
EDMA_MET_20_05840	0.613499	8.85217	3.96176	0.00785667	0.339113	-2.05398	BASP1	MYO10	chr20	56231867	56231927	Open Sea
EDMA_MET_20_06141	0.617168	10.0522	3.01237	0.0244374	0.380049	-3.06425	ANKH	ANKH	chr20	58398123	58398183	Open Sea	Gene Body
EDMA_MET_21_00032	-0.736599	9.40553	-3.11617	0.0214422	0.374225	-2.94583	SNRPN	NDN	chr21	537282	537342	Open Sea
EDMA_MET_21_00680	-0.721104	10.1964	-3.33823	0.016298	0.36103	-2.69873	LRRK1	ASB7	chr21	6139654	6139714	Open Sea
EDMA_MET_21_00695	0.74599	9.30184	5.26888	0.0020505	0.332188	-0.940117	LRRK1	ASB7	chr21	6152083	6152143	Open Sea
EDMA_MET_21_02441	0.8818	9.94157	3.61839	0.0116552	0.350496	-2.39985	KLHL25	NTRK3	chr21	18848639	18848699	Open Sea
EDMA_MET_21_03014	0.979974	10.9007	2.83384	0.0307107	0.393369	-3.27189	PEX11A	ANPEP	chr21	21553856	21553916	Open Sea
EDMA_MET_21_05211	1.15374	10.5477	3.20564	0.0191813	0.369057	-2.84522	RCN2	PSTPIP1	chr21	32611193	32611253	Open Sea
EDMA_MET_21_07016	0.652829	9.17819	4.26505	0.00562918	0.333754	-1.76741	NKX2-8	PAX9	chr21	47256793	47256853	Open Sea
EDMA_MET_21_07450	-1.64534	12.1286	-3.63729	0.0113995	0.349881	-2.38022	LRFN5	FSCB	chr21	54379538	54379598	Open Sea
EDMA_MET_21_07579	-0.848457	10.6459	-5.12436	0.00235173	0.332188	-1.04836	FANCM	FANCM	chr21	55372227	55372287	Open Sea	Gene Body
EDMA_MET_21_09541	-0.689486	9.9758	-4.66037	0.00371991	0.332188	-1.42004	VRK1	CCNK	chr21	63809811	63809871	Open Sea
EDMA_MET_21_10154	-1.1301	11.3296	-6.52855	0.000688205	0.332188	-0.130832	CYP46A1	EVL	chr21	66500601	66500661	Open Sea
EDMA_MET_21_10205	-1.38073	12.9835	-3.61553	0.0116945	0.350525	-2.40283	CYP46A1	EVL	chr21	66604881	66604941	Open Sea
EDMA_MET_22_00708	0.650163	9.53724	3.56884	0.0123563	0.35088	-2.45163	GADL1	GADL1	chr22	5400911	5400971	Open Sea	Gene Body
EDMA_MET_22_00773	0.752487	10.5946	2.77816	0.0330085	0.399173	-3.3376	GADL1	STT3B	chr22	6007267	6007327	Open Sea
EDMA_MET_22_00902	-0.796819	12.0765	-4.16541	0.00627125	0.335164	-1.85961	GPD1L	GPD1L	chr22	6714105	6714165	Open Sea
EDMA_MET_22_01315	-0.84213	12.7251	-3.98169	0.0076831	0.339079	-2.0346	CLASP2	ARPP21	chr22	8540552	8540612	Open Sea
EDMA_MET_22_02406	0.785446	9.91334	5.43871	0.00175129	0.332188	-0.817284	ABHD5	MIR138-1	chr22	14854915	14854975	Open Sea
EDMA_MET_22_02692	0.933053	11.0929	3.9174	0.0082589	0.340743	-2.09738	MIR2368	ANO10	chr22	15915689	15915749	Open Sea
EDMA_MET_22_03214	-1.39382	13.1679	-5.10391	0.0023983	0.332188	-1.06395	CAV3	CAV3	chr22	17835543	17835603	Open Sea	Gene Body
EDMA_MET_22_03472	-0.840408	10.261	-3.9039	0.00838585	0.341114	-2.11066	GRM7	EDEM1	chr22	21026969	21027029	Open Sea
EDMA_MET_22_03767	-0.611013	11.5679	-2.90812	0.0279102	0.387412	-3.18491	LRRN1	CRBN	chr22	23127762	23127822	Open Sea
EDMA_MET_22_04004	-0.768748	9.61267	-3.42296	0.0147077	0.356885	-2.60679	CHL1	SHQ1	chr22	26341942	26342002	Open Sea
EDMA_MET_22_05778	-1.07237	10.4005	-4.74837	0.00340246	0.332188	-1.34663	PTPRG	PTPRG	chr22	40203077	40203137	Open Sea	Gene Body
EDMA_MET_22_05854	-0.651494	10.1893	-2.81907	0.0313026	0.394793	-3.28927	FHIT	FHIT	chr22	40827624	40827684	Open Sea	Gene Body
EDMA_MET_22_05931	-0.639186	10.3944	-4.81438	0.00318446	0.332188	-1.29247	FHIT	FHIT	chr22	41252627	41252687	Open Sea	Gene Body
EDMA_MET_22_06235	-0.702818	11.735	-4.18729	0.00612346	0.335164	-1.8392	FLNB	FLNB	chr22	43753834	43753894	Open Sea
EDMA_MET_22_06542	0.734549	11.5797	2.81924	0.0312957	0.394793	-3.28907	ERC2	WNT5A	chr22	46064528	46064588	Open Sea
EDMA_MET_22_06591	0.715629	9.34562	4.43266	0.00470948	0.332188	-1.61658	WNT5A	CACNA2D3	chr22	46234899	46234959	Open Sea
EDMA_MET_22_07875	0.663812	9.98318	3.6939	0.0106703	0.348328	-2.32184	RBM5	RBM5	chr22	50801672	50801732	Open Sea	Gene Body
EDMA_MET_22_09056	-1.12211	9.63302	-3.63737	0.0113984	0.349881	-2.38014	CCR1	CCR1	chr22	53857998	53858058	Open Sea	Gene Body
EDMA_MET_22_09858	0.707025	10.4592	2.65003	0.0390314	0.410673	-3.49037	HRH1	HRH1	chr22	55918462	55918522	Open Sea	Gene Body
EDMA_MET_22_09937	-0.730159	10.4452	-2.68436	0.0373098	0.40834	-3.44924	ATG7	ATG7	chr22	56117844	56117904	Open Sea	Gene Body
EDMA_MET_23_02353	0.70295	10.8684	3.23202	0.0185656	0.367543	-2.81582	CCDC167	MDGA1	chr23	11401306	11401366	Open Sea
EDMA_MET_23_02765	-0.827141	10.9095	-4.5164	0.00431448	0.332188	-1.54319	MOCS1	LRFN2	chr23	14112133	14112193	Open Sea
EDMA_MET_23_02861	-0.755551	12.597	-2.62699	0.0402344	0.412918	-3.51805	LRFN2	APOBEC2	chr23	14601162	14601222	Open Sea
EDMA_MET_23_04190	-1.25584	10.2085	-4.43759	0.00468511	0.332188	-1.61222	SUPT3H	CLIC5	chr23	18738056	18738116	Open Sea
EDMA_MET_23_04256	-0.825004	10.5368	-2.69272	0.0369032	0.407525	-3.43925	CLIC5	CLIC5	chr23	19167686	19167746	Open Sea	Gene Body
EDMA_MET_23_05688	-1.35036	12.4982	-4.28225	0.00552605	0.333075	-1.7517	OR12D2	TRIM27	chr23	29869564	29869624	Open Sea
EDMA_MET_23_06441	-0.74658	10.3249	-6.25817	0.000857484	0.332188	-0.285858	NRSN1	PRP4	chr23	34322869	34322929	Open Sea
EDMA_MET_23_07524	0.648765	10.1426	2.76292	0.0336695	0.400985	-3.35566	DTNBP1	CD83	chr23	41950223	41950283	Open Sea
EDMA_MET_24_01287	-1.01121	9.02502	-2.88857	0.0286192	0.388893	-3.20772	MBP	ZADH2	chr24	3610551	3610611	Open Sea
EDMA_MET_24_02139	-0.778107	13.0494	-2.58682	0.0424275	0.417096	-3.56645	CDH7	SERPINB8	chr24	12285613	12285673	Open Sea
EDMA_MET_24_02275	-0.602918	11.9451	-4.75151	0.00339172	0.332188	-1.34404	PIK3C3	CELF4	chr24	14698196	14698256	Open Sea
EDMA_MET_24_02800	0.967568	10.3852	3.07176	0.0226714	0.376048	-2.99627	FHOD3	FHOD3	chr24	20823222	20823282	Open Sea	Gene Body
EDMA_MET_24_04215	0.920159	10.0176	4.02874	0.00729026	0.337669	-1.98917	RBBP8	MIB1	chr24	34023687	34023747	Open Sea
EDMA_MET_24_04996	0.804308	10.047	3.27906	0.0175212	0.364898	-2.76372	DLGAP1	EPB41L3	chr24	38695608	38695668	Open Sea
EDMA_MET_24_05298	0.630139	9.49278	3.81886	0.00923762	0.343619	-2.19515	TMEM200C	LRRC30	chr24	40490445	40490505	Open Sea
EDMA_MET_24_06167	0.954117	9.8886	4.91131	0.00289253	0.332188	-1.21435	SEH1L	FAM210A	chr24	43715236	43715296	Open Sea
EDMA_MET_24_08470	0.788628	10.1156	3.97477	0.00774289	0.339079	-2.04132	WDR7	ST8SIA3	chr24	57118672	57118732	Open Sea
EDMA_MET_24_09383	-0.598825	11.2639	-2.65088	0.0389875	0.410619	-3.48934	LMAN1	MC4R	chr24	59362267	59362327	Open Sea
EDMA_MET_24_09417	-0.635113	10.5139	-3.04507	0.0234472	0.378085	-3.02675	LMAN1	MC4R	chr24	59658142	59658202	Open Sea
EDMA_MET_24_09434	0.722013	10.1206	3.0862	0.0222634	0.375598	-2.97983	MC4R	CDH20	chr24	59681552	59681612	Open Sea
EDMA_MET_24_10377	-0.701634	12.0631	-4.19251	0.00608884	0.334944	-1.83435	BCL2	BCL2	chr24	61981395	61981455	Open Sea	Gene Body
EDMA_MET_25_01206	-0.791356	10.3557	-3.50519	0.0133267	0.353148	-2.51884	LOC777692	LOC777692	chr25	1849524	1849584	Open Sea	Gene Body
EDMA_MET_25_03147	-0.61455	12.3831	-2.75105	0.0341941	0.402279	-3.36975	CARHSP1	ATF7IP2	chr25	7900167	7900227	Open Sea
EDMA_MET_25_03282	0.92033	9.89332	5.30957	0.00197381	0.332188	-0.910262	CARHSP1	ATF7IP2	chr25	8762860	8762920	Open Sea
EDMA_MET_25_03711	-0.646279	10.9097	-4.25981	0.00566108	0.333754	-1.77222	DEXI	TNP2	chr25	9870479	9870539	Open Sea
EDMA_MET_25_04056	-1.13553	10.3447	-4.17952	0.00617549	0.335164	-1.84644	GSPT1	SNX29	chr25	10666514	10666574	Open Sea
EDMA_MET_25_04415	0.667663	10.6982	4.4391	0.0046777	0.332188	-1.61089	ERCC4	MKL2	chr25	13053557	13053617	Open Sea
EDMA_MET_25_04490	-1.14487	11.579	-3.11496	0.0214746	0.374228	-2.9472	PARN	PARN	chr25	13465685	13465745	Open Sea	Gene Body
EDMA_MET_25_04744	0.633775	14.4358	2.82681	0.030991	0.393973	-3.28016	FOPNL	ABCC1	chr25	14468723	14468783	Open Sea
EDMA_MET_25_04830	-0.795605	11.1352	-3.39266	0.0152558	0.357964	-2.63951	ABCC6	ABCC6	chr25	14641727	14641787	Open Sea	Gene Body
EDMA_MET_25_04886	-0.659092	10.1574	-3.09173	0.0221093	0.375188	-2.97355	ABCC6	RPS15A	chr25	14881779	14881839	Open Sea
EDMA_MET_25_05219	0.641515	10.1373	4.1357	0.00647836	0.335164	-1.88747	IQCK	IQCK	chr25	17562841	17562901	Open Sea	Gene Body
EDMA_MET_25_06054	-0.59447	11.4467	-4.72992	0.0034664	0.332188	-1.36191	PRKCB	PRKCB	chr25	21996403	21996463	Open Sea	Gene Body
EDMA_MET_25_06159	-0.843399	9.56909	-3.41219	0.0148999	0.357179	-2.6184	CACNG3	SLC5A11	chr25	22739750	22739810	Open Sea
EDMA_MET_25_06685	0.646294	9.96169	3.13711	0.0208879	0.373065	-2.92216	GSG1L	LAT	chr25	25894538	25894598	Open Sea
EDMA_MET_25_08019	0.905466	10.3032	7.79855	0.00026774	0.332188	0.48498	CALN1	CALN1	chr25	29264125	29264185	Open Sea
EDMA_MET_25_08424	-1.23351	10.2859	-5.55244	0.00157882	0.332188	-0.737582	WBSCR17	RN45S	chr25	32104283	32104343	Open Sea
EDMA_MET_25_09177	0.681259	10.2498	3.79393	0.00950532	0.343975	-2.22018	HIP1	HIP1	chr25	34403621	34403681	Open Sea	Gene Body
EDMA_MET_25_09359	0.585432	10.0229	3.34265	0.0162106	0.360771	-2.69391	MDH2	MDH2	chr25	34776161	34776221	Open Sea	Gene Body
EDMA_MET_25_10089	0.619488	9.82473	4.46172	0.00456797	0.332188	-1.59097	POP7	GIGYF1	chr25	36436488	36436548	Open Sea
EDMA_MET_25_10517	-1.18561	11.6718	-4.38403	0.00495756	0.332188	-1.6598	BUD31	ARPC1B	chr25	37539867	37539927	Open Sea
EDMA_MET_25_11591	0.80435	10.4633	3.93186	0.00812536	0.340138	-2.08319	RNF216	RNF216	chr25	39243813	39243873	Open Sea	Gene Body
EDMA_MET_25_11608	-0.866301	11.0214	-5.80272	0.00126347	0.332188	-0.569159	RNF216	RNF216	chr25	39265504	39265564	Open Sea	Gene Body
EDMA_MET_26_00009	0.833607	9.45186	3.34914	0.0160831	0.360322	-2.68682	NA	UBE2D1	chr26	309392	309452	Open Sea
EDMA_MET_26_00776	0.616483	11.366	3.37263	0.0156305	0.359124	-2.66124	ANKRD1	PCGF5	chr26	12722837	12722897	Open Sea
EDMA_MET_26_01166	1.00804	10.2057	4.56646	0.00409631	0.332188	-1.49994	SLC35G1	SLC35G1	chr26	15243838	15243898	Open Sea	Gene Body
EDMA_MET_26_01499	-0.719316	9.65749	-2.58093	0.0427598	0.417299	-3.57356	BLNK	BLNK	chr26	17392615	17392675	Open Sea	Gene Body
EDMA_MET_26_01503	-0.863577	11.7405	-3.19714	0.0193845	0.36917	-2.85472	BLNK	BLNK	chr26	17393847	17393907	Open Sea	Gene Body
EDMA_MET_26_01555	0.687569	10.1373	5.14682	0.00230178	0.332188	-1.03131	TM9SF3	RRP12	chr26	17891120	17891180	Open Sea
EDMA_MET_26_01775	-1.03748	11.5912	-6.84506	0.000536802	0.332188	0.0391652	AVPI1	AVPI1	chr26	18712609	18712669	Open Sea	Gene Body
EDMA_MET_26_02098	-0.821714	12.3797	-3.41315	0.0148826	0.357179	-2.61736	SLC25A28	COX15	chr26	20520736	20520796	Open Sea
EDMA_MET_26_02204	-1.16763	12.4065	-3.68909	0.0107301	0.348731	-2.32677	SCD	SCD	chr26	21147880	21147940	Open Sea	Gene Body
EDMA_MET_26_02395	-0.789426	9.40649	-3.65497	0.0111659	0.349557	-2.36192	FAM178A	FAM178A	chr26	21651724	21651784	Open Sea	Gene Body
EDMA_MET_26_02575	-0.775466	12.0619	-3.77649	0.00969783	0.344042	-2.23777	LBX1	BTRC	chr26	21987098	21987158	Open Sea
EDMA_MET_26_04151	-0.638276	10.4551	-3.23069	0.0185962	0.367543	-2.8173	SORCS1	XPNPEP1	chr26	29087775	29087835	Open Sea
EDMA_MET_26_04674	-0.595038	11.7154	-2.90653	0.0279673	0.387479	-3.18676	GPAM	TECTB	chr26	33039349	33039409	Open Sea
EDMA_MET_26_04942	0.682106	11.0204	2.79211	0.032416	0.397632	-3.3211	ADRB1	AFAP1L2	chr26	34878083	34878143	Open Sea
EDMA_MET_26_05266	-0.668311	9.98168	-2.65456	0.0387994	0.410339	-3.48493	GFRA1	CCDC172	chr26	37055768	37055828	Open Sea
EDMA_MET_26_06176	0.726851	10.7054	3.13467	0.0209518	0.373227	-2.92492	FGFR2	FGFR2	chr26	41859318	41859378	Open Sea	Gene Body
EDMA_MET_26_06231	0.981839	10.4305	5.13358	0.00233107	0.332188	-1.04135	FGFR2	NSMCE4A	chr26	42111928	42111988	Open Sea
EDMA_MET_26_06327	-0.938807	12.8552	-4.4135	0.00480551	0.332188	-1.63355	PLEKHA1	HTRA1	chr26	42636199	42636259	Open Sea
EDMA_MET_26_06719	-0.950416	10.8408	-3.47204	0.0138653	0.35439	-2.55414	CPXM2	OAT	chr26	44070300	44070360	Open Sea
EDMA_MET_26_07038	-0.802623	10.4679	-4.4718	0.00452	0.332188	-1.58212	ZRANB1	CTBP2	chr26	44886896	44886956	Open Sea
EDMA_MET_26_07955	-0.611821	10.4076	-2.79635	0.0322379	0.397223	-3.31608	PTPRE	GLRX3	chr26	48313972	48314032	Open Sea
EDMA_MET_27_00363	1.00676	9.4287	4.28953	0.00548299	0.333075	-1.74505	MYOM2	MCPH1	chr27	1642768	1642828	Open Sea
EDMA_MET_27_00446	-0.837751	11.176	-3.98604	0.0076458	0.339079	-2.03038	MYOM2	MCPH1	chr27	3085433	3085493	Open Sea
EDMA_MET_27_01064	0.968501	10.2383	4.18071	0.00616753	0.335164	-1.84534	AGA	ODZ3	chr27	11582239	11582299	Open Sea
EDMA_MET_27_01283	0.694026	10.519	4.08482	0.00685118	0.336797	-1.93558	DCTD	CDKN2AIP	chr27	13040940	13041000	Open Sea
EDMA_MET_27_01584	-1.00656	11.4561	-6.02165	0.00104578	0.332188	-0.429376	CCDC111	ACSL1	chr27	14194046	14194106	Open Sea
EDMA_MET_27_02431	-0.755738	9.76754	-6.63677	0.000631482	0.332188	-0.0713533	MIR383	C27H8orf48	chr27	21702931	21702991	Open Sea
EDMA_MET_27_02641	1.13555	10.641	7.43637	0.000345659	0.332188	0.326522	KIAA1456	ERI1	chr27	23469502	23469562	Open Sea
EDMA_MET_27_02648	-0.660407	11.2001	-3.91438	0.00828715	0.340838	-2.10035	KIAA1456	ERI1	chr27	23479284	23479344	Open Sea
EDMA_MET_27_03037	-0.755866	10.9767	-3.32786	0.0165055	0.361393	-2.71008	RBPMS	GTF2E2	chr27	25840090	25840150	Open Sea
EDMA_MET_27_04294	-0.97536	9.8326	-5.0314	0.00257212	0.332188	-1.11983	ADAM2	ADAM2	chr27	34352390	34352450	Open Sea	Gene Body
EDMA_MET_27_05304	0.589662	9.7756	4.03499	0.00723979	0.337569	-1.98316	CSGALNACT1	NAT1	chr27	38333610	38333670	Open Sea
EDMA_MET_27_05409	-1.31684	13.0582	-4.3913	0.00491954	0.332188	-1.6533	CSGALNACT1	NAT1	chr27	38760448	38760508	Open Sea
EDMA_MET_28_00621	-0.749478	11.2419	-3.29816	0.0171156	0.363444	-2.74267	C28H1orf198	SIPA1L2	chr28	5086181	5086241	Open Sea
EDMA_MET_28_00695	0.593247	10.0813	3.71843	0.0103705	0.34774	-2.29673	SIPA1L2	MAP10	chr28	5400558	5400618	Open Sea
EDMA_MET_28_02084	0.620137	9.53254	4.32539	0.00527653	0.332442	-1.7125	RHOBTB1	RHOBTB1	chr28	16733042	16733102	Open Sea	Gene Body
EDMA_MET_28_02229	0.723152	9.77167	4.64599	0.00377494	0.332188	-1.43218	C28H10orf107	RTKN2	chr28	18190386	18190446	Open Sea
EDMA_MET_28_02804	-0.915091	11.8142	-7.20077	0.000410452	0.332188	0.216495	TSPAN15	TSPAN15	chr28	25974717	25974777	Open Sea	Gene Body
EDMA_MET_28_03724	0.711748	11.0459	2.74442	0.034491	0.402666	-3.37763	CAMK2G	CAMK2G	chr28	29912148	29912208	Open Sea	Gene Body
EDMA_MET_28_04049	-0.800491	11.0206	-5.75777	0.00131437	0.332188	-0.598723	COMTD1	KCNMA1	chr28	31679568	31679628	Open Sea
EDMA_MET_28_04389	-0.682772	10.7824	-3.68948	0.0107253	0.348731	-2.32637	DLG5	POLR3A	chr28	33866219	33866279	Open Sea
EDMA_MET_28_04408	-0.917987	11.7985	-4.38255	0.00496536	0.332188	-1.66112	POLR3A	POLR3A	chr28	33883892	33883952	Open Sea	Gene Body
EDMA_MET_28_05166	-0.588653	10.2692	-3.08511	0.0222939	0.375653	-2.98107	NRG3	GHITM	chr28	38447843	38447903	Open Sea
EDMA_MET_28_06458	0.672137	9.63789	3.53393	0.0128784	0.351678	-2.48839	ALOX5	ZNF22	chr28	44834822	44834882	Open Sea
EDMA_MET_29_00124	-0.744474	10.9149	-5.09171	0.00242659	0.332188	-1.07329	MIR2404-2	CCDC67	chr29	1279095	1279155	Open Sea
EDMA_MET_29_00991	0.654968	9.81986	3.35888	0.0158937	0.359872	-2.6762	C29H11orf73	C29H11orf73	chr29	9268833	9268893	Open Sea	Gene Body
EDMA_MET_29_01165	-0.832834	11.2836	-4.50381	0.00437138	0.332188	-1.55414	TMEM126A	CCDC90B	chr29	11398952	11399012	Open Sea
EDMA_MET_29_01505	-0.905672	11.0729	-4.49794	0.00439824	0.332188	-1.55926	FAM181B	MIR708	chr29	15891661	15891721	Open Sea
EDMA_MET_29_02433	0.800601	10.4125	2.77266	0.0332454	0.399842	-3.34412	ANO5	PRMT3	chr29	24171783	24171843	Open Sea
EDMA_MET_29_04480	-0.950922	11.6343	-4.36734	0.00504605	0.332442	-1.67473	NTM	TMEM45B	chr29	36453921	36453981	Open Sea
EDMA_MET_29_06743	-0.80744	10.1855	-2.75377	0.0340731	0.401929	-3.36652	PACS1	PACS1	chr29	44845926	44845986	Open Sea	Gene Body
EDMA_MET_29_06925	0.716043	10.4368	3.59463	0.0119858	0.35088	-2.42462	DPP3	DPP3	chr29	45185164	45185224	Open Sea	Gene Body
EDMA_MET_30_00205	-0.672461	9.97483	-2.6599	0.0385277	0.409872	-3.47852	IL13RA1	IL13RA1	chrX	3091047	3091107	Open Sea	Gene Body
EDMA_MET_30_00715	0.743836	10.1681	6.31043	0.000821327	0.332188	-0.255157	ODZ1	ODZ1	chrX	8445860	8445920	Open Sea	Gene Body
EDMA_MET_30_01090	-0.659621	10.3946	-3.81509	0.00927762	0.343656	-2.19893	UTP14A	ELF4	chrX	13896710	13896770	Open Sea
EDMA_MET_30_02090	0.694878	10.0105	2.57969	0.0428299	0.417435	-3.57505	CXHXorf66	LDOC1	chrX	24200129	24200189	Open Sea
EDMA_MET_30_02225	0.803557	9.58605	2.61931	0.0406442	0.413606	-3.52729	MGC148328	MGC148328	chrX	26714887	26714947	Open Sea	Gene Body
EDMA_MET_30_02652	0.675939	10.0173	5.33106	0.00193465	0.332188	-0.894607	LOC508820	TMEM185A	chrX	32804638	32804698	Open Sea
EDMA_MET_30_03658	0.79512	11.7495	5.07043	0.00247684	0.332188	-1.08964	MGC134179	DIAPH2	chrX	44709675	44709735	Open Sea
EDMA_MET_30_03859	0.727427	10.4385	3.47015	0.0138967	0.354496	-2.55616	DIAPH2	BEX2	chrX	48419021	48419081	Open Sea
EDMA_MET_30_05903	0.732724	10.1036	2.51713	0.0465405	0.423455	-3.65081	CXCR3	OGT	chrX	84359940	84360000	Open Sea
EDMA_MET_30_05921	-0.816632	10.0596	-4.07103	0.00695631	0.336797	-1.9487	OGT	ITGB1BP2	chrX	84545742	84545802	Open Sea
EDMA_MET_30_05927	0.892265	9.59909	3.61489	0.0117032	0.350525	-2.40349	OGT	ITGB1BP2	chrX	84547275	84547335	Open Sea
EDMA_MET_30_06352	-0.96843	12.3335	-3.43188	0.0145504	0.356755	-2.59719	CHST7	CHST7	chrX	90229114	90229174	Open Sea	Gene Body
EDMA_MET_30_06617	-0.783206	10.1564	-2.58605	0.0424705	0.417139	-3.56737	OTUD5	OTUD5	chrX	92123515	92123575	Open Sea	Gene Body
EDMA_MET_30_07385	-0.593969	10.6442	-2.61677	0.0407808	0.413864	-3.53035	ZNF674	MIR222	chrX	103121372	103121432	Open Sea
EDMA_MET_30_07641	0.762554	9.54076	6.9981	0.000477615	0.332188	0.117171	LOC520057	CASK	chrX	106410060	106410120	Open Sea
EDMA_MET_30_07672	0.830313	9.69666	5.18878	0.00221163	0.332188	-0.999682	LOC520057	CASK	chrX	107126279	107126339	Open Sea
EDMA_MET_30_08608	-0.755046	11.3641	-2.81362	0.0315246	0.395312	-3.29571	RLIM	DMD	chrX	116670662	116670722	Open Sea
EDMA_MET_30_11253	-0.644449	9.46561	-5.02835	0.00257974	0.332188	-1.1222	TBL1X	PNPLA4	chrX	144652948	144653008	Open Sea
EDMA_MET_01_00892	-0.778969	11.3416	-2.70933	0.036109	0.406302	-3.41941	SOD1	MIR2284I	chr1	3579463	3579523	Shelf
EDMA_MET_01_03032	0.824526	10.0046	5.91216	0.00114875	0.332188	-0.498429	RAB5A	SGOL1	chr1	44902035	44902095	Shelf
EDMA_MET_01_07142	-0.684315	11.2633	-4.09802	0.0067522	0.335962	-1.92305	MAGEF1	EPHB3	chr1	83180223	83180283	Shelf
EDMA_MET_01_08180	0.663693	10.0658	3.74299	0.0100799	0.346993	-2.27171	GPX6	ECT2	chr1	95169130	95169190	Shelf
EDMA_MET_01_13365	-0.769958	9.91146	-3.24431	0.0182864	0.366476	-2.80217	SUMO3	SUMO3	chr1	145038771	145038831	Shelf	Gene Body
EDMA_MET_01_14611	0.680275	10.2494	3.12391	0.0212354	0.373665	-2.93707	MGC127133	CBR3	chr1	150142909	150142969	Shelf
EDMA_MET_01_15446	1.32682	10.0987	5.84673	0.00121583	0.332188	-0.540511	PIK3R4	CAPN7	chr1	153798215	153798275	Shelf
EDMA_MET_01_16249	-0.662827	11.3836	-3.64259	0.0113288	0.349814	-2.37472	TBC1D5	TBC1D5	chr1	155861685	155861745	Shelf	Gene Body
EDMA_MET_02_00190	-0.602692	10.5446	-5.45753	0.00172132	0.332188	-0.803955	FAM168B	FAM168B	chr2	1833963	1834023	Shelf	Gene Body
EDMA_MET_02_00472	-0.706706	11.1602	-5.60977	0.0014993	0.332188	-0.698168	LIMS2	LIMS2	chr2	4793989	4794049	Shelf	Gene Body
EDMA_MET_02_00936	0.741643	10.7833	4.03182	0.00726537	0.337569	-1.98621	ITGAV	ITGAV	chr2	9759424	9759484	Shelf	Gene Body
EDMA_MET_02_01201	-0.850986	11.7583	-4.20084	0.00603397	0.334875	-1.82662	SSFA2	NEUROD1	chr2	14951157	14951217	Shelf
EDMA_MET_02_01830	-1.13617	10.5004	-5.71307	0.00136731	0.332188	-0.628408	HOXD11	HOXD11	chr2	20839260	20839320	Shelf	Gene Body
EDMA_MET_02_01976	-0.798545	10.1481	-5.71191	0.00136872	0.332188	-0.629186	MAPRE2	ATP5G3	chr2	21700589	21700649	Shelf
EDMA_MET_02_07055	0.675281	10.1879	4.80722	0.00320731	0.332188	-1.29831	STAT4	MYO1B	chr2	80165521	80165581	Shelf
EDMA_MET_02_08597	-1.08095	9.6369	-3.72308	0.0103148	0.347664	-2.29199	KLF7	CREB1	chr2	95904838	95904898	Shelf
EDMA_MET_02_12160	-0.852947	11.3041	-4.34458	0.00516967	0.332442	-1.69518	S100PBP	S100PBP	chr2	121678430	121678490	Shelf	Gene Body
EDMA_MET_02_12504	1.03238	10.7136	3.38767	0.0153483	0.35824	-2.64493	ZCCHC17	ZCCHC17	chr2	122888348	122888408	Shelf	Gene Body
EDMA_MET_02_12833	0.796501	9.96107	3.65289	0.0111932	0.349576	-2.36407	MECR	MECR	chr2	124938583	124938643	Shelf	Gene Body
EDMA_MET_03_01211	-1.17922	12.6671	-5.82653	0.00123744	0.332188	-0.553627	PEA15	PEA15	chr3	9586930	9586990	Shelf	Gene Body
EDMA_MET_03_02058	0.640566	10.432	3.59569	0.0119707	0.35088	-2.42351	SLC25A44	SLC25A44	chr3	14644092	14644152	Shelf	Gene Body
EDMA_MET_03_05402	0.692922	10.0043	3.53715	0.0128293	0.351452	-2.48499	WNT2B	CTTNBP2NL	chr3	30963291	30963351	Shelf
EDMA_MET_03_08564	0.699895	9.27961	3.79433	0.009501	0.343975	-2.21978	PTGFR	GIPC2	chr3	66445787	66445847	Shelf
EDMA_MET_03_09799	0.796097	10.3215	2.99744	0.0249042	0.380866	-3.08141	UBE2U	PGM1	chr3	82137895	82137955	Shelf
EDMA_MET_03_15024	-0.621004	9.36785	-2.63676	0.0397197	0.411806	-3.50631	AGO3	AGO3	chr3	110455625	110455685	Shelf	Gene Body
EDMA_MET_03_16486	-0.898672	10.9412	-5.59463	0.00151985	0.332188	-0.708528	SH3BP4	GBX2	chr3	116099661	116099721	Shelf
EDMA_MET_03_17036	0.815275	10.4436	5.41066	0.00179708	0.332188	-0.837255	LRRFIP1	LRRFIP1	chr3	117756225	117756285	Shelf	Gene Body
EDMA_MET_03_17080	-0.67276	9.87784	-3.60964	0.0117756	0.350569	-2.40895	LRRFIP1	LRRFIP1	chr3	117824629	117824689	Shelf	Gene Body
EDMA_MET_03_17328	-1.20844	10.0371	-4.40957	0.00482547	0.332188	-1.63704	TRAF3IP1	TRAF3IP1	chr3	118295874	118295934	Shelf	Gene Body
EDMA_MET_03_17811	-0.776413	11.2375	-3.30122	0.0170517	0.363247	-2.73931	TWIST2	NDUFA10	chr3	119234523	119234583	Shelf
EDMA_MET_03_18684	1.02485	11.7598	3.57754	0.0122299	0.35088	-2.4425	PPP1R7	2002-09-01	chr3	120958245	120958305	Shelf
EDMA_MET_03_18843	-1.08291	11.2541	-4.18748	0.00612223	0.335164	-1.83903	THAP4	THAP4	chr3	121132527	121132587	Shelf	Gene Body
EDMA_MET_04_07389	-0.719254	10.664	-3.81802	0.00924648	0.343656	-2.19599	HUS1	MIR2420	chr4	75502525	75502585	Shelf
EDMA_MET_04_10471	0.639519	10.4976	4.7194	0.00350344	0.332188	-1.37065	CREB3L2	CREB3L2	chr4	102403286	102403346	Shelf	Gene Body
EDMA_MET_04_11233	0.6347	9.18613	2.65167	0.0389474	0.410511	-3.4884	LOC509513	EPHB6	chr4	106988502	106988562	Shelf
EDMA_MET_04_13986	-0.882629	12.6149	-6.41898	0.00075169	0.332188	-0.192526	INSIG1	RNF32	chr4	118253729	118253789	Shelf
EDMA_MET_05_00870	-0.93973	10.2331	-6.42897	0.000745634	0.332188	-0.186842	MYF6	MYF5	chr5	10338172	10338232	Shelf
EDMA_MET_05_02276	-1.11404	11.0097	-2.89528	0.0283738	0.388367	-3.19989	SMUG1	HOXC4	chr5	26102332	26102392	Shelf
EDMA_MET_05_03322	0.658521	11.3583	2.59331	0.0420646	0.416373	-3.55861	SLC11A2	LOC512464	chr5	29012028	29012088	Shelf
EDMA_MET_05_03871	-0.854941	10.3351	-3.0739	0.0226103	0.375963	-2.99383	RND1	DDX23	chr5	31100736	31100796	Shelf
EDMA_MET_05_04180	1.03807	11.2432	3.23005	0.0186111	0.367543	-2.81802	SLC48A1	RAPGEF3	chr5	32695383	32695443	Shelf
EDMA_MET_05_06195	-0.881681	11.1755	-4.84285	0.00309537	0.332188	-1.26936	SLC16A7	SLC16A7	chr5	54213141	54213201	Shelf
EDMA_MET_05_08327	0.661826	10.2708	2.99248	0.0250617	0.381102	-3.08713	NUAK1	TCP11L2	chr5	69972341	69972401	Shelf
EDMA_MET_05_09592	-0.64279	11.7738	-6.10304	0.000976077	0.332188	-0.379131	PKP2	YARS2	chr5	77501702	77501762	Shelf
EDMA_MET_05_13388	-0.76767	11.0609	-5.052	0.00252133	0.332188	-1.10387	ADIPOR2	ADIPOR2	chr5	108722449	108722509	Shelf	Gene Body
EDMA_MET_05_16980	-0.722795	11.9521	-2.85499	0.0298835	0.391846	-3.24704	GTSE1	GTSE1	chr5	117731884	117731944	Shelf	Gene Body
EDMA_MET_05_19137	-0.963572	10.978	-5.87174	0.00118967	0.332188	-0.524349	CRELD2	MLC1	chr5	121055846	121055906	Shelf
EDMA_MET_06_02509	0.680334	9.52753	4.58304	0.00402685	0.332188	-1.48572	MMRN1	SNCA	chr6	36283966	36284026	Shelf
EDMA_MET_06_04417	-0.914049	10.9989	-5.26217	0.00206347	0.332188	-0.945066	KLB	KLB	chr6	60202552	60202612	Shelf
EDMA_MET_06_09667	-0.808662	10.4608	-3.92143	0.00822147	0.340547	-2.09342	MIR2450C	NOP14	chr6	107904299	107904359	Shelf
EDMA_MET_06_10627	-0.697067	10.7804	-3.20959	0.0190879	0.368568	-2.84082	MAEA	SLBP	chr6	109361939	109361999	Shelf
EDMA_MET_06_11103	-0.693327	11.7309	-3.55835	0.0125106	0.35088	-2.46265	WDR1	WDR1	chr6	110141405	110141465	Shelf	Gene Body
EDMA_MET_07_00550	0.660594	9.51007	4.38751	0.00493932	0.332188	-1.65669	HIST3H2A	TRIM17	chr7	2488731	2488791	Shelf
EDMA_MET_07_00873	-0.667243	10.7476	-5.08295	0.00244714	0.332188	-1.08002	SNAP47	SNAP47	chr7	3373740	3373800	Shelf
EDMA_MET_07_04804	-0.787049	10.0797	-6.78339	0.000563017	0.332188	0.0069722	PCP2	STXBP2	chr7	17705399	17705459	Shelf
EDMA_MET_07_04855	0.699844	10.1065	2.83945	0.0304886	0.392998	-3.26529	EVI5L	LRRC8E	chr7	17867466	17867526	Shelf
EDMA_MET_07_05048	0.635175	9.41783	2.80249	0.0319824	0.396433	-3.30884	HNRNPM	HNRNPM	chr7	18324736	18324796	Shelf	Gene Body
EDMA_MET_07_05855	-0.657009	10.4116	-3.7066	0.0105139	0.348011	-2.30882	UHRF1	ARRDC5	chr7	20472904	20472964	Shelf
EDMA_MET_07_08568	0.704491	10.5992	3.25272	0.0180979	0.366107	-2.79285	HMG20B	ZNF346	chr7	39894479	39894539	Shelf
EDMA_MET_07_12104	-0.641379	11.429	-4.07887	0.00689635	0.336797	-1.94124	KIAA0141	KIAA0141	chr7	54672553	54672613	Shelf	Gene Body
EDMA_MET_07_13396	0.8456	10.5956	4.05733	0.00706255	0.336899	-1.96177	CAMK2A	CD74	chr7	63711295	63711355	Shelf
EDMA_MET_07_17561	-0.745826	9.94221	-4.29647	0.00544233	0.333026	-1.73873	PPIP5K2	PPIP5K2	chr7	104560642	104560702	Shelf	Gene Body
EDMA_MET_07_17883	0.652291	10.5514	2.93225	0.0270611	0.385321	-3.15683	EFNA5	MIR2465	chr7	109244381	109244441	Shelf
EDMA_MET_08_00366	-0.627754	10.8704	-3.93007	0.00814169	0.340138	-2.08494	CLCN3	CLCN3	chr8	1485210	1485270	Shelf	Gene Body
EDMA_MET_08_01278	1.03606	11.2437	3.38761	0.0153492	0.35824	-2.64498	C8H8orf74	MSRA	chr8	8511362	8511422	Shelf
EDMA_MET_08_02992	0.978913	9.42435	6.34845	0.000796129	0.332188	-0.233051	ACER2	ACER2	chr8	24855089	24855149	Shelf	Gene Body
EDMA_MET_08_08456	-0.687541	10.0827	-3.86571	0.00875698	0.34221	-2.14843	ADAMDEC1	NEFM	chr8	73146422	73146482	Shelf
EDMA_MET_08_14734	-0.755679	10.6703	-7.10982	0.000439145	0.332188	0.172471	RAB14	GSN	chr8	112577421	112577481	Shelf
EDMA_MET_09_06717	-0.678274	10.1882	-4.14802	0.00639156	0.335164	-1.8759	NHSL1	NHSL1	chr9	77238138	77238198	Shelf	Gene Body
EDMA_MET_09_07251	0.914448	10.7225	5.91599	0.00114495	0.332188	-0.495981	STX11	UTRN	chr9	82753488	82753548	Shelf
EDMA_MET_09_08626	-1.12491	9.55487	-3.11612	0.0214435	0.374225	-2.94589	TMEM242	ZDHHC14	chr9	95437362	95437422	Shelf
EDMA_MET_09_11657	0.643777	9.25942	4.06592	0.00699571	0.336848	-1.95357	LOC788572	SMOC2	chr9	104225146	104225206	Shelf
EDMA_MET_09_12451	-0.686501	10.3361	-4.6534	0.00374648	0.332188	-1.42592	C9H6orf70	FAM120B	chr9	105398904	105398964	Shelf
EDMA_MET_10_00134	-0.802821	10.1986	-5.37716	0.00185356	0.332188	-0.861267	SRP19	SRP19	chr10	1109283	1109343	Shelf	Gene Body
EDMA_MET_10_00970	0.648608	9.29583	3.25103	0.0181356	0.366196	-2.79472	SV2C	F2RL2	chr10	7552996	7553056	Shelf
EDMA_MET_10_01485	0.838867	9.26027	3.85069	0.00890795	0.34239	-2.16336	ARSB	ARSB	chr10	9973040	9973100	Shelf	Gene Body
EDMA_MET_10_03882	0.760369	11.1058	6.15247	0.000936351	0.332188	-0.349057	DCAF11	PCK2	chr10	20865135	20865195	Shelf
EDMA_MET_10_07733	0.75554	10.6559	4.68822	0.00361594	0.332188	-1.39666	ANXA2	BNIP2	chr10	49916404	49916464	Shelf
EDMA_MET_10_08705	0.819105	10.3811	3.51476	0.0131755	0.352429	-2.50868	GNB5	LEO1	chr10	58469415	58469475	Shelf
EDMA_MET_10_15290	-0.913491	10.9129	-5.32679	0.00194236	0.332188	-0.897711	FOXN3	FOXN3	chr10	102087887	102087947	Shelf	Gene Body
EDMA_MET_10_15776	-0.99182	12.0987	-3.99083	0.00760498	0.339079	-2.02574	TDP1	PSMC1	chr10	102838482	102838542	Shelf
EDMA_MET_10_16259	-0.624456	11.2897	-4.17559	0.006202	0.335164	-1.85011	CALM1	RPS6KA5	chr10	103458524	103458584	Shelf
EDMA_MET_10_16478	1.38619	10.0912	5.86254	0.00119922	0.332188	-0.530284	B2M	B2M	chr10	104138168	104138228	Shelf	Gene Body
EDMA_MET_11_02209	0.783699	10.6044	5.05662	0.00251008	0.332188	-1.10029	LBX2	MRPL53	chr11	10132579	10132639	Shelf
EDMA_MET_11_03811	-0.662148	9.98049	-3.01944	0.0242194	0.379556	-3.05612	CDKL4	CDKL4	chr11	21574240	21574300	Shelf	Gene Body
EDMA_MET_11_07171	1.22413	11.7972	2.80815	0.0317486	0.395963	-3.30215	VAMP8	VAMP8	chr11	49262991	49263051	Shelf	Gene Body
EDMA_MET_11_07331	-0.794845	12.2862	-6.52166	0.00069201	0.332188	-0.134667	KCMF1	TMSB10	chr11	49931897	49931957	Shelf
EDMA_MET_11_08482	-0.703718	12.6041	-3.07761	0.0225051	0.375963	-2.98961	ACTR2	MEIS1	chr11	63640867	63640927	Shelf
EDMA_MET_11_12805	-0.648665	11.7425	-3.49801	0.0134413	0.353148	-2.52646	ID2	RSAD2	chr11	89997224	89997284	Shelf
EDMA_MET_11_14741	0.800437	10.5473	3.15905	0.0203242	0.371669	-2.89744	STXBP1	STXBP1	chr11	98372011	98372071	Shelf	Gene Body
EDMA_MET_11_15414	-1.32208	12.5071	-5.01345	0.00261733	0.332188	-1.1338	IER5L	NTMT1	chr11	99724460	99724520	Shelf
EDMA_MET_11_18149	-1.07412	10.8736	-4.7073	0.00354664	0.332188	-1.38072	BRD3	BRD3	chr11	104866777	104866837	Shelf	Gene Body
EDMA_MET_11_19083	-0.841384	11.2657	-5.1291	0.00234109	0.332188	-1.04475	C11H9orf116	OLFM1	chr11	106466882	106466942	Shelf
EDMA_MET_11_19093	-0.783437	10.8796	-4.75706	0.00337282	0.332188	-1.33946	C11H9orf116	OLFM1	chr11	106471427	106471487	Shelf
EDMA_MET_12_04154	-0.68994	11.3796	-3.41256	0.0148932	0.357179	-2.618	CDX2	PDX1	chr12	32351329	32351389	Shelf
EDMA_MET_12_06227	-0.686347	10.7506	-3.96895	0.00779356	0.339079	-2.04698	RNF219	RNF219	chr12	54146749	54146809	Shelf	Gene Body
EDMA_MET_12_07098	-0.747329	10.7264	-5.55878	0.00156979	0.332188	-0.733196	GPR180	CLDN10	chr12	72387998	72388058	Shelf
EDMA_MET_12_07226	-0.674823	9.82425	-2.65423	0.0388162	0.410339	-3.48533	HS6ST3	HS6ST3	chr12	77945559	77945619	Shelf	Gene Body
EDMA_MET_12_08221	0.632608	9.96425	3.03838	0.0236461	0.378342	-3.0344	FGF14	FGF14	chr12	82114818	82114878	Shelf	Gene Body
EDMA_MET_12_09870	-0.767536	11.6905	-3.02617	0.0240138	0.379183	-3.04839	CARS2	ANKRD10	chr12	89299558	89299618	Shelf
EDMA_MET_12_10401	-0.831071	10.2838	-6.1772	0.000917178	0.332188	-0.334137	TEX29	SPACA7	chr12	89819179	89819239	Shelf
EDMA_MET_12_11096	1.08833	10.6355	6.63698	0.00063138	0.332188	-0.0712422	TUBGCP3	F7	chr12	90403307	90403367	Shelf
EDMA_MET_13_01170	-0.825271	10.1757	-3.12915	0.0210967	0.373269	-2.93115	MACROD2	SNRPB2	chr13	10483756	10483816	Shelf
EDMA_MET_13_03094	-0.679153	10.3333	-3.89282	0.00849175	0.341532	-2.1216	MSRB2	ENKUR	chr13	24486964	24487024	Shelf
EDMA_MET_13_04247	0.711349	9.65651	3.40852	0.0149661	0.357179	-2.62237	KIF5B	ARHGAP12	chr13	33712052	33712112	Shelf
EDMA_MET_13_04555	-0.59646	10.2316	-4.40666	0.00484031	0.332188	-1.63963	KIAA1462	KIAA1462	chr13	35365993	35366053	Shelf	Gene Body
EDMA_MET_13_06071	-0.94604	12.4299	-3.60193	0.0118831	0.35088	-2.417	VSX1	ENTPD6	chr13	43148569	43148629	Shelf
EDMA_MET_13_06413	-1.02725	12.5393	-4.83845	0.00310895	0.332188	-1.27292	LOC515358	KLF6	chr13	44943592	44943652	Shelf
EDMA_MET_13_07121	-0.604818	10.8066	-3.85246	0.00889002	0.34239	-2.1616	CHGB	CHGB	chr13	48445982	48446042	Shelf	Gene Body
EDMA_MET_13_07158	0.586905	11.0461	4.67404	0.00366848	0.332188	-1.40855	CRLS1	FERMT1	chr13	48580769	48580829	Shelf
EDMA_MET_13_07613	-1.17241	10.6264	-7.38237	0.000359397	0.332188	0.301804	MRPS26	MRPS26	chr13	52592033	52592093	Shelf	Gene Body
EDMA_MET_13_07885	-0.75472	10.8462	-2.56535	0.0436516	0.418877	-3.59238	SIRPB1	GINS1	chr13	54007499	54007559	Shelf
EDMA_MET_13_10208	0.762753	11.7991	3.31467	0.0167734	0.362149	-2.72453	PDRG1	PDRG1	chr13	62014194	62014254	Shelf	Gene Body
EDMA_MET_13_10795	0.671383	10.8281	2.89504	0.0283826	0.388398	-3.20017	GGT7	GGT7	chr13	64789644	64789704	Shelf	Gene Body
EDMA_MET_13_11008	-0.970358	10.5313	-8.10678	0.000217115	0.332188	0.610372	ERGIC3	ERGIC3	chr13	65436634	65436694	Shelf	Gene Body
EDMA_MET_13_12667	-0.750308	10.2628	-3.29796	0.0171199	0.363444	-2.74289	CHD6	SRSF6	chr13	72744540	72744600	Shelf
EDMA_MET_13_15272	-0.947716	9.88243	-6.03257	0.0010361	0.332188	-0.422579	KCNG1	SALL4	chr13	80128648	80128708	Shelf
EDMA_MET_14_01613	-0.903193	10.7337	-3.40888	0.0149595	0.357179	-2.62197	TRAPPC9	TRAPPC9	chr14	4399844	4399904	Shelf	Gene Body
EDMA_MET_14_04230	0.890013	10.7014	6.59114	0.000654716	0.332188	-0.0962576	PRKDC	PRKDC	chr14	21080011	21080071	Shelf	Gene Body
EDMA_MET_14_04758	-1.00919	11.1534	-4.21323	0.00595336	0.334695	-1.81513	MRPL15	SOX17	chr14	23883707	23883767	Shelf
EDMA_MET_14_05005	-0.673108	11.0191	-4.28644	0.0055012	0.333075	-1.74787	IMPAD1	FAM110B	chr14	25975798	25975858	Shelf
EDMA_MET_14_05015	-0.692727	9.59394	-4.58438	0.00402127	0.332188	-1.48457	FAM110B	FAM110B	chr14	26114940	26115000	Shelf
EDMA_MET_14_05414	-0.63009	10.8274	-2.9969	0.0249213	0.380926	-3.08203	ASPH	GGH	chr14	29147077	29147137	Shelf
EDMA_MET_15_00964	0.683369	9.76834	4.32692	0.00526793	0.332442	-1.71112	ENDOD1	CWC15	chr15	15644469	15644529	Shelf
EDMA_MET_15_02562	-1.03512	11.0098	-5.69203	0.00139308	0.332188	-0.642486	APOA1	PAFAH1B2	chr15	27954094	27954154	Shelf
EDMA_MET_15_03083	-0.659823	9.99769	-3.23	0.018612	0.367543	-2.81807	CCDC84	CCDC84	chr15	30108747	30108807	Shelf	Gene Body
EDMA_MET_15_07256	-0.902458	11.1792	-4.95819	0.00276233	0.332188	-1.17716	SERPINH1	MOGAT2	chr15	55637793	55637853	Shelf
EDMA_MET_15_07514	0.671604	10.0444	5.81006	0.00125538	0.332188	-0.56436	B3GNT6	B3GNT6	chr15	57232820	57232880	Shelf	Gene Body
EDMA_MET_15_11363	-0.96728	10.2038	-4.42916	0.00472688	0.332188	-1.61968	TIMM10	UBE2L6	chr15	82119529	82119589	Shelf
EDMA_MET_15_11524	0.73937	10.3079	3.97451	0.00774515	0.339079	-2.04157	ZDHHC5	ZDHHC5	chr15	82337556	82337616	Shelf	Gene Body
EDMA_MET_16_00212	-1.02981	12.452	-4.7194	0.00350345	0.332188	-1.37065	SNRPE	REN	chr16	1741976	1742036	Shelf
EDMA_MET_16_00296	-0.851354	10.8035	-5.84483	0.00121785	0.332188	-0.54174	GOLT1A	PLEKHA6	chr16	1828370	1828430	Shelf
EDMA_MET_16_03312	1.09519	11.0043	4.22302	0.00589053	0.333835	-1.80608	C16H1orf95	PSEN2	chr16	30456846	30456906	Shelf
EDMA_MET_16_04475	0.994139	10.4401	6.69996	0.000600859	0.332188	-0.0372803	C16H1orf105	C16H1orf105	chr16	40792581	40792641	Shelf	Gene Body
EDMA_MET_16_08261	-0.806786	11.3341	-3.86922	0.00872216	0.34221	-2.14495	NOC2L	FBLIM1	chr16	53004116	53004176	Shelf
EDMA_MET_16_08796	0.864388	11.3139	3.14122	0.0207809	0.372865	-2.91752	PDPN	PDPN	chr16	55441968	55442028	Shelf	Gene Body
EDMA_MET_16_08866	1.00653	9.70299	3.74301	0.0100795	0.346993	-2.27168	KLHL12	KLHL12	chr16	55509810	55509870	Shelf	Gene Body
EDMA_MET_16_09155	0.637625	9.48107	3.13314	0.0209917	0.373265	-2.92664	TNN	TNR	chr16	57896915	57896975	Shelf
EDMA_MET_16_09566	-0.750624	11.0186	-5.83153	0.00123205	0.332188	-0.55037	SEC16B	TEX35	chr16	60865122	60865182	Shelf
EDMA_MET_16_10224	-0.694022	9.77073	-3.81064	0.00932496	0.343685	-2.20339	CACNA1E	CACNA1E	chr16	64424106	64424166	Shelf
EDMA_MET_16_10265	0.681001	10.6171	3.68478	0.0107841	0.348742	-2.3312	CACNA1E	GLUL	chr16	64777630	64777690	Shelf
EDMA_MET_16_13372	-0.859792	10.9635	-6.20205	0.000898366	0.332188	-0.319229	MIR181A-1	NR5A2	chr16	80351444	80351504	Shelf
EDMA_MET_17_00148	-0.590152	9.73447	-2.84473	0.0302818	0.392761	-3.25909	LRAT	FGG	chr17	2805398	2805458	Shelf
EDMA_MET_17_01207	-0.906648	9.86518	-5.51312	0.00163614	0.332188	-0.764907	ARHGAP10	PRMT10	chr17	10561148	10561208	Shelf
EDMA_MET_17_01582	-0.663766	11.2783	-3.16623	0.0201432	0.371394	-2.88937	HHIP	GYPA	chr17	14026168	14026228	Shelf
EDMA_MET_17_02000	-0.7257	10.9277	-4.62281	0.00386555	0.332188	-1.45181	MGST2	RAB33B	chr17	18461556	18461616	Shelf
EDMA_MET_17_05999	0.82164	10.5877	3.81605	0.00926735	0.343656	-2.19796	PPTC7	TCTN1	chr17	56724073	56724133	Shelf
EDMA_MET_17_06528	-0.907029	11.4483	-4.941	0.00280926	0.332188	-1.19075	HSPB8	SUDS3	chr17	58787899	58787959	Shelf
EDMA_MET_17_06814	-0.669851	11.1395	-5.15456	0.00228483	0.332188	-1.02545	FBXW8	FBXO21	chr17	60200166	60200226	Shelf
EDMA_MET_17_09764	-0.805674	9.86602	-3.1008	0.021859	0.374602	-2.96325	CRYBA4	PITPNB	chr17	68654917	68654977	Shelf
EDMA_MET_17_11133	-1.04521	10.8505	-5.43159	0.00176279	0.332188	-0.822342	LIMK2	LIMK2	chr17	72195141	72195201	Shelf	Gene Body
EDMA_MET_17_11514	-0.641608	10.9799	-2.79706	0.0322082	0.397135	-3.31524	MIF	GSTT4	chr17	73279677	73279737	Shelf
EDMA_MET_17_12312	-0.693963	11.9658	-6.78097	0.000564073	0.332188	0.00570233	PRODH	PRODH	chr17	74169813	74169873	Shelf	Gene Body
EDMA_MET_18_01781	0.92605	10.5812	3.93848	0.00806495	0.339887	-2.07671	MAF	DYNLRB2	chr18	6607740	6607800	Shelf
EDMA_MET_18_01783	-0.712672	12.1955	-5.4078	0.00180182	0.332188	-0.839296	MAF	DYNLRB2	chr18	6608514	6608574	Shelf
EDMA_MET_18_04155	1.01568	10.7084	4.04452	0.00716361	0.337238	-1.97403	MAP1LC3B	ZCCHC14	chr18	13036004	13036064	Shelf
EDMA_MET_18_04900	-0.892584	11.3161	-5.65713	0.00143706	0.332188	-0.665988	SPG7	RPL13	chr18	14531655	14531715	Shelf
EDMA_MET_18_08355	-0.758476	9.86473	-4.1909	0.0060995	0.334983	-1.83585	CTCF	PARD6A	chr18	35322413	35322473	Shelf
EDMA_MET_18_08464	0.637682	9.8481	3.87382	0.00867668	0.34221	-2.14039	NUTF2	PSKH1	chr18	35495776	35495836	Shelf
EDMA_MET_18_10713	0.700058	10.5526	3.48748	0.0136115	0.353588	-2.53767	LSR	LSR	chr18	46160083	46160143	Shelf	Gene Body
EDMA_MET_18_14936	0.729048	10.2036	3.88766	0.00854145	0.341949	-2.12668	RASIP1	RASIP1	chr18	55817373	55817433	Shelf	Gene Body
EDMA_MET_18_15559	0.686118	11.079	3.57685	0.0122398	0.35088	-2.44323	IZUMO2	NR1H2	chr18	56873158	56873218	Shelf
EDMA_MET_18_17036	0.648739	9.96617	3.6522	0.0112021	0.349576	-2.36478	RDH13	RDH13	chr18	62790296	62790356	Shelf	Gene Body
EDMA_MET_19_03085	-0.804812	11.8077	-4.86108	0.00303983	0.332188	-1.25463	NF1	NF1	chr19	19221148	19221208	Shelf	Gene Body
EDMA_MET_19_06286	-0.882487	11.0254	-4.16814	0.00625259	0.335164	-1.85706	GAS7	MYH8	chr19	29879464	29879524	Shelf
EDMA_MET_19_07460	0.874583	10.296	5.18411	0.00222146	0.332188	-1.00319	LOC100196902	KAT7	chr19	37425751	37425811	Shelf
EDMA_MET_19_07594	-0.84358	10.227	-4.14461	0.00641543	0.335164	-1.8791	IGF2BP1	IGF2BP1	chr19	38171449	38171509	Shelf	Gene Body
EDMA_MET_19_08849	1.04086	10.2191	4.96034	0.00275652	0.332188	-1.17546	G6PC3	G6PC3	chr19	44533038	44533098	Shelf	Gene Body
EDMA_MET_19_10824	-0.987815	11.1329	-3.79917	0.00944843	0.343975	-2.21492	TMC6	SEC14L1	chr19	54669733	54669793	Shelf
EDMA_MET_19_11090	-1.19523	10.1617	-6.29356	0.000832805	0.332188	-0.26503	AANAT	PRPSAP1	chr19	55927891	55927951	Shelf
EDMA_MET_19_11254	-1.69453	11.8453	-5.44572	0.00174006	0.332188	-0.812315	UNK	H3F3B	chr19	56453517	56453577	Shelf
EDMA_MET_19_12616	-0.715879	12.1955	-2.96847	0.0258389	0.38238	-3.11485	AMZ2	RGS9	chr19	62605464	62605524	Shelf
EDMA_MET_20_01741	-0.608252	11.3081	-3.50907	0.0132651	0.353045	-2.51471	BTF3	TMEM174	chr20	8312910	8312970	Shelf
EDMA_MET_20_02099	-1.05102	9.45048	-4.90611	0.00290739	0.332188	-1.2185	GTF2H2	GTF2H2	chr20	10011574	10011634	Shelf	Gene Body
EDMA_MET_20_03967	0.985551	10.369	6.23183	0.000876398	0.332188	-0.301467	C20H5orf34	C20H5orf28	chr20	31352641	31352701	Shelf
EDMA_MET_20_04791	-0.684186	11.2666	-3.02591	0.024022	0.379195	-3.0487	DNAJC21	DNAJC21	chr20	39250371	39250431	Shelf	Gene Body
EDMA_MET_20_06270	0.59395	9.51815	2.82878	0.0309122	0.393813	-3.27785	TRIO	DAP	chr20	58800440	58800500	Shelf
EDMA_MET_20_07260	0.982896	11.1351	3.92302	0.00820666	0.340327	-2.09186	SRD5A1	MED10	chr20	66733268	66733328	Shelf
EDMA_MET_21_00172	-0.608091	10.0388	-3.43055	0.0145737	0.356755	-2.59861	UBE3A	GABRB3	chr21	2659209	2659269	Shelf
EDMA_MET_21_00751	-0.643142	9.81456	-3.36974	0.0156854	0.359124	-2.66438	CERS3	LYSMD4	chr21	6604283	6604343	Shelf
EDMA_MET_21_01645	-1.17927	11.6483	-5.43879	0.00175117	0.332188	-0.81723	NR2F2	CHD2	chr21	11975216	11975276	Shelf
EDMA_MET_21_01836	0.668304	9.57596	5.25618	0.00207515	0.332188	-0.949495	NR2F2	CHD2	chr21	14348480	14348540	Shelf
EDMA_MET_21_03639	-0.704707	11.1946	-3.19762	0.0193729	0.36917	-2.85418	FAM103A1	FAM103A1	chr21	23706456	23706516	Shelf	Gene Body
EDMA_MET_21_04423	-0.681313	10.8449	-4.22772	0.00586061	0.333754	-1.80173	KLF13	APBA2	chr21	28282194	28282254	Shelf
EDMA_MET_21_04452	0.630861	10.0504	4.57067	0.00407855	0.332188	-1.49632	KLF13	APBA2	chr21	28487056	28487116	Shelf
EDMA_MET_21_04617	-0.914503	10.2461	-4.37513	0.00500455	0.332442	-1.66776	TM2D3	SNRPA1	chr21	29566997	29567057	Shelf
EDMA_MET_21_05444	0.733788	11.0009	4.16159	0.00629745	0.335164	-1.86318	IMP3	SNUPN	chr21	33664735	33664795	Shelf
EDMA_MET_21_09198	0.892135	11.143	4.25085	0.00571599	0.333754	-1.78044	GLRX5	GLRX5	chr21	61987795	61987855	Shelf	Gene Body
EDMA_MET_21_11653	-0.596294	10.876	-5.12076	0.00235986	0.332188	-1.0511	AMN	EXOC3L4	chr21	69334945	69335005	Shelf
EDMA_MET_22_01811	-0.677584	11.2179	-4.87178	0.00300775	0.332188	-1.24602	ACVR2B	EXOG	chr22	11905269	11905329	Shelf
EDMA_MET_22_04490	0.713493	10.9949	3.68958	0.010724	0.348731	-2.32627	SHQ1	PROK2	chr22	30023275	30023335	Shelf
EDMA_MET_22_05439	-0.933612	11.9407	-5.73015	0.00134679	0.332188	-0.617027	PSMD6	THOC7	chr22	37594993	37595053	Shelf
EDMA_MET_22_05801	0.745223	9.49637	3.78524	0.00960067	0.343975	-2.22893	PTPRG	PTPRG	chr22	40357159	40357219	Shelf
EDMA_MET_22_08998	1.40506	10.5093	8.66736	0.000150843	0.332188	0.818245	LTF	CCRL2	chr22	53561111	53561171	Shelf
EDMA_MET_22_10186	-1.01802	11.9889	-2.85445	0.0299044	0.391895	-3.24768	TMCC1	TMCC1	chr22	56741219	56741279	Shelf
EDMA_MET_22_11511	0.957922	10.5084	3.1937	0.0194675	0.369476	-2.85858	NUP210	NUP210	chr22	59199633	59199693	Shelf	Gene Body
EDMA_MET_22_13089	-0.790699	9.64413	-4.79226	0.00325571	0.332188	-1.31054	CHCHD6	C3H3orf22	chr22	61110229	61110289	Shelf
EDMA_MET_23_00653	-1.06789	11.3478	-4.23007	0.00584573	0.333754	-1.79956	LRRC1	LRRC1	chr23	6644949	6645009	Shelf	Gene Body
EDMA_MET_23_03394	-1.00308	10.0985	-4.99308	0.00266974	0.332188	-1.14972	MRPS10	UBR2	chr23	16153888	16153948	Shelf
EDMA_MET_23_03459	-0.843868	10.8529	-3.59792	0.0119394	0.35088	-2.42119	RPL7L1	RPL7L1	chr23	16521872	16521932	Shelf
EDMA_MET_23_04775	0.800805	10.1393	4.41362	0.00480491	0.332188	-1.63345	MCM3	PAQR8	chr23	24527720	24527780	Shelf
EDMA_MET_23_05438	-0.589852	10.0605	-5.83203	0.00123151	0.332188	-0.550045	TUBB	NRM	chr23	28109696	28109756	Shelf
EDMA_MET_23_05474	-0.800297	9.38337	-4.20254	0.00602281	0.334875	-1.82503	C23H6orf136	C23H6orf136	chr23	28155182	28155242	Shelf	Gene Body
EDMA_MET_23_05766	-0.628934	11.0211	-3.12126	0.0213059	0.373789	-2.94007	NKAPL	NKAPL	chr23	30177311	30177371	Shelf	Gene Body
EDMA_MET_23_05820	0.756973	10.5527	5.20682	0.00217411	0.332188	-0.986172	ZSCAN16	ZNF165	chr23	30323042	30323102	Shelf
EDMA_MET_23_05904	-0.935905	9.78119	-3.50419	0.0133425	0.353148	-2.51989	MIR2379	ZNF184	chr23	30834615	30834675	Shelf
EDMA_MET_23_06058	-0.605685	10.4271	-2.54531	0.0448281	0.420691	-3.61663	BTN1A1	HIST1H1D	chr23	31471952	31472012	Shelf
EDMA_MET_23_08871	-0.622233	11.0038	-3.52875	0.0129579	0.351791	-2.49387	SSR1	LY86	chr23	47909827	47909887	Shelf
EDMA_MET_23_09590	-0.850527	11.5042	-3.3713	0.0156558	0.359124	-2.66269	FARS2	FARS2	chr23	49214723	49214783	Shelf	Gene Body
EDMA_MET_23_09960	-0.896293	12.1294	-5.21385	0.0021597	0.332188	-0.980926	CDYL	ECI2	chr23	49801681	49801741	Shelf
EDMA_MET_23_11379	-0.671804	10.5324	-3.64249	0.0113303	0.349814	-2.37483	GMDS	GMDS	chr23	51441303	51441363	Shelf	Gene Body
EDMA_MET_23_11910	-0.891781	10.0656	-4.46633	0.00454593	0.332188	-1.58691	IRF4	NA	chr23	52115071	52115131	Shelf
EDMA_MET_24_01203	-0.986729	10.7032	-6.37363	0.000779926	0.332188	-0.218511	MBP	ZADH2	chr24	3430126	3430186	Shelf
EDMA_MET_24_06875	-0.793109	11.4333	-3.34658	0.0161331	0.360476	-2.68961	SMAD2	SMAD7	chr24	48136268	48136328	Shelf
EDMA_MET_24_07019	-0.701038	11.3316	-3.62006	0.0116324	0.350493	-2.39811	SMAD2	SMAD7	chr24	48691373	48691433	Shelf
EDMA_MET_25_00371	0.725571	9.83634	2.97375	0.0256656	0.381946	-3.10874	NARFL	NARFL	chr25	631724	631784	Shelf	Gene Body
EDMA_MET_25_01182	-0.656107	10.5556	-2.88333	0.0288127	0.38932	-3.21385	ABCA3	ABCA3	chr25	1816395	1816455	Shelf	Gene Body
EDMA_MET_25_01586	-0.620133	11.3028	-4.74445	0.00341591	0.332188	-1.34987	ZSCAN10	ZNF205	chr25	2543603	2543663	Shelf
EDMA_MET_25_01668	-0.78752	10.8866	-4.84702	0.00308256	0.332188	-1.26598	ZNF205	ZNF200	chr25	2616151	2616211	Shelf
EDMA_MET_25_03587	-0.737907	10.5756	-3.2255	0.018716	0.367831	-2.82309	DEXI	TNP2	chr25	9789163	9789223	Shelf
EDMA_MET_25_04435	-0.818897	11.3699	-4.76234	0.00335494	0.332188	-1.3351	MKL2	MKL2	chr25	13268972	13269032	Shelf
EDMA_MET_25_05143	-0.64728	10.6693	-3.82095	0.00921554	0.343611	-2.19305	SYT17	COQ7	chr25	16974178	16974238	Shelf
EDMA_MET_25_06090	-0.853103	11.868	-4.19997	0.00603964	0.334875	-1.82742	PRKCB	CACNG3	chr25	22176303	22176363	Shelf
EDMA_MET_25_06829	-0.816976	11.9778	-4.13833	0.00645972	0.335164	-1.885	SH2B1	TUFM	chr25	26215949	26216009	Shelf
EDMA_MET_25_07184	-0.789099	10.1035	-5.01268	0.00261928	0.332188	-1.1344	ZNF771	ZNF771	chr25	26847047	26847107	Shelf	Gene Body
EDMA_MET_25_07702	0.70864	9.62251	3.3089	0.0168923	0.362511	-2.73087	TGFB1I1	TGFB1I1	chr25	27764455	27764515	Shelf	Gene Body
EDMA_MET_25_09080	0.620922	9.23299	3.05156	0.0232559	0.377602	-3.01933	TBL2	BCL7B	chr25	34162198	34162258	Shelf
EDMA_MET_25_09435	-0.678715	12.5607	-4.22482	0.00587903	0.333754	-1.80441	HSPB1	YWHAG	chr25	34883103	34883163	Shelf
EDMA_MET_25_10471	-0.83932	11.7903	-4.67609	0.00366083	0.332188	-1.40683	ZNF394	ATP5J2	chr25	37476962	37477022	Shelf
EDMA_MET_25_10507	-0.7982	9.60884	-3.48163	0.0137071	0.353824	-2.54391	BUD31	BUD31	chr25	37531268	37531328	Shelf	Gene Body
EDMA_MET_25_11258	0.761164	9.46184	3.16504	0.0201732	0.371417	-2.89071	USP42	RAC1	chr25	38713097	38713157	Shelf
EDMA_MET_25_12543	-0.786453	11.0269	-4.22138	0.00590101	0.33393	-1.80759	MIR2890	MIR2390	chr25	40325485	40325545	Shelf	Gene Body
EDMA_MET_25_12715	1.26529	10.5202	4.01032	0.0074413	0.338337	-2.0069	MIR2390	CARD11	chr25	40939744	40939804	Shelf
EDMA_MET_25_12782	0.964477	9.40441	6.46121	0.000726457	0.332188	-0.168571	CARD11	CARD11	chr25	41012685	41012745	Shelf	Gene Body
EDMA_MET_26_00962	0.868642	10.878	3.47836	0.0137608	0.353979	-2.54739	IDE	KIF11	chr26	14040697	14040757	Shelf
EDMA_MET_26_01040	-1.19317	11.0468	-4.05984	0.00704299	0.336899	-1.95937	EXOC6	CYP26A1	chr26	14454849	14454909	Shelf
EDMA_MET_26_03620	-0.937762	10.0176	-7.31643	0.000377038	0.332188	0.271219	WDR96	GSTO1	chr26	25059184	25059244	Shelf
EDMA_MET_26_03901	-0.699993	11.7833	-5.61244	0.00149571	0.332188	-0.696344	SORCS3	SORCS3	chr26	25945555	25945615	Shelf	Gene Body
EDMA_MET_27_04061	0.647784	9.80149	5.63449	0.00146644	0.332188	-0.681328	FGFR1	FGFR1	chr27	33285530	33285590	Shelf	Gene Body
EDMA_MET_27_06087	-0.668465	10.4472	-3.9647	0.00783076	0.339107	-2.05111	RPL15	RPL15	chr27	41933392	41933452	Shelf	Gene Body
EDMA_MET_28_00941	-0.63572	8.86091	-3.23262	0.0185521	0.367511	-2.81516	COA6	COA6	chr28	7230741	7230801	Shelf	Gene Body
EDMA_MET_28_02680	-0.866021	10.3891	-6.36672	0.000784331	0.332188	-0.22249	CCAR1	STOX1	chr28	25267086	25267146	Shelf
EDMA_MET_28_03621	-0.614894	9.37066	-3.52485	0.0130183	0.352052	-2.498	TTC18	TTC18	chr28	29464070	29464130	Shelf	Gene Body
EDMA_MET_28_03704	0.905479	10.679	3.9885	0.00762482	0.339079	-2.028	NDST2	NDST2	chr28	29874510	29874570	Shelf	Gene Body
EDMA_MET_28_05805	0.76441	10.7076	3.04214	0.023534	0.378244	-3.0301	ANXA8L1	RBP3	chr28	42575643	42575703	Shelf
EDMA_MET_29_07100	-0.790013	9.79002	-3.07291	0.0226385	0.375963	-2.99496	RBM4B	RCE1	chr29	45462095	45462155	Shelf
EDMA_MET_29_07566	-0.592348	11.725	-3.42072	0.0147473	0.356885	-2.6092	MGC139603	MGC139603	chr29	46409009	46409069	Shelf	Gene Body
EDMA_MET_29_08501	-1.08613	12.352	-4.78778	0.00327035	0.332188	-1.31421	PPFIA1	PPFIA1	chr29	48110054	48110114	Shelf	Gene Body
EDMA_MET_29_10038	-0.933003	11.097	-2.8639	0.0295422	0.390976	-3.23659	AP2A2	AP2A2	chr29	50427238	50427298	Shelf	Gene Body
EDMA_MET_30_00268	0.900892	10.877	6.15374	0.000935357	0.332188	-0.348289	LONRF3	PGRMC1	chrX	3401759	3401819	Shelf
EDMA_MET_30_00310	-0.840436	9.97433	-3.3436	0.0161918	0.360716	-2.69286	PGRMC1	SLC25A5	chrX	3696871	3696931	Shelf
EDMA_MET_30_01583	0.910887	9.75071	5.84648	0.00121609	0.332188	-0.540669	ZNF75D	ZNF75D	chrX	18905171	18905231	Shelf	Gene Body
EDMA_MET_30_03406	0.806136	10.2177	3.4217	0.0147299	0.356885	-2.60814	TKTL1	FLNA	chrX	40293366	40293426	Shelf
EDMA_MET_30_04357	0.785042	11.5431	4.04874	0.00713015	0.337178	-1.96999	RNF128	BEX4	chrX	57120543	57120603	Shelf
EDMA_MET_30_04483	1.17425	10.6718	5.35417	0.00189351	0.332188	-0.877853	ESX1	TSC22D3	chrX	59648864	59648924	Shelf
EDMA_MET_30_11230	-0.828608	11.2466	-3.66496	0.0110363	0.349409	-2.3516	TBL1X	PNPLA4	chrX	144608757	144608817	Shelf
EDMA_MET_01_00610	-1.28816	11.4969	-7.81214	0.000265238	0.332188	0.490688	URB1	URB1	chr1	2406859	2406919	Shore	Gene Body
EDMA_MET_01_11839	0.611656	10.6791	5.14737	0.00230055	0.332188	-1.03089	EPHB1	ANAPC13	chr1	135802314	135802374	Shore
EDMA_MET_01_15585	0.853967	10.0065	4.00341	0.00749891	0.338567	-2.01358	EAF1	EAF1	chr1	154199546	154199606	Shore	Gene Body
EDMA_MET_02_15193	-0.652153	11.9223	-3.71202	0.0104479	0.347845	-2.30328	LOC789612	RAP1GAP	chr2	131692337	131692397	Shore
EDMA_MET_02_16075	-0.807179	12.8474	-5.13282	0.00233277	0.332188	-1.04192	UBR4	UBR4	chr2	134097119	134097179	Shore	Gene Body
EDMA_MET_04_11851	0.72018	9.94222	2.60449	0.0414476	0.415017	-3.54514	TPK1	CUL1	chr4	112721062	112721122	Shore
EDMA_MET_04_14730	-0.895377	10.376	-3.02689	0.0239922	0.379144	-3.04758	UBE3C	UBE3C	chr4	119298897	119298957	Shore	Gene Body
EDMA_MET_05_06822	-0.702039	12.7528	-3.32403	0.0165827	0.361493	-2.71426	APOF	APOF	chr5	57315301	57315361	Shore	Gene Body
EDMA_MET_05_08628	0.598148	10.57	2.82378	0.0311127	0.394323	-3.28373	SYN3	SYN3	chr5	71748398	71748458	Shore	Gene Body
EDMA_MET_05_13225	-0.75166	10.3285	-2.71438	0.035871	0.405676	-3.41338	MIR2437	RAD52	chr5	108200961	108201021	Shore
EDMA_MET_06_12188	-0.954516	12.1047	-4.37742	0.00499241	0.332442	-1.66571	TBC1D14	TBC1D14	chr6	118216883	118216943	Shore	Gene Body
EDMA_MET_07_01495	0.734272	10.9986	4.72706	0.00347642	0.332188	-1.36428	ELL	ELL	chr7	4637631	4637691	Shore	Gene Body
EDMA_MET_07_04667	0.668374	10.4157	4.24726	0.00573819	0.333754	-1.78374	LOC508834	PEX11G	chr7	17425578	17425638	Shore
EDMA_MET_07_06661	-1.27479	11.7406	-5.95816	0.00110414	0.332188	-0.469212	AES	ZNF555	chr7	22009998	22010058	Shore
EDMA_MET_07_08832	-0.674865	10.5981	-4.01724	0.00738417	0.338179	-2.00024	FAM193B	FAM193B	chr7	40385237	40385297	Shore	Gene Body
EDMA_MET_08_06977	-0.716584	11.6241	-2.72848	0.0352161	0.403908	-3.39659	EXOSC3	EXOSC3	chr8	62341888	62341948	Shore	Gene Body
EDMA_MET_09_06653	-0.992442	10.388	-3.23709	0.0184499	0.366953	-2.81019	PERP	PERP	chr9	76948779	76948839	Shore	Gene Body
EDMA_MET_09_07086	0.905266	10.3107	5.5498	0.00158259	0.332188	-0.739409	VTA1	AIG1	chr9	81477194	81477254	Shore
EDMA_MET_09_12587	-1.39048	11.4097	-5.83158	0.00123199	0.332188	-0.550337	FAM120B	FAM120B	chr9	105596025	105596085	Shore	Gene Body
EDMA_MET_10_01803	-0.69874	11.361	-3.46997	0.0138997	0.354521	-2.55635	PDCD7	PDCD7	chr10	12026333	12026393	Shore	Gene Body
EDMA_MET_10_07174	0.723092	10.5416	4.99317	0.00266952	0.332188	-1.14965	FAM96A	HERC1	chr10	46092438	46092498	Shore
EDMA_MET_10_08910	-0.698691	9.96943	-3.64209	0.0113356	0.349814	-2.37525	DTWD1	DTWD1	chr10	60921413	60921473	Shore	Gene Body
EDMA_MET_11_02873	1.09097	10.7016	9.50281	9.09275e-05	0.332188	1.08599	TEX261	TEX261	chr11	13442182	13442242	Shore	Gene Body
EDMA_MET_11_09226	0.78706	9.93618	3.89776	0.00844437	0.34144	-2.11672	GALNT14	GALNT14	chr11	68748951	68749011	Shore	Gene Body
EDMA_MET_11_15035	1.09539	11.2581	3.68318	0.0108042	0.348742	-2.33284	COQ4	COQ4	chr11	98940960	98941020	Shore	Gene Body
EDMA_MET_11_16170	1.14272	10.5265	10.7182	4.65579e-05	0.332188	1.4026	NUP214	NUP214	chr11	101422815	101422875	Shore	Gene Body
EDMA_MET_11_18019	-0.626015	12.4329	-2.86588	0.0294669	0.390743	-3.23427	SARDH	BRD3	chr11	104695505	104695565	Shore
EDMA_MET_12_04398	0.59102	10.3558	3.08475	0.022304	0.375655	-2.98148	WASF3	RNF6	chr12	33234381	33234441	Shore
EDMA_MET_12_07697	-1.11431	13.3842	-5.77101	0.00129914	0.332188	-0.589985	DOCK9	UBAC2	chr12	79981034	79981094	Shore
EDMA_MET_13_10285	-0.675331	12.1569	-3.06304	0.0229216	0.376743	-3.00621	TM9SF4	POFUT1	chr13	62225237	62225297	Shore
EDMA_MET_13_10519	0.697472	10.6244	3.93418	0.00810412	0.340138	-2.08092	SNTA1	NECAB3	chr13	63536391	63536451	Shore
EDMA_MET_13_15246	0.655096	9.90662	2.6568	0.038685	0.41008	-3.48224	KCNG1	SALL4	chr13	80099048	80099108	Shore
EDMA_MET_14_08917	-0.744784	10.8542	-3.16992	0.0200511	0.371119	-2.88523	RNF19A	POLR2K	chr14	66343148	66343208	Shore
EDMA_MET_16_01330	-0.603	10.4723	-3.57734	0.0122328	0.35088	-2.44271	PFKFB2	PFKFB2	chr16	4729099	4729159	Shore
EDMA_MET_16_02760	0.884887	11.0369	3.34974	0.0160713	0.360322	-2.68616	CAPN2	CAPN2	chr16	27819790	27819850	Shore	Gene Body
EDMA_MET_16_07471	-0.623516	10.3772	-2.5656	0.0436372	0.418812	-3.59208	ACTRT2	MMEL1	chr16	51393609	51393669	Shore
EDMA_MET_17_01487	-0.704809	10.4046	-2.71241	0.0359635	0.405942	-3.41573	ABCE1	ABCE1	chr17	13360919	13360979	Shore	Gene Body
EDMA_MET_17_10366	-1.06892	11.9007	-6.55676	0.000672873	0.332188	-0.115189	AP1B1	AP1B1	chr17	70742598	70742658	Shore	Gene Body
EDMA_MET_18_02425	-0.865676	10.1632	-4.27159	0.00558974	0.333623	-1.76143	GAN	SDR42E1	chr18	8478666	8478726	Shore
EDMA_MET_18_04307	0.749496	9.3265	3.45079	0.0142232	0.355936	-2.57688	JPH3	SLC7A5	chr18	13296677	13296737	Shore
EDMA_MET_18_06822	0.86985	9.75429	6.09689	0.00098115	0.332188	-0.382893	GNAO1	GNAO1	chr18	24516015	24516075	Shore	Gene Body
EDMA_MET_18_13945	-0.762049	9.69447	-3.17134	0.0200156	0.371119	-2.88363	NOVA2	MIR769	chr18	53931376	53931436	Shore
EDMA_MET_18_14295	1.03769	11.366	3.74405	0.0100674	0.346907	-2.27063	SAE1	CCDC9	chr18	54671789	54671849	Shore
EDMA_MET_18_17764	-0.931254	11.9394	-2.93251	0.0270522	0.385321	-3.15653	AURKC	ZNF304	chr18	64675704	64675764	Shore
EDMA_MET_18_18186	0.957872	11.0032	3.96002	0.00787202	0.339113	-2.05567	ZNF274	ZNF274	chr18	65737313	65737373	Shore	Gene Body
EDMA_MET_19_00598	-0.741257	10.638	-5.35504	0.00189197	0.332188	-0.87722	SCPEP1	MSI2	chr19	8186647	8186707	Shore
EDMA_MET_21_04935	0.77783	11.2395	2.60776	0.0412687	0.414661	-3.54119	WDR61	CRABP1	chr21	31255603	31255663	Shore
EDMA_MET_21_09000	0.771579	9.68081	3.79371	0.0095078	0.343975	-2.22041	GSC	MIR2284A	chr21	61190680	61190740	Shore
EDMA_MET_22_00601	-0.645142	11.4989	-3.68713	0.0107547	0.348742	-2.32879	MIR1814B	TGFBR2	chr22	5126033	5126093	Shore
EDMA_MET_23_02188	-0.734648	9.22373	-3.19706	0.0193863	0.36917	-2.85481	PI16	PI16	chr23	10845320	10845380	Shore	Gene Body
EDMA_MET_23_09445	0.66634	10.4525	3.15187	0.0205068	0.372043	-2.90552	FARS2	FARS2	chr23	49073327	49073387	Shore	Gene Body
EDMA_MET_23_10183	-0.646951	10.3868	-5.20289	0.00218223	0.332188	-0.989113	PXDC1	SLC22A23	chr23	50106495	50106555	Shore
EDMA_MET_24_07035	0.642922	10.1605	3.38543	0.01539	0.358369	-2.64735	SMAD2	SMAD7	chr24	48698847	48698907	Shore
EDMA_MET_24_07681	0.675585	9.70411	2.83935	0.0304928	0.392998	-3.26541	MAPK4	MRO	chr24	50741346	50741406	Shore
EDMA_MET_24_09858	0.646301	9.87521	4.93078	0.00283761	0.332188	-1.19885	PIGN	PIGN	chr24	61041134	61041194	Shore	Gene Body
EDMA_MET_25_01744	-1.03963	12.822	-2.78504	0.0327147	0.398494	-3.32946	ZNF263	ZNF263	chr25	2739625	2739685	Shore	Gene Body
EDMA_MET_25_04468	-0.897955	11.2313	-4.49127	0.00442895	0.332188	-1.56508	MKL2	MIR193B	chr25	13335579	13335639	Shore
EDMA_MET_25_07376	-0.663991	10.7414	-4.41076	0.00481942	0.332188	-1.63599	ZNF629	ZNF629	chr25	27173523	27173583	Shore	Gene Body
EDMA_MET_25_08627	-0.805982	10.9354	-3.11165	0.021564	0.374232	-2.95095	RN45S	WBSCR16	chr25	33176643	33176703	Shore
EDMA_MET_25_11953	-1.21784	10.7292	-5.40089	0.00181334	0.332188	-0.844237	RADIL	RADIL	chr25	39696480	39696540	Shore	Gene Body
EDMA_MET_25_12843	-0.784536	9.26043	-3.28977	0.0172924	0.364211	-2.7519	CARD11	GNA12	chr25	41078551	41078611	Shore
EDMA_MET_26_03872	0.640896	10.619	4.57966	0.00404088	0.332188	-1.48861	SORCS3	SORCS3	chr26	25900674	25900734	Shore	Gene Body
EDMA_MET_26_07671	-0.613248	10.0455	-5.96812	0.00109473	0.332188	-0.462923	FOXI2	CLRN3	chr26	47618660	47618720	Shore
EDMA_MET_27_01317	-0.820759	10.5723	-4.61988	0.00387718	0.332188	-1.45429	DCTD	CDKN2AIP	chr27	13149836	13149896	Shore
EDMA_MET_27_03343	0.94065	10.0555	4.27613	0.00556246	0.333426	-1.75728	TTI2	TTI2	chr27	28424168	28424228	Shore	Gene Body
EDMA_MET_27_03868	-0.690121	9.98464	-4.27189	0.0055879	0.333623	-1.76115	BRF2	GOT1L1	chr27	32807454	32807514	Shore
EDMA_MET_27_05244	-1.12797	10.2309	-3.6113	0.0117528	0.350554	-2.40723	CSGALNACT1	NAT1	chr27	38092416	38092476	Shore
EDMA_MET_28_04814	-1.42514	10.5428	-4.7631	0.00335239	0.332188	-1.33448	RPS24	PPIF	chr28	35071735	35071795	Shore
EDMA_MET_29_05298	-0.960732	10.5939	-7.2604	0.000392814	0.332188	0.244885	SCGB1A1	EEF1G	chr29	41510360	41510420	Shore
EDMA_MET_29_06153	-0.873254	12.5581	-4.38223	0.00496703	0.332188	-1.66141	PYGM	SF1	chr29	43622220	43622280	Shore
EDMA_MET_30_04351	0.631137	9.59479	3.26032	0.0179294	0.365723	-2.78443	RNF128	BEX4	chrX	57117345	57117405	Shore
Total = 971

## Sheet: (4) IVP v AI ED
ProbeID	logFC	AveExpr	t	P.Value	adj.P.Val	B	upstreamGene	downstreamGene	Chromosome	Probe_Start	Probe_End	UCSC_CpG_Proximity	Location
EDMA_MET_01_04416	-0.60177	10.5362	-2.83846	0.0363171	0.723107	-4.39047	LOC538060	IGSF11	chr1	63492724	63492784	Open Sea
EDMA_MET_02_16784	-0.819444	10.0502	-3.15966	0.0251092	0.723107	-4.36664	TAS1R2	ARHGEF10L	chr2	135244061	135244121	Open Sea
EDMA_MET_04_01786	0.608466	9.68798	2.64884	0.0454958	0.723107	-4.40642	C1GALT1	MIOS	chr4	15315496	15315556	Open Sea
EDMA_MET_04_10775	-0.841288	9.86034	-3.39532	0.019353	0.723107	-4.35144	HIPK2	HIPK2	chr4	103987492	103987552	Open Sea	Gene Body
EDMA_MET_08_12201	0.764289	9.42636	2.67179	0.0442591	0.723107	-4.40441	PTPN3	PALM2	chr8	100934296	100934356	Open Sea
EDMA_MET_11_15688	-1.14999	10.63	-2.59037	0.0488209	0.723107	-4.41164	USP20	USP20	chr11	100255291	100255351	Open Sea	Gene Body
EDMA_MET_12_06880	-0.637459	9.70092	-3.20978	0.0237389	0.723107	-4.36325	GPC6	DCT	chr12	68994897	68994957	Open Sea
EDMA_MET_14_06113	-0.848896	10.1682	-3.50485	0.0171986	0.723107	-4.34497	C14H8orf34	PRDM14	chr14	35546265	35546325	Open Sea
EDMA_MET_18_01197	-0.875	9.86426	-3.83481	0.0121907	0.723107	-4.32752	WWOX	WWOX	chr18	5518932	5518992	Open Sea	Gene Body
EDMA_MET_18_08999	0.646586	8.94633	3.38992	0.0194668	0.723107	-4.35177	PSMD7	DHX38	chr18	38017140	38017200	Open Sea
EDMA_MET_21_06653	-1.07849	9.46336	-3.31521	0.0211231	0.723107	-4.35641	EGLN3	SPTSSA	chr21	44898368	44898428	Open Sea
EDMA_MET_22_09913	-0.701836	9.63969	-3.55563	0.0162933	0.723107	-4.34209	ATG7	ATG7	chr22	56018686	56018746	Open Sea	Gene Body
EDMA_MET_23_04289	-0.721469	9.70313	-3.25125	0.0226685	0.723107	-4.36052	CLIC5	CLIC5	chr23	19258296	19258356	Open Sea	Gene Body
EDMA_MET_27_03708	-1.23882	9.68958	-4.175	0.00869927	0.723107	-4.3123	KCNU1	ZNF703	chr27	32324448	32324508	Open Sea
EDMA_MET_28_06008	-0.670978	9.7342	-3.50452	0.0172046	0.723107	-4.34499	MAPK8	WDFY4	chr28	43272946	43273006	Open Sea
EDMA_MET_30_11223	-0.789457	10.5758	-4.20773	0.00842895	0.723107	-4.31097	TBL1X	PNPLA4	chrX	144595382	144595442	Open Sea
EDMA_MET_01_14667	-0.737424	9.46866	-3.8819	0.0116224	0.723107	-4.32526	CBR3	CHAF1B	chr1	150253008	150253068	Shelf
EDMA_MET_03_17153	-1.01284	10.2033	-3.56681	0.0161015	0.723107	-4.34147	SCLY	SCLY	chr3	118055422	118055482	Shelf	Gene body
EDMA_MET_03_18059	-0.699966	10.2499	-4.00275	0.010298	0.723107	-4.31969	TWIST2	NDUFA10	chr3	119633652	119633712	Shelf
EDMA_MET_10_14758	-0.696587	9.33246	-2.77475	0.03915	0.723107	-4.39567	GPR65	SPATA7	chr10	100980337	100980397	Shelf
EDMA_MET_12_10967	-0.674746	10.6747	-3.17498	0.024681	0.723107	-4.36559	TUBGCP3	F7	chr12	90298881	90298941	Shelf
EDMA_MET_20_09003	-0.979808	10.4971	-2.59164	0.0487456	0.723107	-4.41152	TERT	TERT	chr20	71271966	71272026	Shelf	Gene Body
EDMA_MET_21_01076	-0.635711	10.6635	-3.34003	0.0205558	0.723107	-4.35485	IGF1R	IGF1R	chr21	8048341	8048401	Shelf	Gene Body
EDMA_MET_21_03283	0.586471	8.75052	2.79537	0.0382074	0.723107	-4.39397	FURIN	ZNF774	chr21	22356060	22356120	Shelf
EDMA_MET_21_06212	0.631818	9.49037	2.65981	0.0449001	0.723107	-4.40546	NOVA1	NONO	chr21	39654496	39654556	Shelf
EDMA_MET_25_13876	-0.775805	11.1193	-3.65086	0.0147383	0.723107	-4.33689	UNCX	ZFAND2A	chr25	42216462	42216522	Shelf
EDMA_MET_26_04481	-0.844017	10.5717	-2.99772	0.0301832	0.723107	-4.37818	RBM20	RBM20	chr26	31655059	31655119	Shelf	Gene Body
EDMA_MET_28_01322	0.692314	8.75296	3.27106	0.0221766	0.723107	-4.35923	ACTN2	MTR	chr28	9467713	9467773	Shelf
EDMA_MET_05_17165	-0.666758	9.54345	-4.01321	0.0101917	0.723107	-4.31922	TRMU	GRAMD4	chr5	117952153	117952213	Shore
EDMA_MET_17_02371	-1.44817	10.4024	-2.88675	0.0343218	0.723107	-4.38664	PCDH18	PRAME	chr17	25036550	25036610	Shore
EDMA_MET_18_01946	-0.602006	9.11364	-3.16616	0.0249266	0.723107	-4.36619	CDYL2	CMC2	chr18	7477601	7477661	Shore
EDMA_MET_23_09445	-1.00134	10.3446	-2.59279	0.0486778	0.723107	-4.41142	FARS2	FARS2	chr23	49073327	49073387	Shore	Gene Body
EDMA_MET_25_03760	-0.763939	9.31594	-2.78652	0.0386087	0.723107	-4.3947	DEXI	TNP2	chr25	9901630	9901690	Shore
EDMA_MET_29_05134	-0.76354	9.07561	-4.75993	0.00506143	0.723107	-4.29139	DAGLA	DAGLA	chr29	40862693	40862753	Shore	Gene Body
EDMA_MET_30_11445	-0.744096	9.15364	-2.65105	0.0453748	0.723107	-4.40622	TBL1X	PNPLA4	chrX	145623783	145623843	Shore
Total = 35

## Sheet: (5) IVP v AI TE
ProbeID	logFC	AveExpr	t	P.Value	adj.P.Val	B	upstreamGene	downstreamGene	Chromosome	Probe_Start	Probe_End	UCSC_CpG_Proximity	location
EDMA_MET_02_14435	-0.704768	9.23766	-3.7123	0.0135481	0.981604	-4.03775	TCEB3	TCEB3	chr2	129751956	129752016	Island	TCEB3 5' proximal promoter TSS CpG island
EDMA_MET_14_11125	-1.11537	9.36159	-3.0361	0.0284713	0.981604	-4.13318	ENPP2	ENPP2	chr14	83428402	83428462	Island	ENPP2 gene body
EDMA_MET_18_06454	1.15975	9.33005	2.90101	0.0333121	0.981604	-4.15617	IRX3	IRX5	chr18	22700057	22700117	Island	4kb from IRX3
EDMA_MET_01_03157	1.02011	10.1243	2.80998	0.0370889	0.981604	-4.1725	TFG	SENP7	chr1	46056769	46056829	Open Sea
EDMA_MET_01_03466	0.955983	10.1196	5.67288	0.00228524	0.981604	-3.88408	TMSB4	MIR2286	chr1	51292169	51292229	Open Sea
EDMA_MET_01_03501	0.929077	9.35628	3.34666	0.0200619	0.981604	-4.08552	TMSB4	MIR2286	chr1	51773225	51773285	Open Sea
EDMA_MET_01_05283	0.596782	8.93008	3.92846	0.0108476	0.981604	-4.01321	KALRN	KALRN	chr1	69453626	69453686	Open Sea	gene body
EDMA_MET_01_05506	1.51775	10.7855	4.16536	0.00857122	0.981604	-3.98906	ZNF148	ZNF148	chr1	70371619	70371679	Open Sea	gene body
EDMA_MET_01_05582	0.868408	12.5353	2.58381	0.0486907	0.981604	-4.21604	KIAA0226	TNK2	chr1	71052631	71052691	Open Sea
EDMA_MET_01_06599	0.8286	10.7441	5.25035	0.00321811	0.981604	-3.90683	LPP	BCL6	chr1	80038771	80038831	Open Sea
EDMA_MET_01_06905	-1.06975	9.22241	-2.70287	0.042152	0.981604	-4.19258	ETV5	ETV5	chr1	81767885	81767945	Open Sea	gene body
EDMA_MET_01_07884	0.657273	9.34583	2.67553	0.0435631	0.981604	-4.19786	KCNMB2	TBL1XR1	chr1	89383232	89383292	Open Sea
EDMA_MET_01_08051	0.89106	10.1924	3.43885	0.0181352	0.981604	-4.07268	TBL1XR1	NLGN1	chr1	91984282	91984342	Open Sea
EDMA_MET_01_08101	0.817769	9.3971	3.19697	0.0237042	0.981604	-4.10762	NLGN1	NLGN1	chr1	93633951	93634011	Open Sea	gene body
EDMA_MET_01_09617	1.25304	8.56778	3.90273	0.0111343	0.981604	-4.016	SLC33A1	MME	chr1	113028106	113028166	Open Sea
EDMA_MET_01_11019	1.52131	9.9189	5.22715	0.00328108	0.981604	-3.9082	CLSTN2	KPNA6	chr1	130197730	130197790	Open Sea
EDMA_MET_01_14500	-0.731469	9.86073	-2.96407	0.0309467	0.981604	-4.14526	RUNX1	RUNX1	chr1	148891426	148891486	Open Sea	gene body
EDMA_MET_01_14927	-0.819687	9.26649	-2.5982	0.0478439	0.981604	-4.21314	DSCR3	DYRK1A	chr1	151268192	151268252	Open Sea
EDMA_MET_01_15487	-1.2225	10.3212	-2.95796	0.0311675	0.981604	-4.1463	PIK3R4	CAPN7	chr1	153951827	153951887	Open Sea
EDMA_MET_01_16443	0.884184	9.70651	3.98733	0.010223	0.981604	-4.00696	TBC1D5	SATB1	chr1	156848212	156848272	Open Sea
EDMA_MET_02_03182	0.835397	9.77148	3.01428	0.0291972	0.981604	-4.13679	GRB14	FAP	chr2	32643541	32643601	Open Sea
EDMA_MET_02_03476	0.965576	8.75969	2.98962	0.0300422	0.981604	-4.14093	ITGB6	PLA2R1	chr2	36360580	36360640	Open Sea
EDMA_MET_02_04099	0.769375	9.64017	2.7351	0.0405524	0.981604	-4.18643	FMNL2	FMNL2	chr2	43800789	43800849	Open Sea	gene body
EDMA_MET_02_05360	0.78722	9.81717	5.72936	0.00218627	0.981604	-3.88134	MGAT5	LYPD1	chr2	63543982	63544042	Open Sea
EDMA_MET_02_05822	0.811896	9.45156	4.39246	0.00689147	0.981604	-3.96832	DPP10	CCDC93	chr2	68227561	68227621	Open Sea
EDMA_MET_02_06604	-0.803014	10.2618	-3.66353	0.0142591	0.981604	-4.04365	CLASP1	CLASP1	chr2	73564383	73564443	Open Sea	gene body
EDMA_MET_02_12468	0.966956	12.5744	3.07019	0.0273776	0.981604	-4.1276	ZCCHC17	ZCCHC17	chr2	122816706	122816766	Open Sea	gene body
EDMA_MET_03_03048	1.11032	9.54628	4.51795	0.00612805	0.981604	-3.95776	CRCT1	CRNN	chr3	18316293	18316353	Open Sea
EDMA_MET_03_08443	0.778944	9.48031	5.85239	0.00198757	0.981604	-3.87558	LPHN2	LPHN2	chr3	62883600	62883660	Open Sea	gene body
EDMA_MET_03_09512	-0.772119	9.59318	-2.73222	0.0406927	0.981604	-4.18698	MGC137454	MGC137454	chr3	79675495	79675555	Open Sea	gene body
EDMA_MET_03_09788	-0.791216	9.99141	-3.54532	0.0161661	0.981604	-4.05853	UBE2U	PGM1	chr3	82091552	82091612	Open Sea
EDMA_MET_03_10012	1.30266	9.30266	3.5362	0.0163249	0.981604	-4.05972	KANK4	LOC100190915	chr3	83879811	83879871	Open Sea
EDMA_MET_03_13993	1.25441	8.95566	4.04777	0.00962419	0.981604	-4.00071	TRIT1	TRIT1	chr3	106820487	106820547	Open Sea	gene body
EDMA_MET_03_16154	1.52162	10.8689	2.60976	0.0471757	0.981604	-4.21082	ARL4C	SH3BP4	chr3	115181243	115181303	Open Sea
EDMA_MET_03_16823	0.669348	9.12056	3.31757	0.0207171	0.981604	-4.08969	CXCR7	COPS8	chr3	117085264	117085324	Open Sea
EDMA_MET_04_00056	1.02186	8.30751	6.40619	0.00131871	0.981604	-3.85291	VSTM2A	GRB10	chr4	868344	868404	Open Sea
EDMA_MET_04_01786	-0.69074	9.60964	-2.83246	0.0361139	0.981604	-4.1684	C1GALT1	MIOS	chr4	15315496	15315556	Open Sea
EDMA_MET_04_02790	0.968138	11.1754	3.32375	0.0205761	0.981604	-4.0888	ITGB8	CDCA7L	chr4	29936324	29936384	Open Sea
EDMA_MET_04_03687	1.02994	8.68622	3.86941	0.0115187	0.981604	-4.01967	GNAT3	GNAI1	chr4	40885100	40885160	Open Sea
EDMA_MET_04_04513	0.873783	9.55898	4.25875	0.0078289	0.981604	-3.98026	BCAP29	CBLL1	chr4	48983028	48983088	Open Sea
EDMA_MET_04_05270	-0.961579	9.22437	-2.66511	0.044115	0.981604	-4.19989	IMMP2L	C11H2orf28	chr4	59202170	59202230	Open Sea
EDMA_MET_04_05326	1.12092	10.2585	3.83971	0.0118741	0.981604	-4.02298	THAP5	ELMO1	chr4	60170734	60170794	Open Sea
EDMA_MET_04_05809	0.955655	9.8031	3.39942	0.0189324	0.981604	-4.0781	LSM5	NEUROD6	chr4	64468062	64468122	Open Sea
EDMA_MET_04_13292	-0.816187	10.2904	-3.39226	0.0190813	0.981604	-4.0791	DPP6	DPP6	chr4	116895655	116895715	Open Sea	gene body
EDMA_MET_05_01099	1.03283	8.82771	5.39573	0.00285406	0.981604	-3.89854	CCDC59	SLC6A15	chr5	13009935	13009995	Open Sea
EDMA_MET_05_04335	-0.725891	9.31811	-5.05023	0.00381183	0.981604	-3.91914	SLC38A2	SCAF11	chr5	34177525	34177585	Open Sea
EDMA_MET_05_07400	0.935587	9.28718	3.05991	0.0277025	0.981604	-4.12927	MIR135A-2	TMPO	chr5	62906120	62906180	Open Sea
EDMA_MET_05_11005	0.864693	8.6067	3.69224	0.0138356	0.981604	-4.04016	ERP27	MGP	chr5	95434059	95434119	Open Sea
EDMA_MET_06_00964	-1.01749	11.1883	-3.92563	0.0108787	0.981604	-4.01352	ENPEP	ELOVL6	chr6	16203093	16203153	Open Sea
EDMA_MET_06_03240	0.667278	9.7024	5.08088	0.00371307	0.981604	-3.91718	PPARGC1A	DHX15	chr6	45057559	45057619	Open Sea
EDMA_MET_06_08077	0.591582	11.2443	4.56989	0.00584101	0.981604	-3.95357	MAPK10	MAPK10	chr6	102829707	102829767	Open Sea	gene body
EDMA_MET_07_09154	-1.803	9.70269	-3.89353	0.0112389	0.981604	-4.01701	NLRP3	MGC137030	chr7	42916008	42916068	Open Sea
EDMA_MET_07_12957	1.07694	9.91202	2.66946	0.0438837	0.981604	-4.19904	ADRB2	ABLIM3	chr7	62428730	62428790	Open Sea
EDMA_MET_07_13737	-0.730613	9.8869	-4.35848	0.00711684	0.981604	-3.97128	SPARC	ATOX1	chr7	64928899	64928959	Open Sea
EDMA_MET_07_14338	0.988731	8.66295	5.61496	0.00239225	0.981604	-3.88697	SGCD	SGCD	chr7	69767078	69767138	Open Sea	gene body
EDMA_MET_07_15956	0.779868	9.19367	4.73353	0.00503369	0.981604	-3.94099	HAPLN1	COX7C	chr7	88152386	88152446	Open Sea
EDMA_MET_07_16246	-0.91528	11.133	-5.43695	0.00275978	0.981604	-3.89628	MEF2C	MEF2C	chr7	90676022	90676082	Open Sea	gene body
EDMA_MET_07_18026	1.17576	10.4523	3.14826	0.0250458	0.981604	-4.11515	EFNA5	MIR2465	chr7	109816759	109816819	Open Sea
EDMA_MET_08_00030	-0.593054	9.46493	-4.58022	0.00578583	0.981604	-3.95274	ANXA10	ANXA10	chr8	374811	374871	Open Sea	gene body
EDMA_MET_08_00140	1.02299	9.41671	4.21947	0.00813171	0.981604	-3.98392	ANXA10	MIR2466	chr8	848826	848886	Open Sea
EDMA_MET_08_02475	-0.708288	10.1088	-3.14695	0.0250831	0.981604	-4.11536	IZUMO3	DMRTA1	chr8	20326854	20326914	Open Sea
EDMA_MET_08_03319	1.00543	8.75205	4.50825	0.00618342	0.981604	-3.95855	CNTLN	PSIP1	chr8	27849778	27849838	Open Sea
EDMA_MET_08_03393	-0.802298	12.1976	-2.76217	0.0392608	0.981604	-4.18134	CNTLN	PSIP1	chr8	28224168	28224228	Open Sea
EDMA_MET_08_05388	0.75104	11.059	2.79815	0.0376133	0.981604	-4.17467	ANXA1	RORB	chr8	49935704	49935764	Open Sea
EDMA_MET_08_10571	1.26119	9.2104	3.37401	0.0194671	0.981604	-4.08165	SPTLC1	ROR2	chr8	87296158	87296218	Open Sea
EDMA_MET_08_10853	-1.05747	9.48972	-2.85606	0.0351209	0.981604	-4.16415	DIRAS2	GADD45G	chr8	89439386	89439446	Open Sea
EDMA_MET_08_11112	-0.837663	10.1468	-3.54564	0.0161605	0.981604	-4.05849	CKS2	S1PR3	chr8	90605298	90605358	Open Sea
EDMA_MET_08_11886	0.662576	9.02201	2.57481	0.0492282	0.981604	-4.21787	KLF4	ACTL7B	chr8	98902939	98902999	Open Sea
EDMA_MET_09_00169	0.624426	9.04126	2.75792	0.0394602	0.981604	-4.18214	PHF3	CHRM3	chr9	4816732	4816792	Open Sea
EDMA_MET_09_01085	0.652215	10.0013	4.38021	0.00697177	0.981604	-3.96938	IMPG1	IRAK1BP1	chr9	16122215	16122275	Open Sea
EDMA_MET_09_01350	1.08906	9.2425	3.32595	0.020526	0.981604	-4.08848	BCKDHB	BCKDHB	chr9	20117959	20118019	Open Sea	gene body
EDMA_MET_09_01698	-0.876677	8.53761	-2.58584	0.0485699	0.981604	-4.21563	SNAP91	ECHDC1	chr9	24184490	24184550	Open Sea
EDMA_MET_09_02859	1.51832	12.0035	4.87358	0.00444433	0.981604	-3.93094	MARCKS	MIR2479	chr9	37343201	37343261	Open Sea
EDMA_MET_09_05388	0.903483	9.45389	6.62732	0.00112841	0.981604	-3.84515	SPACA1	AKIRIN2	chr9	62828030	62828090	Open Sea
EDMA_MET_09_05496	1.00125	9.92831	2.7734	0.0387382	0.981604	-4.17925	CGA	HTR1E	chr9	63731396	63731456	Open Sea
EDMA_MET_09_05713	1.03343	9.77138	5.28275	0.00313247	0.981604	-3.90494	TBX18	KIAA1009	chr9	65956164	65956224	Open Sea
EDMA_MET_09_09663	0.667339	9.53996	2.81311	0.0369514	0.981604	-4.17192	PARK2	PARK2	chr9	98611441	98611501	Open Sea	gene body
EDMA_MET_10_02998	-0.867475	11.081	-3.3162	0.0207488	0.981604	-4.08989	TLE3	UACA	chr10	17048578	17048638	Open Sea
EDMA_MET_10_03011	0.788193	9.4179	3.66471	0.0142414	0.981604	-4.04351	TLE3	UACA	chr10	17075287	17075347	Open Sea
EDMA_MET_10_03503	0.895114	10.1025	2.90196	0.033275	0.981604	-4.15601	ADPGK	NPTN	chr10	19756163	19756223	Open Sea
EDMA_MET_10_04984	-0.701016	8.90841	-2.69548	0.0425283	0.981604	-4.194	CHRM5	TMCO5B	chr10	28875933	28875993	Open Sea
EDMA_MET_10_05051	1.19901	9.22431	3.12138	0.0258226	0.981604	-4.11939	TMCO5B	GREM1	chr10	29741195	29741255	Open Sea
EDMA_MET_10_06399	-0.924555	10.5813	-5.04014	0.003845	0.981604	-3.91979	EPB42	RPL10L	chr10	39353334	39353394	Open Sea
EDMA_MET_10_07331	2.03753	10.5533	5.17044	0.00344121	0.981604	-3.91162	LACTB	TPM1	chr10	47000801	47000861	Open Sea
EDMA_MET_10_07764	-0.703657	9.36056	-3.25189	0.0222876	0.981604	-4.09933	ANXA2	BNIP2	chr10	50105715	50105775	Open Sea
EDMA_MET_10_10017	-1.94519	10.4316	-6.82558	0.0009848	0.981604	-3.83873	NAA30	C10H14orf37	chr10	70110941	70111001	Open Sea
EDMA_MET_10_13636	1.2891	9.33264	3.26238	0.022028	0.981604	-4.09777	SNW1	SNW1	chr10	89933185	89933245	Open Sea	gene body
EDMA_MET_10_13878	0.931061	10.8418	4.56579	0.00586311	0.981604	-3.95389	ADCK1	NRXN3	chr10	91518907	91518967	Open Sea
EDMA_MET_10_15518	-0.852276	9.61002	-3.35288	0.0199248	0.981604	-4.08464	FOXN3	TDP1	chr10	102467488	102467548	Open Sea
EDMA_MET_11_03085	1.03038	10.5051	2.65023	0.0449155	0.981604	-4.2028	SLC30A6	SLC30A6	chr11	14788428	14788488	Open Sea	gene body
EDMA_MET_11_03680	-1.11596	9.33221	-3.34099	0.0201877	0.981604	-4.08633	RMDN2	CYP1B1	chr11	20460681	20460741	Open Sea
EDMA_MET_11_03991	0.983895	8.91628	2.69406	0.0426013	0.981604	-4.19427	SLC8A1	PKDCC	chr11	24305890	24305950	Open Sea
EDMA_MET_11_04312	1.02771	8.82799	3.37576	0.0194298	0.981604	-4.08141	ZFP36L2	DYNC2LI1	chr11	25752012	25752072	Open Sea
EDMA_MET_11_05166	-0.667133	8.76986	-2.84682	0.0355061	0.981604	-4.16581	NRXN1	NRXN1	chr11	32188352	32188412	Open Sea	gene body
EDMA_MET_11_08111	-0.635048	10.3027	-2.93914	0.0318586	0.981604	-4.14954	TMEM17	OTX1	chr11	61392707	61392767	Open Sea
EDMA_MET_11_08727	-1.17325	9.39483	-3.43873	0.0181375	0.981604	-4.07269	ETAA1	C1D	chr11	65896266	65896326	Open Sea
EDMA_MET_11_09585	1.22706	10.0707	3.5649	0.015831	0.981604	-4.05601	PPP1CB	FOSL2	chr11	71080730	71080790	Open Sea
EDMA_MET_11_09990	-0.694026	8.80263	-2.62895	0.0460891	0.981604	-4.207	MAPRE3	MAPRE3	chr11	72646416	72646476	Open Sea
EDMA_MET_11_10901	0.716083	10.1963	2.59254	0.0481753	0.981604	-4.21428	KLHL29	C11H2orf43	chr11	78127695	78127755	Open Sea
EDMA_MET_12_01706	-0.867456	9.60025	-2.60028	0.0477229	0.981604	-4.21272	KIAA0226L	ESD	chr12	16501103	16501163	Open Sea
EDMA_MET_12_02586	-1.03013	9.58373	-2.56905	0.0495756	0.981604	-4.21904	CCDC70	NEK3	chr12	21465054	21465114	Open Sea
EDMA_MET_12_08475	1.1301	10.2883	4.77865	0.0048344	0.981604	-3.93768	METTL21E	ARGLU1	chr12	83298382	83298442	Open Sea
EDMA_MET_13_00514	0.846831	10.3703	3.8692	0.0115211	0.981604	-4.01969	JAG1	SRY	chr13	5026324	5026384	Open Sea
EDMA_MET_13_02096	1.32482	9.26257	5.14017	0.0035304	0.981604	-3.91347	PRKCQ	PRKCQ	chr13	17150952	17151012	Open Sea	gene body
EDMA_MET_13_02303	-1.5651	9.47678	-2.7615	0.0392923	0.981604	-4.18147	ACBD5	ACBD5	chr13	18063863	18063923	Open Sea	gene body
EDMA_MET_13_05338	-0.938704	9.98404	-3.21666	0.0231849	0.981604	-4.10462	SCP2D1	RIN2	chr13	39630374	39630434	Open Sea
EDMA_MET_13_07004	1.99355	9.60036	3.4808	0.0173285	0.981604	-4.06702	SLC23A2	SLC23A2	chr13	47642579	47642639	Open Sea	gene body
EDMA_MET_13_11937	-0.595449	10.1029	-3.76291	0.0128527	0.981604	-4.03178	FAM83D	FAM83D	chr13	68375411	68375471	Open Sea	gene body
EDMA_MET_13_15445	-1.02668	9.42929	-3.14989	0.0249995	0.981604	-4.1149	SALL4	ZFP64	chr13	80321679	80321739	Open Sea
EDMA_MET_13_15448	1.16813	10.083	6.54512	0.00119511	0.981604	-3.84796	SALL4	ZFP64	chr13	80322767	80322827	Open Sea
EDMA_MET_14_04135	0.659484	9.94065	2.88761	0.0338403	0.981604	-4.15853	HAS2	CEBPD	chr14	20324504	20324564	Open Sea
EDMA_MET_14_04798	0.738539	10.4037	3.73239	0.013267	0.981604	-4.03537	RP1	TMEM68	chr14	24258646	24258706	Open Sea
EDMA_MET_14_04855	-1.17312	9.02015	-2.70126	0.0422337	0.981604	-4.19289	TGS1	TGS1	chr14	24767606	24767666	Open Sea	gene body
EDMA_MET_14_05215	-1.12846	9.88864	-3.94996	0.0106145	0.981604	-4.01091	RAB2A	RAB2A	chr14	27885334	27885394	Open Sea	gene body
EDMA_MET_14_05599	0.69933	10.4246	3.38688	0.0191942	0.981604	-4.07985	MIR124A-2	ARMC1	chr14	31058952	31059012	Open Sea
EDMA_MET_14_06403	0.948328	11.8752	2.58275	0.0487534	0.981604	-4.21626	MSC	KCNB2	chr14	37623704	37623764	Open Sea
EDMA_MET_14_07779	0.607715	9.47249	3.67909	0.0140277	0.981604	-4.04176	CSMD3	KCNV1	chr14	55788870	55788930	Open Sea
EDMA_MET_14_09201	0.690038	10.3173	2.96463	0.0309266	0.981604	-4.14516	STK3	POP1	chr14	68288992	68289052	Open Sea
EDMA_MET_14_09638	-1.10924	10.5632	-5.39302	0.0028604	0.981604	-3.89869	GDF6	PLEKHF2	chr14	70482989	70483049	Open Sea
EDMA_MET_14_09771	0.966623	8.29742	3.73272	0.0132625	0.981604	-4.03533	GDF6	PLEKHF2	chr14	71350471	71350531	Open Sea
EDMA_MET_14_10177	0.66105	9.27127	3.22176	0.0230526	0.981604	-4.10385	FAM92A1	RUNX1T1	chr14	73436679	73436739	Open Sea
EDMA_MET_15_01294	-1.53978	9.49268	-4.95422	0.00414153	0.981604	-3.92544	DDX10	RDX	chr15	20119448	20119508	Open Sea
EDMA_MET_15_01302	0.90574	9.71006	3.26084	0.0220659	0.981604	-4.098	DDX10	RDX	chr15	20182968	20183028	Open Sea
EDMA_MET_15_02357	-0.649579	9.28853	-4.1101	0.00904862	0.981604	-3.99446	CADM1	BUD13	chr15	27010444	27010504	Open Sea
EDMA_MET_15_06050	0.809159	9.93366	2.96884	0.0307757	0.981604	-4.14445	LOC100125776	LOC506989	chr15	46829619	46829679	Open Sea
EDMA_MET_15_07679	-0.69359	8.674	-2.72824	0.0408873	0.981604	-4.18773	LIN7C	BDNF	chr15	59030013	59030073	Open Sea
EDMA_MET_15_10993	-0.802521	8.93273	-3.00193	0.0296169	0.981604	-4.13886	NUP160	OR4X1	chr15	79057846	79057906	Open Sea
EDMA_MET_16_02399	0.841075	9.46405	2.7619	0.0392732	0.981604	-4.18139	MOSC2	HLX	chr16	25023295	25023355	Open Sea
EDMA_MET_16_02678	-0.845911	9.13405	-3.51277	0.016741	0.981604	-4.06278	DISP1	TLR5	chr16	27225466	27225526	Open Sea
EDMA_MET_16_09673	0.837256	12.3063	2.93188	0.03213	0.981604	-4.15079	RALGPS2	FAM20B	chr16	61744076	61744136	Open Sea
EDMA_MET_16_10873	0.975511	9.57872	2.61434	0.046914	0.981604	-4.20991	PDC	PTGS2	chr16	69106117	69106177	Open Sea
EDMA_MET_16_10946	1.26742	9.32352	5.28325	0.00313118	0.981604	-3.90491	KCNK2	KCNK2	chr16	69874590	69874650	Open Sea	gene body
EDMA_MET_17_02793	1.204	9.2142	4.45907	0.00647332	0.981604	-3.96264	ANKRD50	SPRY1	chr17	34309465	34309525	Open Sea
EDMA_MET_17_05708	0.625811	8.89862	3.06157	0.0276498	0.981604	-4.129	HPD	RHOF	chr17	55724065	55724125	Open Sea
EDMA_MET_17_06322	-0.918749	9.71275	-5.57986	0.00245993	0.981604	-3.88875	ACAD10	PRKAB1	chr17	57973501	57973561	Open Sea
EDMA_MET_17_07508	1.46413	10.3531	3.46441	0.0176387	0.981604	-4.06922	TBX5	RBM19	chr17	62742612	62742672	Open Sea
EDMA_MET_17_09989	0.982046	9.3378	2.64381	0.0452661	0.981604	-4.20407	CRYBA4	PITPNB	chr17	69518665	69518725	Open Sea
EDMA_MET_17_10012	0.862046	9.97188	2.94183	0.031759	0.981604	-4.14907	PITPNB	PITPNB	chr17	69548341	69548401	Open Sea	gene body
EDMA_MET_18_00348	1.22248	9.49318	3.21761	0.0231601	0.981604	-4.10448	AARS	AARS	chr18	1838321	1838381	Open Sea	gene body
EDMA_MET_18_00733	0.856383	9.07754	3.12767	0.0256383	0.981604	-4.11839	GABARAPL2	ADAT1	chr18	2931888	2931948	Open Sea
EDMA_MET_18_00767	1.66709	10.893	6.80683	0.00099742	0.981604	-3.83932	TERF2IP	CNTNAP4	chr18	3120627	3120687	Open Sea
EDMA_MET_18_02378	1.01567	10.9329	3.01613	0.0291349	0.981604	-4.13649	GAN	SDR42E1	chr18	8428034	8428094	Open Sea
EDMA_MET_18_05658	0.754184	9.03271	3.28092	0.0215775	0.981604	-4.09503	HEATR3	ADCY7	chr18	18675374	18675434	Open Sea
EDMA_MET_18_06977	-1.01883	10.3165	-2.76762	0.039006	0.981604	-4.18032	HERPUD1	CPNE2	chr18	25178332	25178392	Open Sea
EDMA_MET_18_14528	0.941239	9.99224	5.10414	0.00364014	0.981604	-3.91572	NAPA	EHD2	chr18	55039072	55039132	Open Sea
EDMA_MET_18_17697	0.930899	9.07895	3.43392	0.0182327	0.981604	-4.07335	MIR2900	AURKC	chr18	64507655	64507715	Open Sea
EDMA_MET_18_17750	1.55288	9.49465	4.07909	0.00932984	0.981604	-3.99755	AURKC	ZNF304	chr18	64639065	64639125	Open Sea
EDMA_MET_19_01382	-0.703218	10.6056	-5.16416	0.00345951	0.981604	-3.912	YPEL2	DHX40	chr19	10746515	10746575	Open Sea
EDMA_MET_19_03080	0.626775	8.65407	2.79802	0.0376195	0.981604	-4.17469	OMG	NF1	chr19	19103168	19103228	Open Sea
EDMA_MET_19_06752	-0.8229	10.9058	-3.05312	0.0279192	0.981604	-4.13038	NCOR1	ZSWIM7	chr19	34046085	34046145	Open Sea
EDMA_MET_19_09178	1.20234	10.445	8.4099	0.000369098	0.981604	-3.80087	WNT3	ARF4	chr19	46150400	46150460	Open Sea
EDMA_MET_19_09569	-0.691236	8.9017	-2.83991	0.0357969	0.981604	-4.16705	TEX2	TEX2	chr19	49037582	49037642	Open Sea	gene body
EDMA_MET_19_12044	1.3941	9.31623	3.11225	0.0260925	0.981604	-4.12084	SLC39A11	KCNJ2	chr19	59373714	59373774	Open Sea
EDMA_MET_19_12975	1.29139	10.727	4.80264	0.0047322	0.981604	-3.93595	PRKCA	PRKCA	chr19	63468628	63468688	Open Sea	gene body
EDMA_MET_20_00198	1.02739	9.22624	2.67527	0.0435767	0.981604	-4.19791	SLIT3	SLIT3	chr20	903149	903209	Open Sea	gene body
EDMA_MET_20_05563	1.04831	10.2965	9.04921	0.000259951	0.981604	-3.79039	SS18L2	CDH12	chr20	50487320	50487380	Open Sea
EDMA_MET_21_00032	1.02872	10.2503	3.42433	0.0184243	0.981604	-4.07466	SNRPN	NDN	chr21	537282	537342	Open Sea
EDMA_MET_21_00861	1.15037	8.87534	2.91098	0.032925	0.981604	-4.15443	LYSMD4	MEF2A	chr21	7025673	7025733	Open Sea
EDMA_MET_21_01293	0.805882	9.91644	3.19159	0.0238483	0.981604	-4.10844	IGF1R	ARRDC4	chr21	8547824	8547884	Open Sea
EDMA_MET_21_01976	0.849988	9.19617	3.04321	0.0282391	0.981604	-4.132	ST8SIA2	SLCO3A1	chr21	14978589	14978649	Open Sea
EDMA_MET_21_02546	1.31161	9.16208	2.81562	0.0368413	0.981604	-4.17146	NTRK3	MRPL46	chr21	19706300	19706360	Open Sea
EDMA_MET_21_02817	-1.04732	12.2898	-3.11088	0.0261333	0.981604	-4.12105	RLBP1	RLBP1	chr21	21194355	21194415	Open Sea	gene body
EDMA_MET_21_06539	0.689058	8.57249	3.8298	0.0119954	0.981604	-4.0241	AKAP6	EGLN3	chr21	43912748	43912808	Open Sea
EDMA_MET_21_08759	-0.949951	9.5437	-2.91119	0.0329169	0.981604	-4.15439	SERPINA3-1	ERICH1	chr21	60090670	60090730	Open Sea
EDMA_MET_22_00477	0.883355	8.92695	4.4514	0.00651997	0.981604	-3.96328	AZI2	MIR1814B	chr22	3130945	3131005	Open Sea
EDMA_MET_22_01677	-0.733332	9.7256	-4.62511	0.00555286	0.981604	-3.94922	CTDSPL	CTDSPL	chr22	11355298	11355358	Open Sea	gene body
EDMA_MET_22_03771	-1.37277	10.0076	-9.72188	0.000184001	0.981604	-3.78134	LRRN1	CRBN	chr22	23128827	23128887	Open Sea
EDMA_MET_22_03974	0.746065	11.1322	4.85594	0.00451395	0.981604	-3.93217	CHL1	CHL1	chr22	26272902	26272962	Open Sea
EDMA_MET_22_04004	0.969632	8.95462	3.22517	0.0229645	0.981604	-4.10333	CHL1	SHQ1	chr22	26341942	26342002	Open Sea
EDMA_MET_22_05608	0.822502	8.64297	2.74314	0.0401639	0.981604	-4.18492	CADPS	CADPS	chr22	38837681	38837741	Open Sea	gene body
EDMA_MET_22_09056	-0.828754	9.12279	-2.84165	0.0357234	0.981604	-4.16674	CCR1	CCR1	chr22	53857998	53858058	Open Sea	gene body
EDMA_MET_23_01684	-0.735443	10.0234	-3.67003	0.0141619	0.981604	-4.04286	DEF6	DEF6	chr23	9244445	9244505	Open Sea	gene body
EDMA_MET_23_04377	1.26488	9.3147	3.77491	0.0126939	0.981604	-4.03038	SLC25A27	SLC25A27	chr23	19871497	19871557	Open Sea	gene body
EDMA_MET_23_04925	1.30693	9.88167	3.25583	0.0221896	0.981604	-4.09874	ELOVL5	ELOVL5	chr23	25164553	25164613	Open Sea	gene body
EDMA_MET_24_01592	0.86419	10.2945	2.87574	0.034316	0.981604	-4.16064	CYB5A	TIMM21	chr24	4514395	4514455	Open Sea
EDMA_MET_24_02992	-1.41124	9.08274	-3.18703	0.0239712	0.981604	-4.10914	INO80C	ZNF24	chr24	21930582	21930642	Open Sea
EDMA_MET_24_05214	-0.620007	9.30237	-4.25077	0.00788936	0.981604	-3.981	TMEM200C	LRRC30	chr24	39880552	39880612	Open Sea
EDMA_MET_24_08360	1.23557	11.4638	3.73414	0.0132429	0.981604	-4.03516	WDR7	WDR7	chr24	56760506	56760566	Open Sea	gene body
EDMA_MET_24_08693	-0.872752	9.24621	-2.87385	0.0343923	0.981604	-4.16097	ATP8B1	MIR122	chr24	57806372	57806432	Open Sea
EDMA_MET_24_08728	-0.87449	8.95715	-2.8982	0.0334222	0.981604	-4.15667	ATP8B1	MIR122	chr24	57862597	57862657	Open Sea
EDMA_MET_25_04860	-1.1532	11.1943	-3.73985	0.0131644	0.981604	-4.03448	ABCC6	RPS15A	chr25	14678077	14678137	Open Sea
EDMA_MET_25_05940	-0.727076	9.122	-3.58014	0.0155757	0.981604	-4.05406	PALB2	PALB2	chr25	21535131	21535191	Open Sea	gene body
EDMA_MET_25_09803	0.786129	9.04097	2.73173	0.0407163	0.981604	-4.18707	MIR2388	EMID2	chr25	35715141	35715201	Open Sea
EDMA_MET_26_03596	0.890665	9.69972	2.86028	0.0349465	0.981604	-4.16339	COL17A1	WDR96	chr26	24904617	24904677	Open Sea
EDMA_MET_26_08153	0.588928	8.36431	3.09707	0.0265484	0.981604	-4.12326	PTPRE	GLRX3	chr26	48913078	48913138	Open Sea
EDMA_MET_26_08725	0.611058	9.63987	3.5275	0.0164781	0.981604	-4.06085	GLRX3	SYCE1	chr26	50010203	50010263	Open Sea
EDMA_MET_27_02728	0.605001	9.45443	2.94244	0.0317362	0.981604	-4.14897	KIAA1456	ERI1	chr27	23895930	23895990	Open Sea
EDMA_MET_27_02892	0.686664	10.76	2.97017	0.0307282	0.981604	-4.14422	DUSP4	TMEM66	chr27	25150819	25150879	Open Sea
EDMA_MET_27_03669	-0.677998	9.06116	-2.69866	0.0423659	0.981604	-4.19339	KCNU1	ZNF703	chr27	32178388	32178448	Open Sea
EDMA_MET_27_04598	0.749466	9.17433	3.13285	0.0254877	0.981604	-4.11757	MIR486	AP3M2	chr27	36318892	36318952	Open Sea
EDMA_MET_27_06558	0.85796	8.34809	3.47168	0.0175004	0.981604	-4.06824	UBE2E2	NA	chr27	42720453	42720513	Open Sea
EDMA_MET_28_00729	0.602127	9.41538	2.85495	0.035167	0.981604	-4.16435	SIPA1L2	MAP10	chr28	5504547	5504607	Open Sea
EDMA_MET_29_02520	-1.37793	9.83855	-5.64698	0.00233237	0.981604	-3.88537	ANO5	PRMT3	chr29	24683708	24683768	Open Sea
EDMA_MET_29_04139	0.786702	8.92283	4.85405	0.00452149	0.981604	-3.93231	SPATA19	OPCML	chr29	34065490	34065550	Open Sea
EDMA_MET_29_05197	-1.43872	10.443	-3.35422	0.0198954	0.981604	-4.08445	FEN1	FADS2	chr29	41016024	41016084	Open Sea
EDMA_MET_29_07745	-1.85688	10.2091	-3.03686	0.0284465	0.981604	-4.13305	PPP6R3	GAL	chr29	46723847	46723907	Open Sea
EDMA_MET_30_00902	1.63758	10.853	4.38857	0.00691689	0.981604	-3.96865	OCRL	OCRL	chrX	13465789	13465849	Open Sea	gene body
EDMA_MET_30_09480	0.766399	10.9322	2.75165	0.039757	0.981604	-4.18331	MGC134232	PHKA2	chrX	131355632	131355692	Open Sea
EDMA_MET_30_09798	-0.736709	11.3213	-3.29096	0.0213379	0.981604	-4.09356	CTPS2	GRPR	chrX	134592057	134592117	Open Sea
EDMA_MET_01_10778	-1.68387	9.6797	-3.20627	0.0234573	0.981604	-4.1062	RNF7	RNF7	chr1	128221152	128221212	Shelf	gene body
EDMA_MET_01_16680	-1.37147	9.08429	-3.56143	0.0158898	0.981604	-4.05645	SATB1	NA	chr1	158289513	158289573	Shelf
EDMA_MET_02_00101	-1.42239	9.79295	-4.98552	0.00403049	0.981604	-3.92335	CYFIP1	CYFIP1	chr2	1103226	1103286	Shelf	gene body
EDMA_MET_03_03156	-0.933444	9.9426	-3.25527	0.0222036	0.981604	-4.09882	RORC	TDRKH	chr3	19030270	19030330	Shelf
EDMA_MET_03_04642	-0.72831	9.04254	-3.2019	0.023573	0.981604	-4.10686	IGSF3	IGSF3	chr3	26789835	26789895	Shelf	gene body
EDMA_MET_03_10880	0.974465	9.74886	4.08438	0.00928114	0.981604	-3.99702	PPAP2B	BSND	chr3	91708382	91708442	Shelf
EDMA_MET_03_17036	0.835568	9.51275	3.13612	0.0253932	0.981604	-4.11706	LRRFIP1	LRRFIP1	chr3	117756225	117756285	Shelf	gene body
EDMA_MET_04_00407	-0.996306	9.24748	-3.07319	0.0272836	0.981604	-4.12711	VSTM2A	GRB10	chr4	5101062	5101122	Shelf
EDMA_MET_04_06099	0.963847	8.65341	3.5155	0.0166919	0.981604	-4.06242	INMT	CRHR2	chr4	66060680	66060740	Shelf
EDMA_MET_04_12803	0.950045	10.3237	3.003	0.0295803	0.981604	-4.13868	RHEB	GALNTL5	chr4	115070162	115070222	Shelf
EDMA_MET_05_03113	1.3052	9.53989	3.13493	0.0254275	0.981604	-4.11724	ACVRL1	FIGNL2	chr5	28175384	28175444	Shelf
EDMA_MET_05_12472	1.43189	9.95431	4.46978	0.00640887	0.981604	-3.96174	NTF3	KCNA5	chr5	105369059	105369119	Shelf
EDMA_MET_05_12952	0.806958	8.8849	2.62478	0.0463228	0.981604	-4.20783	TSPAN11	TULP3	chr5	107323290	107323350	Shelf
EDMA_MET_06_09506	1.12682	10.496	3.8131	0.0122032	0.981604	-4.02599	MIR2451	MIR2450A	chr6	107715691	107715751	Shelf
EDMA_MET_07_03209	-0.820837	10.2915	-2.87362	0.0344015	0.981604	-4.16101	CCDC130	MRI1	chr7	12934313	12934373	Shelf
EDMA_MET_09_04694	1.09746	9.65092	3.90512	0.0111074	0.981604	-4.01574	UFL1	UFL1	chr9	54103904	54103964	Shelf	gene body
EDMA_MET_09_10246	1.19656	10.1004	9.45708	0.00021025	0.981604	-3.78469	C9H6orf118	T	chr9	102027174	102027234	Shelf
EDMA_MET_10_07665	0.960208	9.14985	3.21098	0.0233334	0.981604	-4.10548	RORA	RORA	chr10	49648700	49648760	Shelf	gene body
EDMA_MET_10_07733	1.46309	10.3619	3.05575	0.027835	0.981604	-4.12995	ANXA2	BNIP2	chr10	49916404	49916464	Shelf
EDMA_MET_10_08680	1.35029	11.5043	3.45386	0.0178417	0.981604	-4.07064	MIR1248-2	GNB5	chr10	58289205	58289265	Shelf
EDMA_MET_10_08764	-0.828724	9.82482	-2.84835	0.035442	0.981604	-4.16553	SCG3	CYP19A1	chr10	58839445	58839505	Shelf
EDMA_MET_10_15290	-0.860367	11.2392	-3.72132	0.0134211	0.981604	-4.03668	FOXN3	FOXN3	chr10	102087887	102087947	Shelf	gene body
EDMA_MET_11_03564	0.606492	9.30217	3.28566	0.0214641	0.981604	-4.09434	PRKD3	QPCT	chr11	19814590	19814650	Shelf
EDMA_MET_11_05515	-0.933598	9.48559	-2.8195	0.0366723	0.981604	-4.17076	RTN4	RTN4	chr11	37647614	37647674	Shelf	gene body
EDMA_MET_11_07331	-1.31201	12.1279	-2.69647	0.0424777	0.981604	-4.19381	KCMF1	TMSB10	chr11	49931897	49931957	Shelf
EDMA_MET_12_06227	0.982707	9.22689	4.70916	0.0051453	0.981604	-3.9428	RNF219	RNF219	chr12	54146749	54146809	Shelf	gene body
EDMA_MET_13_14992	1.93666	10.1964	4.28209	0.00765511	0.981604	-3.97812	KCNG1	KCNG1	chr13	79649861	79649921	Shelf	gene body
EDMA_MET_14_01650	-1.7307	10.478	-3.30305	0.0210533	0.981604	-4.0918	TRAPPC9	TRAPPC9	chr14	4432929	4432989	Shelf	gene body
EDMA_MET_14_05005	-0.821457	9.98922	-4.32355	0.00735737	0.981604	-3.97438	IMPAD1	FAM110B	chr14	25975798	25975858	Shelf
EDMA_MET_14_08608	-0.686614	8.75092	-3.15808	0.0247685	0.981604	-4.11362	ODF1	UBR5	chr14	64168696	64168756	Shelf
EDMA_MET_14_08653	1.01419	10.2324	3.26695	0.0219159	0.981604	-4.09709	UBR5	NCALD	chr14	64427394	64427454	Shelf
EDMA_MET_14_09985	-0.716045	8.89253	-3.9909	0.0101864	0.981604	-4.00658	RAD54B	GEM	chr14	72383407	72383467	Shelf
EDMA_MET_14_11610	1.08646	9.92972	3.02604	0.0288034	0.981604	-4.13484	MTBP	NA	chr14	84388501	84388561	Shelf
EDMA_MET_16_00212	-1.54177	11.2293	-13.7148	3.41534e-05	0.981604	-3.75094	SNRPE	REN	chr16	1741976	1742036	Shelf
EDMA_MET_16_00909	0.842426	11.8053	2.73608	0.040505	0.981604	-4.18625	ELK4	NUCKS1	chr16	3285236	3285296	Shelf
EDMA_MET_16_09702	0.868461	8.8289	2.86554	0.0347305	0.981604	-4.16245	FAM20B	TOR3A	chr16	61856919	61856979	Shelf
EDMA_MET_17_02509	1.10656	10.2928	2.97639	0.0305068	0.981604	-4.14316	ACTR3	PHF17	chr17	29125976	29126036	Shelf
EDMA_MET_17_03686	1.3696	9.43886	3.95195	0.0105932	0.981604	-4.01069	P2RX2	GALNT9	chr17	45602941	45603001	Shelf
EDMA_MET_17_09688	-0.70437	10.3443	-3.22636	0.0229338	0.981604	-4.10315	TPST2	TPST2	chr17	68497891	68497951	Shelf	gene body
EDMA_MET_17_12717	-0.590887	9.06745	-2.58304	0.0487361	0.981604	-4.2162	SLC25A1	C17H22orf39	chr17	74665062	74665122	Shelf
EDMA_MET_18_08439	-1.64052	9.54194	-3.63961	0.0146233	0.981604	-4.0466	NUTF2	NUTF2	chr18	35478841	35478901	Shelf	gene body
EDMA_MET_18_13075	-0.680346	9.17576	-3.97239	0.0103775	0.981604	-4.00853	SMG9	SMG9	chr18	52291869	52291929	Shelf	gene body
EDMA_MET_18_16285	-0.943264	8.90598	-3.25611	0.0221828	0.981604	-4.0987	PPP2R1A	ZNF677	chr18	59145387	59145447	Shelf
EDMA_MET_19_10730	-0.835455	9.61595	-2.99606	0.029819	0.981604	-4.13984	PGS1	PGS1	chr19	54427845	54427905	Shelf	gene body
EDMA_MET_19_11254	-0.735712	12.3985	-3.60981	0.0150919	0.981604	-4.05031	UNK	H3F3B	chr19	56453517	56453577	Shelf
EDMA_MET_20_04791	-0.934333	11.6116	-3.83597	0.0119197	0.981604	-4.0234	DNAJC21	DNAJC21	chr20	39250371	39250431	Shelf	gene body
EDMA_MET_20_05875	-1.038	9.12539	-3.27311	0.021766	0.981604	-4.09618	MYO10	MYO10	chr20	56430825	56430885	Shelf	gene body
EDMA_MET_20_07264	0.825804	11.7526	3.64018	0.0146146	0.981604	-4.04653	SRD5A1	MED10	chr20	66734523	66734583	Shelf
EDMA_MET_21_03639	-0.739251	9.00656	-4.04646	0.00963675	0.981604	-4.00084	FAM103A1	FAM103A1	chr21	23706456	23706516	Shelf	gene body
EDMA_MET_21_05087	-0.890577	9.40806	-4.53808	0.00601487	0.981604	-3.95612	C21H15orf27	C21H15orf27	chr21	31981176	31981236	Shelf	gene body
EDMA_MET_21_08985	1.04816	9.85953	3.89754	0.0111932	0.981604	-4.01657	SERPINA3-8	GSC	chr21	61180279	61180339	Shelf
EDMA_MET_21_11882	1.0753	9.65667	2.69967	0.0423143	0.981604	-4.19319	KLC1	KLC1	chr21	69897513	69897573	Shelf	gene body
EDMA_MET_22_02930	1.6796	9.37547	4.17495	0.00849136	0.981604	-3.98814	EMC3	EMC3	chr22	16835591	16835651	Shelf	gene body
EDMA_MET_22_06172	-0.931206	9.27309	-2.71234	0.0416746	0.981604	-4.19076	PXK	PXK	chr22	43547237	43547297	Shelf	gene body
EDMA_MET_22_09143	-0.956056	10.3606	-3.20613	0.0234611	0.981604	-4.10622	CCR9	LZTFL1	chr22	54101343	54101403	Shelf
EDMA_MET_23_01171	-0.880641	9.39339	-3.87634	0.0114374	0.981604	-4.0189	LEMD2	LEMD2	chr23	7847595	7847655	Shelf	gene body
EDMA_MET_23_03334	-0.957243	9.96417	-4.68458	0.00526078	0.981604	-3.94465	GUCA1A	GUCA1A	chr23	15905354	15905414	Shelf	gene body
EDMA_MET_23_05438	-0.811105	9.25565	-3.96965	0.0104061	0.981604	-4.00882	TUBB	NRM	chr23	28109696	28109756	Shelf
EDMA_MET_23_06058	-0.807017	11.5038	-2.85864	0.0350139	0.981604	-4.16369	BTN1A1	HIST1H1D	chr23	31471952	31472012	Shelf
EDMA_MET_23_08871	-0.995923	11.0923	-4.08591	0.00926716	0.981604	-3.99686	SSR1	LY86	chr23	47909827	47909887	Shelf
EDMA_MET_24_09631	0.801105	8.49788	2.72844	0.0408775	0.981604	-4.1877	CDH20	CDH20	chr24	60585051	60585111	Shelf	gene body
EDMA_MET_25_00696	-1.27584	10.6996	-5.45448	0.00272078	0.981604	-3.89533	GNPTG	C25H16orf91	chr25	1092516	1092576	Shelf
EDMA_MET_25_01626	0.807632	8.50812	2.65695	0.0445522	0.981604	-4.20149	ZNF205	ZNF200	chr25	2572127	2572187	Shelf
EDMA_MET_25_05380	-0.968967	9.31791	-3.24127	0.022554	0.981604	-4.10091	DCUN1D3	DCUN1D3	chr25	18796095	18796155	Shelf	gene body
EDMA_MET_25_07317	-1.00483	9.18608	-3.07793	0.0271358	0.981604	-4.12634	FBRS	PHKG2	chr25	27086774	27086834	Shelf
EDMA_MET_25_10505	-0.616434	10.0891	-4.50425	0.00620641	0.981604	-3.95888	BUD31	BUD31	chr25	37531072	37531132	Shelf	gene body
EDMA_MET_25_10507	-0.733942	9.64231	-3.34907	0.0200087	0.981604	-4.08518	BUD31	BUD31	chr25	37531268	37531328	Shelf	gene body
EDMA_MET_26_02310	0.841228	9.49774	2.5775	0.0490666	0.981604	-4.21732	HIF1AN	FAM178A	chr26	21440171	21440231	Shelf
EDMA_MET_27_00152	1.24765	9.42271	4.09212	0.0092105	0.981604	-3.99624	CLN8	MYOM2	chr27	243721	243781	Shelf
EDMA_MET_28_05273	-1.67025	9.70894	-3.3799	0.0193416	0.981604	-4.08082	RGR	MIR346	chr28	39586022	39586082	Shelf
EDMA_MET_29_01023	0.855217	11.2657	2.9861	0.0301649	0.981604	-4.14152	EED	PICALM	chr29	9579310	9579370	Shelf
EDMA_MET_29_07410	-0.855512	10.1257	-6.0937	0.00165616	0.981604	-3.86509	NDUFV1	NDUFV1	chr29	46110199	46110259	Shelf	gene body
EDMA_MET_29_08877	-0.609032	8.69533	-3.12381	0.0257512	0.981604	-4.119	CTTN	DHCR7	chr29	48563228	48563288	Shelf
EDMA_MET_30_03142	-1.06259	9.25774	-3.28164	0.0215603	0.981604	-4.09493	KIR3DS1	HAUS7	chrX	39569076	39569136	Shelf
EDMA_MET_01_11839	2.1731	10.2093	3.52986	0.0164363	0.981604	-4.06054	EPHB1	ANAPC13	chr1	135802314	135802374	Shore
EDMA_MET_03_12505	1.02134	9.48637	2.67284	0.0437047	0.981604	-4.19838	DMBX1	FAAH	chr3	100227500	100227560	Shore
EDMA_MET_03_17375	-1.38478	10.6186	-3.09266	0.0266824	0.981604	-4.12397	TRAF3IP1	ASB1	chr3	118350008	118350068	Shore
EDMA_MET_07_02736	-2.20327	10.624	-4.39644	0.00686567	0.981604	-3.96797	AKAP8	EPHX3	chr7	8902960	8903020	Shore
EDMA_MET_07_09600	-0.643818	10.4127	-3.17666	0.0242534	0.981604	-4.11074	WDR18	CNN2	chr7	45128426	45128486	Shore
EDMA_MET_10_01105	-0.743895	10.3595	-3.14748	0.025068	0.981604	-4.11528	F2R	F2RL1	chr10	7951836	7951896	Shore
EDMA_MET_11_03394	-0.964525	9.31149	-3.39975	0.0189256	0.981604	-4.07806	CRIM1	CRIM1	chr11	18839160	18839220	Shore	gene body
EDMA_MET_11_10021	-0.866161	10.1889	-3.26846	0.0218791	0.981604	-4.09687	C11H2orf18	C11H2orf18	chr11	72805833	72805893	Shore	gene body
EDMA_MET_13_09568	-1.98374	10.1869	-3.87087	0.0115015	0.981604	-4.01951	SPO11	BMP7	chr13	59421015	59421075	Shore
EDMA_MET_18_08137	1.26242	9.75361	5.42188	0.00279382	0.981604	-3.8971	CES4A	CES4A	chr18	34809248	34809308	Shore	gene body
EDMA_MET_18_13945	-0.795557	10.8677	-5.00842	0.00395149	0.981604	-3.92185	NOVA2	MIR769	chr18	53931376	53931436	Shore
EDMA_MET_19_12467	1.94621	11.5593	11.1764	9.34147e-05	0.981604	-3.7667	PRKAR1A	PRKAR1A	chr19	62324441	62324501	Shore	gene body
EDMA_MET_21_04006	-0.695374	10.4657	-3.30034	0.0211167	0.981604	-4.09219	MIR184	ANKRD34C	chr21	25961993	25962053	Shore
EDMA_MET_22_00601	-0.825751	11.6091	-2.7204	0.0412736	0.981604	-4.18923	MIR1814B	TGFBR2	chr22	5126033	5126093	Shore
EDMA_MET_22_11420	-1.09198	9.59224	-2.64628	0.0451307	0.981604	-4.20358	WNT7A	HDAC11	chr22	59049478	59049538	Shore
EDMA_MET_25_08627	-2.17879	9.66224	-3.68798	0.0138974	0.981604	-4.04068	RN45S	WBSCR16	chr25	33176643	33176703	Shore
Total = 289

## Sheet: (6) IVP v AI TP
ProbeID	logFC	AveExpr	t	P.Value	adj.P.Val	B	upstreamGene	downstreamGene	Chromosome	Probe_Start	Probe_End	UCSC_CpG_Proximity	Location
EDMA_MET_06_00245	0.873368	10.162	5.12494	0.00247739	0.706994	-1.80976	NDNF	NDNF	chr6	4375014	4375074	Island	NDNF gene body
EDMA_MET_06_10998	-0.88524	10.8106	-3.82733	0.00946375	0.706994	-2.52455	LETM1	WHSC2	chr6	109823913	109823973	Island	large CpG island ~6kb 3' of WHSC2
EDMA_MET_13_11314	0.697915	10.3373	3.13384	0.0214783	0.716208	-3.03447	C13H20orf24	C13H20orf24	chr13	66368322	66368382	Island	C13H20orf24 gene body
EDMA_MET_23_00618	0.665352	9.51599	4.35022	0.00535663	0.706994	-2.20195	LRRC1	LRRC1	chr23	6533317	6533377	Island	lrrc1 gene body
EDMA_MET_26_08748	0.75663	10.6676	3.94329	0.00831194	0.706994	-2.4486	GLRX3	SYCE1	chr26	50023484	50023544	Island
EDMA_MET_27_01959	0.688409	10.0695	4.47455	0.00470661	0.706994	-2.13249	FAT1	TRIML1	chr27	16037831	16037891	Island
EDMA_MET_29_00714	0.918022	10.1571	5.50052	0.00175348	0.706994	-1.65115	CTSC	CTSC	chr29	7472413	7472473	Island	CTSC gene body
EDMA_MET_30_11142	0.859711	12.5212	4.0088	0.00773129	0.706994	-2.40682	EIF1AY	TBL1X	chrX	144224548	144224608	Island
EDMA_MET_01_01976	0.704864	9.96916	3.25224	0.0185759	0.716088	-2.94056	LIPI	ROBO1	chr1	24558108	24558168	Open Sea
EDMA_MET_01_05392	-0.822561	11.4617	-2.96929	0.0263721	0.722791	-3.16961	ITGB5	ITGB5	chr1	69844810	69844870	Open Sea	gene body
EDMA_MET_01_05628	0.771731	12.0471	2.98941	0.025713	0.72155	-3.15281	PCYT1A	PCYT1A	chr1	71432507	71432567	Open Sea	gene body
EDMA_MET_01_05660	0.802679	10.5871	4.027	0.00757824	0.706994	-2.39536	RNF168	RNF168	chr1	71633491	71633551	Open Sea	gene body
EDMA_MET_01_07420	0.658077	9.82665	4.07237	0.00721124	0.706994	-2.36706	YEATS2	YEATS2	chr1	83967994	83968054	Open Sea	gene body
EDMA_MET_01_08105	0.653007	9.96248	3.87894	0.00893031	0.706994	-2.49042	NLGN1	NLGN1	chr1	93636490	93636550	Open Sea	gene body
EDMA_MET_01_09070	0.959558	9.72779	5.99521	0.00114078	0.706994	-1.4686	IFT80	IL12A	chr1	108193010	108193070	Open Sea
EDMA_MET_01_09500	-0.680646	11.0243	-3.18254	0.020228	0.716088	-2.9955	TIPARP	SSR3	chr1	111930262	111930322	Open Sea
EDMA_MET_01_12247	0.631949	9.56845	3.57632	0.0126228	0.709799	-2.69798	ACPP	MIR2288	chr1	138652266	138652326	Open Sea
EDMA_MET_01_13017	-0.957779	10.7244	-3.45771	0.0145127	0.710825	-2.7843	ZNF295	ABCG1	chr1	143860959	143861019	Open Sea
EDMA_MET_01_14270	-0.674556	10.7364	-2.67055	0.0386593	0.730017	-3.42811	YBEY	LOC100847825	chr1	147781182	147781242	Open Sea
EDMA_MET_01_14301	0.668623	11.7319	3.31	0.0173193	0.716088	-2.89577	YBEY	LOC100847825	chr1	147834607	147834667	Open Sea
EDMA_MET_01_14953	0.785668	10.6346	6.16199	0.000992843	0.706994	-1.41306	DYRK1A	DYRK1A	chr1	151411455	151411515	Open Sea	gene body
EDMA_MET_02_00501	-0.784103	11.7959	-2.95279	0.0269263	0.723835	-3.18345	LIMS2	PROC	chr2	4964558	4964618	Open Sea
EDMA_MET_02_01473	0.709031	11.6274	3.47796	0.0141689	0.710825	-2.76936	CCDC141	PLEKHA3	chr2	18057278	18057338	Open Sea
EDMA_MET_02_01549	0.628875	10.2625	3.93888	0.00835276	0.706994	-2.45144	PDE11A	PDE11A	chr2	19169362	19169422	Open Sea	gene body
EDMA_MET_02_05318	0.958091	10.4422	8.38262	0.000198578	0.706994	-0.884565	MGAT5	MGAT5	chr2	63334881	63334941	Open Sea	gene body
EDMA_MET_02_06895	1.17381	10.9217	5.53475	0.00170055	0.706994	-1.63759	TSN	GYPC	chr2	77825965	77826025	Open Sea
EDMA_MET_02_07486	-0.757647	10.5015	-3.39381	0.0156597	0.712602	-2.83198	PGAP1	SF3B1	chr2	86110364	86110424	Open Sea
EDMA_MET_02_10402	0.735907	11.0803	4.69038	0.00377959	0.706994	-2.01807	SLC4A3	EPHA4	chr2	108348319	108348379	Open Sea
EDMA_MET_02_11487	0.838787	10.8368	4.30688	0.00560668	0.706994	-2.22679	TRIP12	TRIP12	chr2	118698342	118698402	Open Sea	gene body
EDMA_MET_02_13097	0.905089	9.41763	4.00427	0.00777002	0.706994	-2.40969	PTAFR	PTAFR	chr2	125808562	125808622	Open Sea	gene body
EDMA_MET_02_13267	0.747525	10.2586	5.56098	0.00166123	0.706994	-1.62731	AHDC1	WASF2	chr2	126359654	126359714	Open Sea
EDMA_MET_02_13624	-0.700756	10.286	-3.27119	0.0181529	0.716088	-2.92579	LIN28A	LIN28A	chr2	127302674	127302734	Open Sea	gene body
EDMA_MET_02_15685	1.20288	11.3791	4.13278	0.00675324	0.706994	-2.32997	RNF186	HTR6	chr2	133539751	133539811	Open Sea
EDMA_MET_03_04730	-0.771232	11.7669	-4.73567	0.00361253	0.706994	-1.99502	ATP1A1	ATP1A1	chr3	27016968	27017028	Open Sea	gene body
EDMA_MET_03_07711	-0.788273	11.5838	-4.62323	0.0040437	0.706994	-2.05285	LRRC8D	LRRC8D	chr3	53523801	53523861	Open Sea	gene body
EDMA_MET_03_07745	1.47197	10.9338	5.06977	0.00261028	0.706994	-1.83467	LRRC8C	LRRC8C	chr3	53723466	53723526	Open Sea	gene body
EDMA_MET_03_10096	-0.612729	10.6238	-4.93096	0.00298222	0.706994	-1.89927	NFIA	NFIA	chr3	84881228	84881288	Open Sea	gene body
EDMA_MET_03_11151	0.896735	10.7598	2.70047	0.037186	0.729433	-3.40149	SSBP3	SSBP3	chr3	92512847	92512907	Open Sea	gene body
EDMA_MET_03_14253	0.849656	10.5339	2.51193	0.0475877	0.732022	-3.57167	RRAGC	RRAGC	chr3	107718373	107718433	Open Sea	gene body
EDMA_MET_03_15742	0.851501	10.3804	7.47825	0.000364304	0.706994	-1.06005	ATG16L1	ATG16L1	chr3	113596829	113596889	Open Sea	gene body
EDMA_MET_03_16783	-0.60961	10.0527	-2.56285	0.0445025	0.731442	-3.52515	CXCR7	COPS8	chr3	116988315	116988375	Open Sea
EDMA_MET_04_02972	0.857144	10.9046	3.44159	0.0147931	0.710825	-2.79625	CDCA7L	IL6	chr4	31164444	31164504	Open Sea
EDMA_MET_04_03249	1.08863	11.1746	2.78404	0.0333832	0.725589	-3.32799	SLC25A40	CROT	chr4	33078108	33078168	Open Sea
EDMA_MET_04_04636	0.710019	11.2066	3.54073	0.0131595	0.709799	-2.72358	NRCAM	TXNDC3	chr4	49666169	49666229	Open Sea
EDMA_MET_04_09284	0.660047	12.0573	2.80342	0.0325626	0.725589	-3.31112	MIR1843	TSPAN33	chr4	93861675	93861735	Open Sea
EDMA_MET_04_13418	0.960867	11.007	2.47712	0.0498278	0.733217	-3.60371	DPP6	DPP6	chr4	117419023	117419083	Open Sea	gene body
EDMA_MET_04_15708	0.694471	10.4045	6.88005	0.000563559	0.706994	-1.20358	VIPR2	VIPR2	chr4	120472160	120472220	Open Sea	gene body
EDMA_MET_05_05467	1.22511	9.67589	5.39307	0.00193231	0.706994	-1.69465	IFNG	CAND1	chr5	46398718	46398778	Open Sea
EDMA_MET_05_06797	-0.723825	11.7496	-4.24229	0.00600425	0.706994	-2.26444	SPRYD4	MIP	chr5	57259965	57260025	Open Sea
EDMA_MET_05_06868	-0.78677	11.2327	-3.2576	0.0184552	0.716088	-2.93638	RNF41	RNF41	chr5	57448720	57448780	Open Sea	gene body
EDMA_MET_05_07320	0.753212	10.6749	3.11023	0.0221148	0.71752	-3.05353	NEDD1	NEDD1	chr5	61491625	61491685	Open Sea	gene body
EDMA_MET_05_07640	0.621999	11.735	2.65857	0.0392666	0.730311	-3.43881	SLC5A8	ARL1	chr5	65586670	65586730	Open Sea
EDMA_MET_05_08832	0.622049	10.9035	3.14306	0.0212352	0.716088	-3.02706	LARGE	C17H12orf34	chr5	72743943	72744003	Open Sea
EDMA_MET_05_09825	0.637133	9.61035	2.64846	0.0397868	0.730311	-3.44785	IPO8	TMTC1	chr5	79765821	79765881	Open Sea
EDMA_MET_05_10190	-0.777109	11.3034	-4.46226	0.00476672	0.706994	-2.13924	ITPR2	ITPR2	chr5	83592546	83592606	Open Sea	gene body
EDMA_MET_05_11778	0.702714	12.0574	4.41852	0.00498782	0.706994	-2.16347	DPPA3	DPPA3	chr5	101792721	101792781	Open Sea	gene body
EDMA_MET_05_14714	-0.674674	11.885	-5.65429	0.0015296	0.706994	-1.59138	SGSM3	SGSM3	chr5	112239644	112239704	Open Sea	gene body
EDMA_MET_05_15236	-0.650847	11.3784	-3.6223	0.0119654	0.709799	-2.66528	TCF20	RRP7A	chr5	113695032	113695092	Open Sea
EDMA_MET_05_17766	0.868086	10.7095	4.09477	0.00703743	0.706994	-2.35323	MIR2284H	FAM19A5	chr5	119054243	119054303	Open Sea
EDMA_MET_06_01379	0.776376	10.5671	2.81944	0.0319008	0.725589	-3.29723	PAPSS1	DKK2	chr6	19047694	19047754	Open Sea
EDMA_MET_06_02244	0.592739	11.096	4.75337	0.00354955	0.706994	-1.9861	BMPR1B	PDLIM5	chr6	31322460	31322520	Open Sea
EDMA_MET_06_02868	0.74454	11.2768	4.93132	0.00298118	0.706994	-1.89909	LCORL	SLIT2	chr6	39078073	39078133	Open Sea
EDMA_MET_06_03118	0.636367	10.3607	4.43491	0.00490365	0.706994	-2.15435	KCNIP4	GBA3	chr6	43718323	43718383	Open Sea
EDMA_MET_06_03283	0.637808	10.4897	5.7192	0.00144507	0.706994	-1.567	PPARGC1A	DHX15	chr6	45405802	45405862	Open Sea
EDMA_MET_06_03715	0.594164	11.6747	3.55299	0.0129718	0.709799	-2.71473	TBC1D19	PCDH7	chr6	47856556	47856616	Open Sea
EDMA_MET_06_06785	0.766799	11.0286	2.79422	0.0329495	0.725589	-3.31912	BTC	BTC	chr6	91460069	91460129	Open Sea	gene body
EDMA_MET_06_07115	-0.703179	11.2266	-3.7763	0.0100266	0.706994	-2.5588	CCNI	CXCL13	chr6	93795469	93795529	Open Sea
EDMA_MET_06_11599	0.68855	10.5754	2.60836	0.0419254	0.730494	-3.48391	BOD1L	C1QTNF7	chr6	114803317	114803377	Open Sea
EDMA_MET_06_11898	0.950745	9.42146	3.18414	0.0201884	0.716088	-2.99423	LDB2	LDB2	chr6	116997841	116997901	Open Sea	gene body
EDMA_MET_06_12689	0.798202	10.5819	2.57562	0.0437629	0.730726	-3.51355	AFAP1	AFAP1	chr6	119004463	119004523	Open Sea	gene body
EDMA_MET_07_00223	0.942736	12.2079	4.50715	0.00455134	0.706994	-2.11472	SQSTM1	SQSTM1	chr7	1336014	1336074	Open Sea	gene body
EDMA_MET_07_02207	-0.692133	10.2584	-3.36938	0.0161245	0.714414	-2.85043	HAUS8	HAUS8	chr7	5923642	5923702	Open Sea	gene body
EDMA_MET_07_07739	-0.730847	11.3321	-3.15581	0.0209042	0.716088	-3.01684	ZNF608	CSNK1G3	chr7	31277362	31277422	Open Sea
EDMA_MET_07_08732	-0.812692	10.8584	-4.1655	0.00651897	0.706994	-2.31016	F12	GRK6	chr7	40272787	40272847	Open Sea
EDMA_MET_07_12722	0.697673	11.6033	3.51109	0.0136259	0.71067	-2.7451	PPP2R2B	PPP2R2B	chr7	59854262	59854322	Open Sea	gene body
EDMA_MET_07_16106	0.658509	9.95148	6.31951	0.00087309	0.706994	-1.36315	CCNH	TMEM161B	chr7	90035022	90035082	Open Sea
EDMA_MET_07_16312	-0.697853	11.3761	-2.71941	0.036285	0.72903	-3.38473	MEF2C	CETN3	chr7	92107973	92108033	Open Sea
EDMA_MET_08_01558	-0.689825	10.3541	-4.18151	0.00640763	0.706994	-2.30054	EXTL3	FZD3	chr8	9936079	9936139	Open Sea
EDMA_MET_08_03641	0.918699	10.3794	4.79865	0.00339402	0.706994	-1.9635	NFIB	MPDZ	chr8	30354813	30354873	Open Sea
EDMA_MET_08_03732	-0.783254	11.3065	-6.30815	0.00088115	0.706994	-1.36667	TYRP1	TYRP1	chr8	31722409	31722469	Open Sea	gene body
EDMA_MET_08_04174	0.615898	10.3682	4.26749	0.00584547	0.706994	-2.24966	MLANA	CD274	chr8	39189334	39189394	Open Sea
EDMA_MET_08_04756	0.744619	9.46636	2.77161	0.0339212	0.726256	-3.33884	DMRT1	DOCK8	chr8	44084778	44084838	Open Sea
EDMA_MET_08_04786	-0.77231	10.9983	-4.17771	0.00643387	0.706994	-2.30282	DMRT1	DOCK8	chr8	44289238	44289298	Open Sea
EDMA_MET_08_05348	-0.724574	10.9635	-2.98319	0.0259145	0.721904	-3.15799	ZFAND5	ALDH1A1	chr8	49271189	49271249	Open Sea
EDMA_MET_08_06711	0.673546	9.98539	2.78466	0.0333563	0.725589	-3.32744	MELK	ZCCHC7	chr8	61366581	61366641	Open Sea
EDMA_MET_08_07073	-0.644629	12.7791	-6.80486	0.000596627	0.706994	-1.22346	SHB	IGFBPL1	chr8	62625537	62625597	Open Sea
EDMA_MET_08_10105	0.687684	10.0729	4.31252	0.00557342	0.706994	-2.22354	CTSL2	ZNF484	chr8	85184451	85184511	Open Sea
EDMA_MET_08_12001	1.03929	12.4195	5.52021	0.0017228	0.706994	-1.64333	KLF4	ACTL7B	chr8	99971374	99971434	Open Sea
EDMA_MET_08_12250	0.698327	10.2959	3.60307	0.0122355	0.709799	-2.6789	PALM2	AKAP2	chr8	101198878	101198938	Open Sea
EDMA_MET_08_12536	0.664341	12.0468	3.32029	0.0171054	0.716088	-2.88787	UGCG	LOC534155	chr8	103072027	103072087	Open Sea
EDMA_MET_09_00059	0.686878	10.4373	3.53774	0.0132057	0.71024	-2.72575	PHF3	CHRM3	chr9	1064933	1064993	Open Sea
EDMA_MET_09_01190	0.859288	11.3454	2.92943	0.0277327	0.72419	-3.20314	IMPG1	IRAK1BP1	chr9	18473364	18473424	Open Sea
EDMA_MET_09_02399	0.603864	9.74466	3.02349	0.0246371	0.719947	-3.12451	PLN	NUS1	chr9	33248790	33248850	Open Sea
EDMA_MET_09_06262	0.696095	10.0123	5.94907	0.00118608	0.706994	-1.48447	RPS12	TCF21	chr9	72837309	72837369	Open Sea
EDMA_MET_09_06531	0.980504	9.88917	3.73331	0.0105299	0.706994	-2.58805	IL20RA	IL20RA	chr9	76001672	76001732	Open Sea	gene body
EDMA_MET_09_08120	0.624784	10.918	3.7366	0.0104904	0.706994	-2.5858	LOC510904	OPRM1	chr9	92094278	92094338	Open Sea
EDMA_MET_09_09731	0.696632	9.49871	4.98301	0.00283608	0.706994	-1.87471	PARK2	PARK2	chr9	98804257	98804317	Open Sea	gene body
EDMA_MET_10_01775	1.01042	10.5392	3.049	0.0238641	0.719947	-3.10348	RASL12	PDCD7	chr10	11987959	11988019	Open Sea
EDMA_MET_10_01887	0.598282	9.56264	4.70471	0.00372579	0.706994	-2.01074	DPP8	DPP8	chr10	12352571	12352631	Open Sea	gene body
EDMA_MET_10_02998	-0.772392	11.9284	-2.95985	0.0266875	0.723241	-3.17752	TLE3	UACA	chr10	17048578	17048638	Open Sea
EDMA_MET_10_04123	-0.656605	10.1164	-4.75637	0.00353898	0.706994	-1.98459	SLC22A17	PABPN1	chr10	21417675	21417735	Open Sea
EDMA_MET_10_06953	0.627415	10.0017	4.94325	0.00294695	0.706994	-1.89343	GNG2	GNG2	chr10	44740809	44740869	Open Sea	gene body
EDMA_MET_10_07114	-0.772661	10.5536	-3.22773	0.0191392	0.716088	-2.95977	CSNK1G1	CSNK1G1	chr10	45817220	45817280	Open Sea	gene body
EDMA_MET_10_09520	-0.752759	12.2641	-3.5587	0.0128855	0.709799	-2.71062	DDHD1	BMP4	chr10	66179444	66179504	Open Sea
EDMA_MET_10_10867	0.605414	10.6956	3.79466	0.00981986	0.706994	-2.54642	SYNE2	SYNE2	chr10	76630079	76630139	Open Sea
EDMA_MET_10_11561	-0.772741	11.1306	-3.26851	0.018212	0.716088	-2.92788	RAD51B	ZFP36L1	chr10	80728427	80728487	Open Sea
EDMA_MET_10_11818	1.21966	10.5897	2.87671	0.0296514	0.725589	-3.24795	PLEKHD1	SRSF5	chr10	81660454	81660514	Open Sea
EDMA_MET_10_11856	-0.662083	11.1042	-3.62938	0.0118676	0.709799	-2.66028	PLEKHD1	SRSF5	chr10	81738180	81738240	Open Sea
EDMA_MET_10_14406	0.742066	10.1707	3.71548	0.0107468	0.706994	-2.60029	SEL1L	MIR2293	chr10	96336881	96336941	Open Sea
EDMA_MET_11_00192	-0.64576	9.77555	-4.74042	0.00359549	0.706994	-1.99262	MERTK	KCNIP3	chr11	847369	847429	Open Sea
EDMA_MET_11_03005	0.934744	11.3319	4.39015	0.00513739	0.706994	-2.17935	ADD2	FAM136A	chr11	13991014	13991074	Open Sea
EDMA_MET_11_04688	-0.612855	12.0632	-3.31037	0.0173115	0.716088	-2.89549	PRKCE	PRKCE	chr11	28209262	28209322	Open Sea	gene body
EDMA_MET_11_05069	0.60205	11.7546	2.77744	0.0336673	0.725772	-3.33374	GTF2A1L	GTF2A1L	chr11	30807416	30807476	Open Sea
EDMA_MET_11_05313	0.772911	9.78334	4.44599	0.00484764	0.706994	-2.14821	ASB3	ASB3	chr11	36263652	36263712	Open Sea	gene body
EDMA_MET_11_06476	0.643507	10.0566	4.12601	0.00680293	0.706994	-2.33409	UXS1	UXS1	chr11	45634176	45634236	Open Sea	gene body
EDMA_MET_11_06811	-0.910361	10.7035	-5.88122	0.00125652	0.706994	-1.50822	TEX37	THNSL2	chr11	47664735	47664795	Open Sea
EDMA_MET_11_07594	-0.723954	10.6677	-2.61499	0.0415636	0.730494	-3.47793	CTNNA2	CTNNA2	chr11	54855548	54855608	Open Sea	gene body
EDMA_MET_11_13631	0.610627	10.6984	3.59212	0.0123925	0.709799	-2.68669	DENND1A	DENND1A	chr11	94563409	94563469	Open Sea	gene body
EDMA_MET_12_02004	0.686398	9.83617	4.94288	0.002948	0.706994	-1.8936	CYSLTR2	FNDC3A	chr12	18724350	18724410	Open Sea
EDMA_MET_12_02014	0.619029	9.82194	3.98134	0.00796895	0.706994	-2.42423	CYSLTR2	FNDC3A	chr12	18749154	18749214	Open Sea
EDMA_MET_12_04587	0.635366	10.9676	2.77587	0.0337357	0.725774	-3.33512	NUPL1	NUPL1	chr12	34163397	34163457	Open Sea	gene body
EDMA_MET_12_04808	1.00072	11.2024	4.91372	0.00303252	0.706994	-1.90749	TNFRSF19	SGCG	chr12	34797013	34797073	Open Sea
EDMA_MET_12_07005	0.798799	9.71769	8.65464	0.000167289	0.706994	-0.839766	GPR180	CLDN10	chr12	69926812	69926872	Open Sea
EDMA_MET_12_07650	-0.637594	9.9935	-4.29684	0.0056665	0.706994	-2.2326	DOCK9	UBAC2	chr12	79906810	79906870	Open Sea
EDMA_MET_13_00268	0.730479	10.1562	2.90783	0.0285021	0.724419	-3.22144	PAK7	SNAP25	chr13	3216474	3216534	Open Sea
EDMA_MET_13_01204	1.16762	10.7229	3.70313	0.0109001	0.706994	-2.60881	MACROD2	SNRPB2	chr13	10624613	10624673	Open Sea
EDMA_MET_13_02127	0.655227	11.6006	3.54727	0.013059	0.709799	-2.71886	PRKCQ	PFKFB3	chr13	17271315	17271375	Open Sea
EDMA_MET_13_03724	1.09631	11.8206	6.09498	0.00104945	0.706994	-1.43503	FRMD4A	FAM107B	chr13	29224005	29224065	Open Sea
EDMA_MET_13_10349	0.652946	11.4257	4.70248	0.0037341	0.706994	-2.01188	KIF3B	COMMD7	chr13	62441082	62441142	Open Sea
EDMA_MET_13_10484	0.696357	11.5971	3.19916	0.01982	0.716088	-2.98232	BPIFB5	CDK5RAP1	chr13	63352007	63352067	Open Sea
EDMA_MET_13_11618	0.76584	11.1824	3.73556	0.0105029	0.706994	-2.58651	CTNNBL1	CTNNBL1	chr13	67415633	67415693	Open Sea	gene body
EDMA_MET_13_11989	1.2691	10.4777	4.19306	0.00632868	0.706994	-2.29363	DHX35	TOP1	chr13	68512142	68512202	Open Sea
EDMA_MET_13_14437	-0.733657	12.3619	-3.02956	0.0244506	0.719947	-3.11949	PTGIS	SPATA2	chr13	78374238	78374298	Open Sea
EDMA_MET_14_02834	-0.71066	10.4146	-7.19565	0.000446016	0.706994	-1.12475	EFR3A	ADCY8	chr14	10772070	10772130	Open Sea
EDMA_MET_14_03182	0.809645	9.79838	4.34969	0.00535964	0.706994	-2.20226	GSDMC	MYC	chr14	13506495	13506555	Open Sea
EDMA_MET_14_03390	0.86144	10.4331	7.16267	0.00045687	0.706994	-1.13265	MYC	MIR2310	chr14	14442034	14442094	Open Sea
EDMA_MET_14_04877	-0.908757	11.1863	-2.96175	0.0266235	0.723185	-3.17593	TGS1	LYN	chr14	24837547	24837607	Open Sea
EDMA_MET_14_05753	0.755388	11.0536	2.86695	0.0300224	0.725589	-3.25631	DNAJC5B	DNAJC5B	chr14	32085298	32085358	Open Sea	gene body
EDMA_MET_14_06301	0.637081	9.05119	3.75987	0.0102157	0.706994	-2.56994	LACTB2	MSC	chr14	36611008	36611068	Open Sea
EDMA_MET_14_07197	-0.754597	10.8579	-4.52857	0.00445243	0.706994	-2.10313	FABP5	PMP2	chr14	46657983	46658043	Open Sea
EDMA_MET_14_07337	-0.799248	12.1495	-2.79273	0.0330126	0.725589	-3.32042	SAMD12	EXT1	chr14	48220731	48220791	Open Sea
EDMA_MET_14_09729	1.21659	10.4156	3.46582	0.0143739	0.710825	-2.77831	GDF6	PLEKHF2	chr14	71284555	71284615	Open Sea
EDMA_MET_14_10219	0.642213	10.529	2.56209	0.044547	0.731442	-3.52584	FAM92A1	RUNX1T1	chr14	74282383	74282443	Open Sea
EDMA_MET_14_10395	-0.737486	11.0076	-5.97796	0.00115748	0.706994	-1.4745	NBN	NBN	chr14	76088826	76088886	Open Sea	gene body
EDMA_MET_14_10995	0.664768	9.58324	2.5592	0.0447166	0.731583	-3.52847	RALYL	CHMP4C	chr14	82956907	82956967	Open Sea
EDMA_MET_15_03361	0.698436	10.7982	2.62871	0.0408252	0.730494	-3.46558	PVRL1	TRIM29	chr15	30820224	30820284	Open Sea
EDMA_MET_15_08295	0.768762	10.7375	5.30196	0.00210045	0.706994	-1.73268	HIPK3	C15H11orf91	chr15	64804339	64804399	Open Sea
EDMA_MET_15_08362	1.44941	11.6402	5.16776	0.00237957	0.706994	-1.79072	HIPK3	C15H11orf91	chr15	65103373	65103433	Open Sea
EDMA_MET_15_08729	0.68915	10.3186	2.76139	0.0343705	0.727228	-3.34779	CD44	CD44	chr15	66464854	66464914	Open Sea	gene body
EDMA_MET_15_10209	-0.632335	9.48506	-2.69427	0.0374862	0.729433	-3.40699	PHF21A	PHF21A	chr15	76885477	76885537	Open Sea	gene body
EDMA_MET_16_03631	0.698275	9.94493	3.49266	0.0139251	0.710825	-2.75857	SMYD3	EFCAB2	chr16	32468642	32468702	Open Sea
EDMA_MET_16_04692	0.773217	10.4446	5.06579	0.00262017	0.706994	-1.83648	VPS13D	VPS13D	chr16	42255209	42255269	Open Sea	gene body
EDMA_MET_16_05702	-0.927673	12.0863	-3.3672	0.0161668	0.714496	-2.85208	CA6	ENO1	chr16	45376811	45376871	Open Sea
EDMA_MET_16_09018	0.943902	10.4299	2.62696	0.0409185	0.730494	-3.46715	PRDX6	LOC100336249	chr16	56408648	56408708	Open Sea
EDMA_MET_16_11500	-0.91077	12.223	-3.3391	0.0167219	0.716088	-2.87346	PROX1	RPS6KC1	chr16	71945624	71945684	Open Sea
EDMA_MET_16_12372	0.855353	11.73	3.74745	0.0103613	0.706994	-2.57839	MIR205	PLXNA2	chr16	76745918	76745978	Open Sea
EDMA_MET_16_12773	0.704261	10.148	4.83774	0.00326596	0.706994	-1.94425	ASPM	ASPM	chr16	77927115	77927175	Open Sea	gene body
EDMA_MET_16_13698	-0.60738	10.1831	-2.77478	0.033783	0.72605	-3.33607	NR5A2	DDX59	chr16	81058168	81058228	Open Sea
EDMA_MET_17_01255	0.894062	10.7689	3.87159	0.00900417	0.706994	-2.49525	EDNRA	TTC29	chr17	11180941	11181001	Open Sea
EDMA_MET_17_01878	0.744853	10.8773	3.02116	0.0247089	0.719947	-3.12643	ELMOD2	CLGN	chr17	17543708	17543768	Open Sea
EDMA_MET_17_05198	-0.596061	10.7428	-3.66263	0.01142	0.708442	-2.63694	RILPL1	RILPL1	chr17	54391095	54391155	Open Sea	gene body
EDMA_MET_17_05545	1.05965	10.295	10.3871	6.20614e-05	0.706994	-0.617885	CLIP1	CLIP1	chr17	55288557	55288617	Open Sea
EDMA_MET_17_06009	-0.794785	11.4052	-3.04243	0.0240605	0.719947	-3.10888	TCTN1	TCTN1	chr17	56740278	56740338	Open Sea	gene body
EDMA_MET_17_06269	-1.03371	11.5305	-3.87879	0.00893181	0.706994	-2.49052	BRAP	BRAP	chr17	57578269	57578329	Open Sea	gene body
EDMA_MET_17_07280	-0.639237	11.2035	-2.90667	0.0285442	0.724442	-3.22243	MED13L	TBX5	chr17	62192110	62192170	Open Sea
EDMA_MET_17_08505	0.938861	10.3668	9.90698	8.04057e-05	0.706994	-0.670065	ANKRD13A	ANKRD13A	chr17	65524649	65524709	Open Sea	gene body
EDMA_MET_17_09330	0.677313	11.4341	3.04976	0.0238415	0.719947	-3.10286	CRYBB3	CRYBB2	chr17	67557809	67557869	Open Sea
EDMA_MET_18_00767	-0.653904	10.0048	-3.28996	0.0177442	0.716088	-2.91123	TERF2IP	CNTNAP4	chr18	3120627	3120687	Open Sea
EDMA_MET_18_02547	0.87866	10.7556	2.94904	0.0270539	0.723881	-3.1866	CDH13	CDH13	chr18	9265366	9265426	Open Sea	gene body
EDMA_MET_18_03136	-1.28355	12.4997	-3.75516	0.0102706	0.706994	-2.57314	CRISPLD2	CRISPLD2	chr18	11050520	11050580	Open Sea	gene body
EDMA_MET_18_03264	-0.623446	11.7085	-3.81628	0.0095826	0.706994	-2.53193	FAM92B	VAMP2	chr18	11247051	11247111	Open Sea
EDMA_MET_18_04300	1.14303	10.2138	5.62014	0.00157633	0.706994	-1.60441	JPH3	SLC7A5	chr18	13294157	13294217	Open Sea
EDMA_MET_18_05390	0.837499	10.6234	4.51548	0.00451256	0.706994	-2.1102	N4BP1	CBLN1	chr18	17764255	17764315	Open Sea
EDMA_MET_18_06240	-0.660368	11.0517	-2.80208	0.0326184	0.725589	-3.31228	CHD9	CHD9	chr18	21649735	21649795	Open Sea	gene body
EDMA_MET_18_07398	-0.765611	11.5527	-3.62147	0.0119768	0.709799	-2.66586	CNOT1	CNOT1	chr18	26403371	26403431	Open Sea	gene body
EDMA_MET_18_08386	1.18587	11.6213	4.47875	0.00468631	0.706994	-2.13019	RANBP10	RANBP10	chr18	35432092	35432152	Open Sea	gene body
EDMA_MET_18_09398	0.806956	10.5833	2.91816	0.0281315	0.72419	-3.21268	CALB2	POP4	chr18	40243956	40244016	Open Sea
EDMA_MET_18_11056	0.888372	11.0801	3.38058	0.0159096	0.713544	-2.84196	THAP8	POLR2I	chr18	46930033	46930093	Open Sea
EDMA_MET_18_14971	-1.12962	12.1072	-3.73694	0.0104863	0.706994	-2.58557	HSD17B14	HSD17B14	chr18	55886824	55886884	Open Sea	gene body
EDMA_MET_18_16238	0.594303	11.0206	2.8255	0.0316544	0.725589	-3.29199	PPP2R1A	ZNF677	chr18	58478074	58478134	Open Sea
EDMA_MET_18_17995	0.814577	11.8987	4.49917	0.00458879	0.706994	-2.11905	LOC509810	ZNF154	chr18	65220669	65220729	Open Sea
EDMA_MET_19_00569	0.65507	11.2637	2.5106	0.0476711	0.732163	-3.57289	SCPEP1	MSI2	chr19	8070312	8070372	Open Sea
EDMA_MET_19_02985	0.76371	9.6892	5.57961	0.00163395	0.706994	-1.62005	COPRS	MIR365-2	chr19	18741635	18741695	Open Sea
EDMA_MET_19_03857	-0.739101	10.1348	-4.07855	0.00716277	0.706994	-2.36323	GOSR1	GOSR1	chr19	22138141	22138201	Open Sea	gene body
EDMA_MET_19_03967	0.889087	10.788	4.47558	0.00470165	0.706994	-2.13193	ABR	ABR	chr19	22426487	22426547	Open Sea	gene body
EDMA_MET_19_06370	0.692051	10.1011	2.9358	0.0275102	0.72419	-3.19776	TMEM220	DNAH9	chr19	30486191	30486251	Open Sea
EDMA_MET_19_06750	-0.737492	10.2647	-3.84666	0.00925989	0.706994	-2.51171	NCOR1	ZSWIM7	chr19	34044780	34044840	Open Sea
EDMA_MET_19_08090	0.740465	10.1108	6.1976	0.000964199	0.706994	-1.40157	PIP4K2B	CWC25	chr19	40023681	40023741	Open Sea
EDMA_MET_19_10587	-0.758642	11.427	-4.63778	0.00398476	0.706994	-2.04526	LGALS3BP	TIMP2	chr19	54060114	54060174	Open Sea
EDMA_MET_19_12216	0.585456	9.85831	2.85206	0.0305977	0.725589	-3.26908	SLC39A11	KCNJ2	chr19	60793879	60793939	Open Sea
EDMA_MET_19_13183	-1.21858	11.6918	-5.74973	0.00140718	0.706994	-1.55569	CACNG1	NA	chr19	63901276	63901336	Open Sea
EDMA_MET_20_00276	0.708808	11.0471	2.75907	0.0344734	0.727599	-3.34982	SPDL1	FOXI1	chr20	1611232	1611292	Open Sea
EDMA_MET_20_00993	-0.646419	12.9373	-6.25221	0.000922089	0.706994	-1.38418	BNIP1	BNIP1	chr20	4761909	4761969	Open Sea	gene body
EDMA_MET_20_01522	0.923502	11.1208	2.70313	0.0370579	0.729433	-3.39913	ENC1	RGNEF	chr20	7456449	7456509	Open Sea
EDMA_MET_20_01716	0.592027	9.56531	3.05752	0.0236118	0.719947	-3.09649	BTF3	TMEM174	chr20	8261100	8261160	Open Sea
EDMA_MET_20_03907	0.63769	9.82426	3.46204	0.0144384	0.710825	-2.7811	FGF10	NNT	chr20	30810513	30810573	Open Sea
EDMA_MET_20_04526	0.769174	11.0867	3.75332	0.0102922	0.706994	-2.57439	GDNF	WDR70	chr20	36657874	36657934	Open Sea
EDMA_MET_21_00032	0.693283	10.6122	2.8719	0.0298336	0.725589	-3.25207	SNRPN	NDN	chr21	537282	537342	Open Sea
EDMA_MET_21_02441	1.20965	10.5331	6.03069	0.00110729	0.706994	-1.45654	KLHL25	NTRK3	chr21	18848639	18848699	Open Sea
EDMA_MET_21_09637	0.64594	9.70539	4.81712	0.0033328	0.706994	-1.95437	VRK1	CCNK	chr21	64740746	64740806	Open Sea
EDMA_MET_21_10154	-0.799332	11.6141	-2.99307	0.025595	0.721021	-3.14976	CYP46A1	EVL	chr21	66500601	66500661	Open Sea
EDMA_MET_22_01006	-0.743608	10.9964	-2.80671	0.0324253	0.725589	-3.30826	CMTM6	CMTM6	chr22	7017116	7017176	Open Sea	gene body
EDMA_MET_22_02008	0.650227	9.59294	4.89197	0.00309733	0.706994	-1.91792	BLOC1S3	EIF1B	chr22	12815396	12815456	Open Sea
EDMA_MET_22_02739	0.871169	11.7168	2.89739	0.0288822	0.724708	-3.23031	ANO10	ANO10	chr22	16058486	16058546	Open Sea	gene body
EDMA_MET_22_04021	0.589846	9.07062	3.75621	0.0102584	0.706994	-2.57243	CHL1	SHQ1	chr22	26676917	26676977	Open Sea
EDMA_MET_22_06241	-0.830141	11.567	-4.18341	0.00639459	0.706994	-2.2994	FLNB	FLNB	chr22	43782040	43782100	Open Sea
EDMA_MET_22_06629	0.707828	11.406	3.56525	0.0127871	0.709799	-2.70591	WNT5A	CACNA2D3	chr22	46347329	46347389	Open Sea
EDMA_MET_22_09858	0.797663	10.8291	7.94665	0.000264099	0.706994	-0.963654	HRH1	HRH1	chr22	55918462	55918522	Open Sea	gene body
EDMA_MET_23_01412	0.68151	9.25434	3.69994	0.0109401	0.706994	-2.61101	RPS10	PACSIN1	chr23	8452019	8452079	Open Sea
EDMA_MET_23_05688	-0.906544	12.6581	-3.52105	0.0134671	0.710377	-2.73785	OR12D2	TRIM27	chr23	29869564	29869624	Open Sea
EDMA_MET_23_06038	0.859837	11.4644	2.83417	0.0313051	0.725589	-3.2845	BTN1A1	HIST1H1D	chr23	31425974	31426034	Open Sea
EDMA_MET_23_06591	0.675713	10.1317	3.31252	0.0172666	0.716088	-2.89383	SOX4	CDKAL1	chr23	36571026	36571086	Open Sea
EDMA_MET_23_11952	-0.670334	10.668	-3.08261	0.0228859	0.719947	-3.07597	IRF4	NA	chr23	52376411	52376471	Open Sea
EDMA_MET_24_02800	0.737539	10.2637	4.16705	0.0065081	0.706994	-2.30923	FHOD3	FHOD3	chr24	20823222	20823282	Open Sea	gene body
EDMA_MET_24_03596	0.714925	10.7873	2.58232	0.0433798	0.730726	-3.50747	CDH2	CDH2	chr24	29149150	29149210	Open Sea	gene body
EDMA_MET_24_05172	0.609279	10.5189	5.04512	0.00267228	0.706994	-1.84593	EPB41L3	TMEM200C	chr24	39676440	39676500	Open Sea
EDMA_MET_24_06452	0.674675	10.985	4.71641	0.00368253	0.706994	-2.00479	MC2R	SLC14A2	chr24	45737437	45737497	Open Sea
EDMA_MET_24_07392	0.765512	10.4175	4.57861	0.00423083	0.706994	-2.07637	MIR2381	ACAA2	chr24	49834027	49834087	Open Sea
EDMA_MET_24_07932	0.799913	11.2148	3.43282	0.014948	0.710825	-2.80277	SMAD4	POLI	chr24	52853359	52853419	Open Sea
EDMA_MET_24_08211	1.10328	11.3293	6.29893	0.000887751	0.706994	-1.36953	TCF4	TXNL1	chr24	55482643	55482703	Open Sea
EDMA_MET_24_08470	1.14849	10.5155	6.97368	0.000525301	0.706994	-1.17942	WDR7	ST8SIA3	chr24	57118672	57118732	Open Sea
EDMA_MET_24_08618	-0.649666	11.2475	-3.68805	0.0110905	0.706994	-2.61924	ATP8B1	MIR122	chr24	57552601	57552661	Open Sea
EDMA_MET_25_02924	0.825136	9.56066	3.77405	0.0100523	0.706994	-2.56033	RBFOX1	TMEM114	chr25	7503720	7503780	Open Sea
EDMA_MET_25_03282	1.17172	10.1986	5.49287	0.00176557	0.706994	-1.6542	CARHSP1	ATF7IP2	chr25	8762860	8762920	Open Sea
EDMA_MET_25_03552	-0.587938	10.6303	-5.04217	0.00267981	0.706994	-1.84729	DEXI	TNP2	chr25	9768965	9769025	Open Sea
EDMA_MET_25_04056	-0.780827	10.5018	-3.6661	0.0113743	0.708261	-2.63451	GSPT1	SNX29	chr25	10666514	10666574	Open Sea
EDMA_MET_25_08283	-0.780709	10.6888	-3.49849	0.0138296	0.710825	-2.7543	WBSCR17	RN45S	chr25	30850616	30850676	Open Sea
EDMA_MET_25_08424	-0.686405	10.722	-3.69522	0.0109996	0.706994	-2.61427	WBSCR17	RN45S	chr25	32104283	32104343	Open Sea
EDMA_MET_25_09177	0.774564	10.4701	4.79877	0.0033936	0.706994	-1.96344	HIP1	HIP1	chr25	34403621	34403681	Open Sea	gene body
EDMA_MET_25_11213	-0.83338	10.5132	-2.78829	0.033201	0.725589	-3.32428	USP42	USP42	chr25	38644629	38644689	Open Sea	gene body
EDMA_MET_26_00497	1.2337	10.1714	9.67458	9.15178e-05	0.706994	-0.697614	ATAD1	RNLS	chr26	9790300	9790360	Open Sea
EDMA_MET_26_01166	1.00653	10.5191	5.79287	0.00135557	0.706994	-1.53991	SLC35G1	SLC35G1	chr26	15243838	15243898	Open Sea	gene body
EDMA_MET_26_01555	0.7711	10.3167	3.74654	0.0103721	0.706994	-2.57901	TM9SF3	RRP12	chr26	17891120	17891180	Open Sea
EDMA_MET_26_02395	-0.864205	9.5354	-3.44032	0.0148154	0.710825	-2.7972	FAM178A	FAM178A	chr26	21651724	21651784	Open Sea	gene body
EDMA_MET_26_02575	-0.740989	11.9557	-3.56367	0.0128108	0.709799	-2.70705	LBX1	BTRC	chr26	21987098	21987158	Open Sea
EDMA_MET_26_05699	0.946369	10.8465	6.42515	0.000802104	0.706994	-1.33098	EIF3A	EIF3A	chr26	39599650	39599710	Open Sea	gene body
EDMA_MET_26_06180	1.21945	11.3733	3.81993	0.00954315	0.706994	-2.52949	FGFR2	FGFR2	chr26	41923885	41923945	Open Sea	gene body
EDMA_MET_26_06601	0.921272	10.96	4.69363	0.00376732	0.706994	-2.01641	BUB3	CPXM2	chr26	43608622	43608682	Open Sea
EDMA_MET_27_00363	1.12273	9.89623	2.93375	0.0275816	0.72419	-3.19949	MYOM2	MCPH1	chr27	1642768	1642828	Open Sea
EDMA_MET_27_01064	1.08126	10.6025	5.652	0.00153267	0.706994	-1.59225	AGA	ODZ3	chr27	11582239	11582299	Open Sea
EDMA_MET_27_01584	-0.719638	11.7073	-4.36835	0.00525582	0.706994	-2.19166	CCDC111	ACSL1	chr27	14194046	14194106	Open Sea
EDMA_MET_27_03481	0.648198	9.45089	3.65985	0.0114566	0.70855	-2.63888	DUSP26	UNC5D	chr27	29968884	29968944	Open Sea
EDMA_MET_27_05983	0.93778	9.71164	4.17827	0.00642999	0.706994	-2.30248	MCM4	RPL15	chr27	41676675	41676735	Open Sea
EDMA_MET_28_00027	0.685456	10.1155	2.774	0.033817	0.72605	-3.33675	NA	RAB4A	chr28	100209	100269	Open Sea
EDMA_MET_28_01506	0.730711	10.6915	4.43069	0.00492516	0.706994	-2.15669	CHRM3	CHRM3	chr28	12716905	12716965	Open Sea	gene body
EDMA_MET_28_04408	-0.714653	12.0425	-2.55236	0.0451199	0.731923	-3.5347	POLR3A	POLR3A	chr28	33883892	33883952	Open Sea	gene body
EDMA_MET_28_06272	-0.709214	11.8648	-5.67788	0.00149823	0.706994	-1.58246	ERCC6	ERCC6	chr28	44078807	44078867	Open Sea	gene body
EDMA_MET_29_00124	-0.783956	11.0601	-3.5073	0.0136867	0.710802	-2.74786	MIR2404-2	CCDC67	chr29	1279095	1279155	Open Sea
EDMA_MET_29_04428	0.588726	10.6009	5.52828	0.00171042	0.706994	-1.64015	NTM	TMEM45B	chr29	35943604	35943664	Open Sea
EDMA_MET_30_00205	-0.677737	10.0683	-3.1231	0.0217652	0.717408	-3.04312	IL13RA1	IL13RA1	chrX	3091047	3091107	Open Sea	gene body
EDMA_MET_30_05508	0.62293	9.66228	4.34711	0.00537416	0.706994	-2.20372	FGF16	MAGEE2	chrX	80356821	80356881	Open Sea
EDMA_MET_30_06126	-0.976621	11.3562	-2.93003	0.0277119	0.72419	-3.20264	EDA	PJA1	chrX	86464713	86464773	Open Sea
EDMA_MET_30_09725	0.642558	9.24612	4.03687	0.00749667	0.706994	-2.38917	SYAP1	SYAP1	chrX	134024872	134024932	Open Sea	gene body
EDMA_MET_01_03032	1.02202	10.5522	3.89696	0.00875216	0.706994	-2.47863	RAB5A	SGOL1	chr1	44902035	44902095	Shelf
EDMA_MET_01_04915	0.959381	9.26609	6.79802	0.000599743	0.706994	-1.22529	DIRC2	PDIA5	chr1	67961267	67961327	Shelf
EDMA_MET_01_10071	-0.731353	12.3331	-5.72172	0.00144189	0.706994	-1.56606	TSC22D2	TSC22D2	chr1	118655213	118655273	Shelf	gene body
EDMA_MET_01_13365	-0.720632	10.1326	-5.82894	0.00131409	0.706994	-1.52687	SUMO3	SUMO3	chr1	145038771	145038831	Shelf	gene body
EDMA_MET_02_08156	-0.654271	9.74857	-2.78605	0.0332967	0.725589	-3.32623	ABI2	CD28	chr2	92169202	92169262	Shelf
EDMA_MET_02_08597	-1.12292	9.80316	-3.91891	0.00854034	0.706994	-2.46435	KLF7	CREB1	chr2	95904838	95904898	Shelf
EDMA_MET_02_12833	0.830216	9.95313	3.44854	0.0146714	0.710825	-2.79109	MECR	MECR	chr2	124938583	124938643	Shelf	gene body
EDMA_MET_03_02174	0.74027	9.77587	7.22926	0.000435259	0.706994	-1.11677	ARHGEF2	ARHGEF2	chr3	14857639	14857699	Shelf	gene body
EDMA_MET_03_03342	0.915866	10.1381	3.48615	0.0140325	0.710825	-2.76335	ZNF687	ZNF687	chr3	19558137	19558197	Shelf	gene body
EDMA_MET_03_12495	0.637023	9.72117	2.61663	0.0414744	0.730494	-3.47645	KNCN	DMBX1	chr3	100195691	100195751	Shelf
EDMA_MET_03_17036	0.839163	10.6142	4.27609	0.00579235	0.706994	-2.24464	LRRFIP1	LRRFIP1	chr3	117756225	117756285	Shelf	gene body
EDMA_MET_03_18684	1.17734	11.8627	5.28277	0.00213797	0.706994	-1.74083	PPP1R7	2002-09-01	chr3	120958245	120958305	Shelf
EDMA_MET_03_18843	-0.847223	11.3377	-2.72744	0.0359098	0.72836	-3.37763	THAP4	THAP4	chr3	121132527	121132587	Shelf	gene body
EDMA_MET_04_07389	-0.771365	10.9318	-3.45732	0.0145194	0.710825	-2.78459	HUS1	MIR2420	chr4	75502525	75502585	Shelf
EDMA_MET_04_07690	0.641461	10.8679	2.63822	0.0403216	0.730494	-3.45704	TMED4	DDX56	chr4	77545800	77545860	Shelf
EDMA_MET_05_00870	-0.596537	10.5031	-3.05631	0.0236475	0.719947	-3.09748	MYF6	MYF5	chr5	10338172	10338232	Shelf
EDMA_MET_05_01751	-0.845823	9.97542	-3.54145	0.0131483	0.709799	-2.72306	NUDT4	NUDT4	chr5	23349657	23349717	Shelf	gene body
EDMA_MET_05_03871	-0.938996	10.317	-3.59403	0.0123649	0.709799	-2.68533	RND1	DDX23	chr5	31100736	31100796	Shelf
EDMA_MET_05_04180	0.972712	11.3778	3.21088	0.0195375	0.716088	-2.97304	SLC48A1	RAPGEF3	chr5	32695383	32695443	Shelf
EDMA_MET_05_06353	0.622145	9.9358	2.66162	0.0391109	0.730311	-3.43608	XRCC6BP1	CTDSP2	chr5	55909264	55909324	Shelf
EDMA_MET_05_08327	0.890709	10.2093	5.17438	0.00236484	0.706994	-1.7878	NUAK1	TCP11L2	chr5	69972341	69972401	Shelf
EDMA_MET_05_09592	-0.588255	12.0223	-2.5903	0.0429286	0.730726	-3.50024	PKP2	YARS2	chr5	77501702	77501762	Shelf
EDMA_MET_05_13162	-0.620057	10.7033	-3.17324	0.0204604	0.716088	-3.00291	NINJ2	NINJ2	chr5	107996677	107996737	Shelf	gene body
EDMA_MET_05_13388	-0.909589	11.0446	-3.34941	0.0165157	0.715954	-2.8656	ADIPOR2	ADIPOR2	chr5	108722449	108722509	Shelf	gene body
EDMA_MET_05_14653	-0.726187	11.8771	-3.23609	0.0189451	0.716088	-2.95321	TNRC6B	TNRC6B	chr5	112118126	112118186	Shelf	gene body
EDMA_MET_06_09667	-0.722649	10.6339	-3.0838	0.0228521	0.719947	-3.075	MIR2450C	NOP14	chr6	107904299	107904359	Shelf
EDMA_MET_07_04781	-0.730309	10.1519	-3.68497	0.0111299	0.706994	-2.62138	PNPLA6	CAMSAP3	chr7	17670947	17671007	Shelf
EDMA_MET_07_04902	-0.664015	11.464	-5.78761	0.00136175	0.706994	-1.54182	TIMM44	TIMM44	chr7	17919141	17919201	Shelf	gene body
EDMA_MET_07_07296	0.735755	10.6939	3.15945	0.0208107	0.716088	-3.01392	CHSY3	ADAMTS19	chr7	25468535	25468595	Shelf
EDMA_MET_07_09896	1.03561	10.0362	4.67917	0.00382227	0.706994	-2.02383	MBD3	MBD3	chr7	45574942	45575002	Shelf	gene body
EDMA_MET_07_11340	0.65506	11.5005	2.62723	0.0409043	0.730494	-3.46692	CXXC5	PURA	chr7	52569022	52569082	Shelf
EDMA_MET_07_11834	0.90816	10.4056	3.39311	0.0156729	0.712751	-2.83251	PCDHB11	PCDHB11	chr7	54023007	54023067	Shelf	gene body
EDMA_MET_07_17829	0.70232	11.2164	4.3366	0.00543383	0.706994	-2.20972	EFNA5	EFNA5	chr7	109050810	109050870	Shelf	gene body
EDMA_MET_08_00673	-0.772279	9.74738	-3.57234	0.0126817	0.709799	-2.70083	GALNTL6	HMGB2	chr8	5438594	5438654	Shelf
EDMA_MET_09_07251	0.656582	10.6506	2.75372	0.0347119	0.72762	-3.35451	STX11	UTRN	chr9	82753488	82753548	Shelf
EDMA_MET_09_08626	-0.862367	9.73308	-3.30875	0.0173454	0.716088	-2.89673	TMEM242	ZDHHC14	chr9	95437362	95437422	Shelf
EDMA_MET_10_00084	0.664881	10.3819	3.06462	0.0234039	0.719947	-3.09067	MCC	MCC	chr10	914574	914634	Shelf	gene body
EDMA_MET_10_00134	-0.783648	10.4216	-5.01764	0.00274338	0.706994	-1.8586	SRP19	SRP19	chr10	1109283	1109343	Shelf	gene body
EDMA_MET_10_00970	0.735658	9.51623	4.84877	0.00323084	0.706994	-1.93886	SV2C	F2RL2	chr10	7552996	7553056	Shelf
EDMA_MET_10_06450	0.757732	9.79626	2.79515	0.0329097	0.725589	-3.3183	RAN	LOC618806	chr10	40826393	40826453	Shelf
EDMA_MET_10_09064	0.619911	9.3862	2.49191	0.0488627	0.73253	-3.59007	DUT	DUT	chr10	62293909	62293969	Shelf	gene body
EDMA_MET_10_15123	0.595963	10.447	4.16216	0.00654242	0.706994	-2.31217	FOXN3	FOXN3	chr10	101919149	101919209	Shelf	gene body
EDMA_MET_10_15776	-0.801557	12.0957	-3.78192	0.00996279	0.706994	-2.555	TDP1	PSMC1	chr10	102838482	102838542	Shelf
EDMA_MET_11_03560	0.649853	10.3967	3.67718	0.0112301	0.706994	-2.62679	PRKD3	QPCT	chr11	19787818	19787878	Shelf
EDMA_MET_11_04289	-0.664551	10.2721	-3.20425	0.0196969	0.716088	-2.97829	ZFP36L2	ZFP36L2	chr11	25584069	25584129	Shelf	gene body
EDMA_MET_11_07331	-0.763462	12.4068	-3.14055	0.0213011	0.716088	-3.02907	KCMF1	TMSB10	chr11	49931897	49931957	Shelf
EDMA_MET_11_10922	0.76726	10.8972	4.99316	0.00280855	0.706994	-1.86997	GDF7	HS1BP3	chr11	78276542	78276602	Shelf
EDMA_MET_11_16158	-0.822782	10.9443	-4.62732	0.00402703	0.706994	-2.05071	NUP214	NUP214	chr11	101348895	101348955	Shelf	gene body
EDMA_MET_11_18149	-0.836249	11.0339	-2.93693	0.027471	0.72419	-3.19681	BRD3	BRD3	chr11	104866777	104866837	Shelf	gene body
EDMA_MET_11_19083	-0.629303	11.492	-3.54424	0.0131055	0.709799	-2.72105	C11H9orf116	OLFM1	chr11	106466882	106466942	Shelf
EDMA_MET_12_08221	0.827601	10.2299	3.18789	0.0200958	0.716088	-2.99125	FGF14	FGF14	chr12	82114818	82114878	Shelf	gene body
EDMA_MET_12_09138	0.585067	9.99967	4.54095	0.00439642	0.706994	-2.09648	TNFSF13B	COL4A1	chr12	88275410	88275470	Shelf
EDMA_MET_12_09377	-0.807459	10.6716	-3.69791	0.0109657	0.706994	-2.61242	TNFSF13B	COL4A1	chr12	88705905	88705965	Shelf
EDMA_MET_12_10895	1.01911	9.96816	6.12809	0.00102103	0.706994	-1.42412	TUBGCP3	TUBGCP3	chr12	90231428	90231488	Shelf	gene body
EDMA_MET_13_01277	0.831187	10.1968	4.48842	0.00463983	0.706994	-2.12491	NANP	CCDC3	chr13	11430658	11430718	Shelf
EDMA_MET_13_07613	-0.867247	10.9655	-3.77702	0.0100184	0.706994	-2.55832	MRPS26	MRPS26	chr13	52592033	52592093	Shelf	gene body
EDMA_MET_13_08637	-1.10189	10.8406	-3.99898	0.00781541	0.706994	-2.41303	PSMA7	GTPBP5	chr13	55517708	55517768	Shelf
EDMA_MET_13_12822	0.753117	11.8143	3.56328	0.0128167	0.709799	-2.70733	TOX2	C13H20orf111	chr13	73302843	73302903	Shelf
EDMA_MET_13_16095	0.770676	11.0842	5.63139	0.00156075	0.706994	-1.6001	ZFP64	BCAS1	chr13	81970015	81970075	Shelf
EDMA_MET_15_06561	0.594491	10.3266	2.83252	0.0313713	0.725589	-3.28592	INPPL1	INPPL1	chr15	52610181	52610241	Shelf	gene body
EDMA_MET_16_00182	1.20917	10.783	5.24658	0.00221084	0.706994	-1.75634	ZC3H11A	SNRPE	chr16	1450594	1450654	Shelf
EDMA_MET_16_03312	0.876057	11.0244	3.14794	0.0211079	0.716088	-3.02314	C16H1orf95	PSEN2	chr16	30456846	30456906	Shelf
EDMA_MET_16_04475	0.782584	10.3681	6.8293	0.000585638	0.706994	-1.21695	C16H1orf105	C16H1orf105	chr16	40792581	40792641	Shelf	gene body
EDMA_MET_16_08796	0.933926	11.3885	5.75016	0.00140665	0.706994	-1.55554	PDPN	PDPN	chr16	55441968	55442028	Shelf	gene body
EDMA_MET_16_08866	0.648324	9.21073	2.98713	0.0257865	0.721662	-3.1547	KLHL12	KLHL12	chr16	55509810	55509870	Shelf	gene body
EDMA_MET_16_08868	0.684945	10.3847	5.24188	0.0022205	0.706994	-1.75837	KLHL12	KLHL12	chr16	55510057	55510117	Shelf	gene body
EDMA_MET_17_00379	0.779397	9.16354	3.75151	0.0103134	0.706994	-2.57562	TRIM2	TRIM2	chr17	4346282	4346342	Shelf	gene body
EDMA_MET_17_01207	-0.723959	10.1062	-5.58801	0.0016218	0.706994	-1.61679	ARHGAP10	PRMT10	chr17	10561148	10561208	Shelf
EDMA_MET_17_06528	-0.85679	11.4278	-4.15837	0.00656918	0.706994	-2.31446	HSPB8	SUDS3	chr17	58787899	58787959	Shelf
EDMA_MET_17_09737	0.697327	11.5532	4.02418	0.00760177	0.706994	-2.39713	CRYBA4	PITPNB	chr17	68595220	68595280	Shelf
EDMA_MET_17_11133	-0.82414	11.0758	-3.00931	0.0250786	0.719947	-3.13626	LIMK2	LIMK2	chr17	72195141	72195201	Shelf	gene body
EDMA_MET_17_11337	0.890657	11.281	3.65471	0.0115249	0.709085	-2.64248	PISD	YWHAH	chr17	72595858	72595918	Shelf
EDMA_MET_18_04155	0.955659	10.9047	2.93948	0.0273827	0.72419	-3.19466	MAP1LC3B	ZCCHC14	chr18	13036004	13036064	Shelf
EDMA_MET_18_04900	-1.00604	11.2764	-4.64721	0.00394704	0.706994	-2.04035	SPG7	RPL13	chr18	14531655	14531715	Shelf
EDMA_MET_18_08355	-0.701823	10.0967	-3.92517	0.00848102	0.706994	-2.46029	CTCF	PARD6A	chr18	35322413	35322473	Shelf
EDMA_MET_18_15817	-0.618787	12.1132	-3.98689	0.00792024	0.706994	-2.4207	CLEC11A	ACPT	chr18	57298760	57298820	Shelf
EDMA_MET_19_03085	-0.697269	11.9005	-2.9523	0.0269428	0.723835	-3.18386	NF1	NF1	chr19	19221148	19221208	Shelf	gene body
EDMA_MET_19_05484	-0.918106	10.7871	-4.6058	0.00411563	0.706994	-2.062	MINK1	MINK1	chr19	27168957	27169017	Shelf	gene body
EDMA_MET_19_10824	-0.815705	11.154	-2.62283	0.0411397	0.730494	-3.47087	TMC6	SEC14L1	chr19	54669733	54669793	Shelf
EDMA_MET_19_11090	-1.09178	10.3753	-6.74028	0.000626828	0.706994	-1.2409	AANAT	PRPSAP1	chr19	55927891	55927951	Shelf
EDMA_MET_19_11254	-1.43867	12.0742	-5.18696	0.00233716	0.706994	-1.78227	UNK	H3F3B	chr19	56453517	56453577	Shelf
EDMA_MET_20_01401	0.654437	10.9886	3.20703	0.0196299	0.716088	-2.97609	NSA2	NSA2	chr20	6668133	6668193	Shelf	gene body
EDMA_MET_20_01741	-0.667043	11.3053	-3.44635	0.0147096	0.710825	-2.79272	BTF3	TMEM174	chr20	8312910	8312970	Shelf
EDMA_MET_20_03967	0.92444	10.4718	5.91554	0.0012203	0.706994	-1.49614	C20H5orf34	C20H5orf28	chr20	31352641	31352701	Shelf
EDMA_MET_20_08601	0.590802	10.4963	3.42777	0.015038	0.710825	-2.80654	MED10	IRX4	chr20	70806220	70806280	Shelf
EDMA_MET_20_09136	0.75607	9.46605	3.46861	0.0143266	0.710825	-2.77625	BRD9	BRD9	chr20	71515883	71515943	Shelf	gene body
EDMA_MET_21_07624	-0.741237	10.2849	-2.5709	0.0440345	0.731099	-3.51783	ADAL	TUBGCP4	chr21	55638530	55638590	Shelf
EDMA_MET_21_11965	-0.655919	11.9336	-2.51121	0.0476331	0.732067	-3.57234	KLC1	KLC1	chr21	69955491	69955551	Shelf	gene body
EDMA_MET_22_02468	0.828617	10.3131	6.52366	0.000741848	0.706994	-1.3019	CCK	CCK	chr22	15194337	15194397	Shelf	gene body
EDMA_MET_22_02841	0.722225	9.29109	3.1076	0.022187	0.71752	-3.05566	ZNF502	KIAA1143	chr22	16527268	16527328	Shelf
EDMA_MET_22_03235	0.660487	10.9857	2.84251	0.0309731	0.725589	-3.2773	CAV3	LMCD1	chr22	17911820	17911880	Shelf
EDMA_MET_22_05439	-0.80014	12.0883	-3.0751	0.0231006	0.719947	-3.0821	PSMD6	THOC7	chr22	37594993	37595053	Shelf
EDMA_MET_22_08072	0.722844	10.4278	5.38365	0.00194895	0.706994	-1.69853	APEH	DAG1	chr22	51186812	51186872	Shelf
EDMA_MET_22_08932	-0.65218	11.1171	-4.25728	0.0059092	0.706994	-2.25563	PRSS42	PRSS45	chr22	53296350	53296410	Shelf
EDMA_MET_22_12275	0.589381	10.7884	3.43182	0.0149659	0.710825	-2.80352	EEFSEC	EEFSEC	chr22	60110318	60110378	Shelf	gene body
EDMA_MET_23_03394	-1.15394	10.1356	-3.75403	0.0102838	0.706994	-2.57391	MRPS10	UBR2	chr23	16153888	16153948	Shelf
EDMA_MET_23_04775	0.775798	10.2055	5.10131	0.00253335	0.706994	-1.82038	MCM3	PAQR8	chr23	24527720	24527780	Shelf
EDMA_MET_23_05474	-0.811836	9.6115	-4.56877	0.00427339	0.706994	-2.0816	C23H6orf136	C23H6orf136	chr23	28155182	28155242	Shelf	gene body
EDMA_MET_23_06058	-0.728939	10.5045	-4.27221	0.00581626	0.706994	-2.24691	BTN1A1	HIST1H1D	chr23	31471952	31472012	Shelf
EDMA_MET_24_00695	0.830171	9.97486	5.1266	0.00247351	0.706994	-1.80902	ATP9B	GALR1	chr24	1757637	1757697	Shelf
EDMA_MET_24_07019	-0.716519	11.4113	-3.55806	0.0128951	0.709799	-2.71108	SMAD2	SMAD7	chr24	48691373	48691433	Shelf
EDMA_MET_25_01749	0.635418	10.4713	3.4448	0.0147367	0.710825	-2.79387	ZNF263	ZNF75A	chr25	2742073	2742133	Shelf
EDMA_MET_25_06840	-0.635116	10.1966	-3.19972	0.0198063	0.716088	-2.98187	SH2B1	TUFM	chr25	26224577	26224637	Shelf
EDMA_MET_25_07627	-0.723025	10.3254	-4.32683	0.00549001	0.706994	-2.21532	PRSS8	FUS	chr25	27522767	27522827	Shelf
EDMA_MET_25_09435	-0.793873	12.5518	-4.32987	0.00547245	0.706994	-2.21358	HSPB1	YWHAG	chr25	34883103	34883163	Shelf
EDMA_MET_25_10507	-0.686284	9.81779	-3.28663	0.0178159	0.716088	-2.91381	BUD31	BUD31	chr25	37531268	37531328	Shelf	gene body
EDMA_MET_25_12782	1.33576	9.98832	4.88786	0.00310977	0.706994	-1.9199	CARD11	CARD11	chr25	41012685	41012745	Shelf	gene body
EDMA_MET_26_03620	-0.777704	10.1429	-6.58434	0.000707337	0.706994	-1.28441	WDR96	GSTO1	chr26	25059184	25059244	Shelf
EDMA_MET_26_05051	0.692679	10.2896	3.73997	0.0104501	0.706994	-2.5835	AFAP1L2	AFAP1L2	chr26	35165031	35165091	Shelf	gene body
EDMA_MET_27_06624	0.895976	10.9787	3.46174	0.0144436	0.710825	-2.78132	UBE2E2	NA	chr27	43131320	43131380	Shelf
EDMA_MET_30_01429	0.854362	10.2218	4.04657	0.0074174	0.706994	-2.3831	GPC3	GPC3	chrX	17768296	17768356	Shelf	gene body
EDMA_MET_30_04483	0.851525	10.1248	3.01416	0.0249266	0.719947	-3.13223	ESX1	TSC22D3	chrX	59648864	59648924	Shelf
EDMA_MET_30_10522	-0.632941	10.4885	-3.28552	0.0178401	0.716088	-2.91467	MID1	CD99	chrX	140133872	140133932	Shelf
EDMA_MET_01_15585	1.00628	10.2046	8.0752	0.000242469	0.706994	-0.939339	EAF1	EAF1	chr1	154199546	154199606	Shore	gene body
EDMA_MET_03_03170	0.67868	9.79428	2.8009	0.0326679	0.725589	-3.31331	OAZ3	OAZ3	chr3	19056719	19056779	Shore	gene body
EDMA_MET_07_02736	0.813025	11.6419	3.67968	0.0111979	0.706994	-2.62506	AKAP8	EPHX3	chr7	8902960	8903020	Shore
EDMA_MET_08_06977	-0.626327	11.7365	-3.14957	0.0210654	0.716088	-3.02183	EXOSC3	EXOSC3	chr8	62341888	62341948	Shore	gene body
EDMA_MET_09_06653	-0.664267	10.5447	-4.12758	0.00679134	0.706994	-2.33313	PERP	PERP	chr9	76948779	76948839	Shore	gene body
EDMA_MET_09_12587	-0.836915	11.6547	-2.86208	0.0302092	0.725589	-3.26048	FAM120B	FAM120B	chr9	105596025	105596085	Shore	gene body
EDMA_MET_10_01105	-0.609287	10.2723	-2.9576	0.0267632	0.723667	-3.17941	F2R	F2RL1	chr10	7951836	7951896	Shore
EDMA_MET_11_02873	0.760224	10.5277	3.12264	0.0217777	0.717486	-3.0435	TEX261	TEX261	chr11	13442182	13442242	Shore	gene body
EDMA_MET_11_16170	1.06995	10.7587	4.59055	0.0041798	0.706994	-2.07005	NUP214	NUP214	chr11	101422815	101422875	Shore	gene body
EDMA_MET_12_04256	0.728892	11.0387	3.17747	0.0203545	0.716088	-2.99954	LNX2	MTIF3	chr12	32707986	32708046	Shore
EDMA_MET_12_07697	-1.04533	13.5059	-4.43055	0.00492586	0.706994	-2.15677	DOCK9	UBAC2	chr12	79981034	79981094	Shore
EDMA_MET_18_04307	0.744301	9.38277	8.40338	0.000195964	0.706994	-0.88103	JPH3	SLC7A5	chr18	13296677	13296737	Shore
EDMA_MET_18_17764	-0.788974	12.3626	-2.48164	0.0495308	0.73253	-3.59954	AURKC	ZNF304	chr18	64675704	64675764	Shore
EDMA_MET_22_04950	0.656777	9.61197	3.29123	0.017717	0.716088	-2.91025	KBTBD8	SLC25A26	chr22	35116888	35116948	Shore
EDMA_MET_22_11943	0.620481	10.5567	4.03693	0.00749616	0.706994	-2.38913	ISY1	ISY1	chr22	59728911	59728971	Shore	gene body
EDMA_MET_23_09445	0.932556	10.6171	3.40262	0.0154957	0.712194	-2.82536	FARS2	FARS2	chr23	49073327	49073387	Shore	gene body
EDMA_MET_24_07681	0.649783	9.73195	2.4922	0.0488438	0.73253	-3.5898	MAPK4	MRO	chr24	50741346	50741406	Shore
EDMA_MET_25_01172	0.918895	10.2683	5.16811	0.00237878	0.706994	-1.79057	ABCA3	ABCA3	chr25	1809245	1809305	Shore	gene body
EDMA_MET_25_12093	-0.620426	9.74487	-3.50814	0.0136733	0.710802	-2.74726	KIAA0415	MIR2890	chr25	39816201	39816261	Shore
EDMA_MET_27_01317	-0.654186	10.7528	-3.14982	0.021059	0.716088	-3.02163	DCTD	CDKN2AIP	chr27	13149836	13149896	Shore
EDMA_MET_28_04814	-0.950435	10.8902	-2.71408	0.0365363	0.729085	-3.38944	RPS24	PPIF	chr28	35071735	35071795	Shore
EDMA_MET_29_05298	-0.928853	10.7583	-4.91523	0.00302807	0.706994	-1.90676	SCGB1A1	EEF1G	chr29	41510360	41510420	Shore
EDMA_MET_29_08817	0.632486	10.1929	4.06693	0.00725417	0.706994	-2.37043	CTTN	DHCR7	chr29	48510083	48510143	Shore
Total = 389
