# Supplementary material for: Intragenic sequences in the trophectoderm harbour the greatest proportion of methylation errors in day 17 bovine conceptuses generated using assisted reproductive technologies
Source: BMC Genomics. 2018 Jun 5;19:438. doi: 10.1186/s12864-018-4818-3 (PMC5987443; doi:10.1186/s12864-018-4818-3)
Supplement: Supplementary file 2 — Comparison of differentially methylated genes with previously published imprinted genes. (XLS 28 kb) [file 12864_2018_4818_MOESM2_ESM.xls]

## Sheet: CHEN imprinted gene list
105 Imprinted genes Chen et al. PNAS 2015				Overlap with gene body differentially methylated loci (EDMA platform)
AIM1				DDC
AMPD3				DHCR7
ANO1				SFMBT2
ART5				TCEB3
ASB4				TRAPPC9
ATP10A
AXL
BEGAIN
BLCAP
CALCR
CASD1
CD81
CDKN1C
CMAH
CNTN3
COBL
COMMD1
COPG2
CPA4
DCN
DDC
DHCR7
DIO3
DIRAS3
DLGAP2
DLK1
DLX5
DNMT1
DRD1A
FBXO40
GATM
GDAP1L1
GLIS3
GNAS
GPR1
GRB10
GTL2
H13
H19
HTR2A
HTRA3
IGF2
IGF2R
MPACT
INPP5F
JADE1
KCNK9
KCNQ1
KLF14
L3MBTL1
LIN28B
LRRTM1
MAGEL2
MAGI2
MEST
MKRN3
MST1R
NAA60
NAP1L4
NAP1L5
NDN
NNAT
NTM
OSBPL5
PDE10A
PDE4D
PEG10
PEG3
PHACTR2
PHLDA2
PLAGL1
PON2
PON3
PPP1R9A
QPCT
RASGRF1
RB1
RBP5
RTL1
SCIN
SFMBT2
SGCE
SGK2
SLC22A18
SLC22A2
SLC22A3
SLC38A4
SNRPN
TBC1D12
TCEB3
TFPI2
TH
TNFRSF23
TP73
TRAPPC9
TSPAN32
TSSC4
UBE3A
WIF1
WT1
ZC3H12C
ZFAT
ZFP64
ZNF215
ZNF331
