# Supplementary material for: Intragenic sequences in the trophectoderm harbour the greatest proportion of methylation errors in day 17 bovine conceptuses generated using assisted reproductive technologies
Source: BMC Genomics. 2018 Jun 5;19:438. doi: 10.1186/s12864-018-4818-3 (PMC5987443; doi:10.1186/s12864-018-4818-3)
Supplement: Supplementary file 3 — IPA output. (XLS 72 kb) [file 12864_2018_4818_MOESM3_ESM.xls]

## Sheet: IPA All TE TP gene body probes
Â© 2000-2013 Ingenuity Systems, Inc. All rights reserved.
Category	p-value	Molecules	No of genes
Cancer	6.11e-09	DDC,CP,FRMD6,TSPAN15,GNB1,STK10,WWOX,DAPK1,FAM120A,ANXA2,NRXN1,FOXN3,PPP2R2B,GALNT14,DPYS,LIG4,CCDC141,MACROD2,TRIT1,UBE3C,MTMR3,SDHA,ZNF521,CCK,SFMBT2,SWAP70,PEX5,YEATS2,AK8,WDR37,MACF1,RNF7,PRKG2,GPC3,RADIL,LSR,BIRC3,ANKRD32,RPL15,CENPP,NUP210,KCTD19,PTAFR,TNS1,DNAH3,ETV5,SCD,INPPL1,DHCR7,FAM120B,CACNA2D3,NHEJ1,CLIC5,SLC30A6,PACS1,TRIM2,CADM1,BRD3,SLCO3A1,MEF2C,WDR7,COX15,KLC1,ARFGAP3,MTBP,GRM3…	391
Molecular Transport	4.84e-08	KLC1,GRM3,RAB2A,DDC,CP,ABCC6,HRH1,GAD2,ATP1A1,GPD2,PXK,PIK3CG,CADPS,WWOX,PITPNB,RAB27A,PRKCQ,LPHN2,TIMM44,KALRN,ABCA4,COG7,FGFR2,ANXA2,NRXN1,SKP2,GRM7,KCNB1,ANKH,UBR1,RTN4,SQSTM1,SLC8A1,ADIPOR2,PIP4K2A,ATP6V0E1,ST3GAL5,CAMK2G,TG,SPTBN4,NUP160,SLC1A5,PPP1R3C,CRAT,NUP214,GK,OCRL,G6PC3,SPG20,EFNA5,ADK,PRKCE,GOSR1,VDR,PARK2,MTMR3,CCR1,MAPKAP1,CACNA1D,INPP5E,FGF14,ELL,SERGEF,CCK,SOAT1,KIF3A,PCYT1A,GLT…	148
Cellular Assembly and Organization	1.01e-07	SLIT3,KLC1,MTBP,RAB2A,CLIP1,GNB1,GAD2,KLF7,PAK1,ABR,CADPS,WWOX,TENM1,DIAPH2,AFAP1,CDH13,ITGB5,TUBGCP3,RAB27A,LCP1,DAPK1,ATG7,PRKCQ,KALRN,MTSS1,ATL1,MFAP5,COG7,FGFR2,ANXA2,TBC1D14,ATP8A2,NRXN1,ATF2,CDH2,CORO1C,RTN4,SPTBN4,LIG4,RAB22A,BNIP1,STMN4,EFNA5,STARD13,PRKCE,PARK2,MTMR3,PCDHB11,FHIT,CCK,HIP1,KIF3A,NUBPL,MINK1,SWAP70,PEX5,RASGRP1,NFIA,DENND1A,ADAM10,CD44,ADD1,CXADR,DYRK1A,CTNND1,MPRIP,ERCC6,…	148
Cellular Function and Maintenance	1.01e-07	SLIT3,BTC,RAB2A,CLMP,CP,CLIP1,GNB1,KLF7,SMYD3,GPD2,CADPS,WWOX,TUBGCP3,DAPK1,LCP1,LPHN2,PRKCQ,MTSS1,FOXP1,MFAP5,ATL1,FGFR2,ANXA2,TBC1D14,ATP8A2,ATF2,NRXN1,SKP2,CORO1C,NECAP1,SQSTM1,ADIPOR2,ATP6V0E1,SPTBN4,LIG4,G6PC3,ASB1,RAB22A,BNIP1,VDR,MTMR3,CCR1,PRKDC,FHIT,CACNA1D,CCK,HIP1,MINK1,SWAP70,PEX5,UBR4,FGGY,CXADR,MPRIP,ABCA3,AP1B1,GPC3,AP2A2,RANBP10,CTNNA2,CLASP1,STXBP1,YWHAE,KCNK2,DNM3,CBLB,ARHGAP32,…	195
Cell Morphology	3.08e-07	SLIT3,MTBP,CALCOCO2,KLK6,NPEPPS,CP,CLIP1,KLF7,PAK1,SMYD3,GPD2,ABR,PIK3CG,CADPS,WWOX,TENM1,DIAPH2,CDH13,DAPK1,LCP1,ATG7,PRKCQ,MTSS1,KALRN,CHGB,ATL1,ABCA4,FGFR2,TBC1D14,ATP8A2,NRXN1,SKP2,ATF2,CDH2,RTN4,SQSTM1,SLC8A1,TG,FANCM,SPTBN4,LIG4,SPG20,RAB22A,EFNA5,STARD13,PRKCE,PARK2,VDR,LPP,MTMR3,PPFIA1,CCR1,PRKDC,CACNA1D,INPP5E,CCK,HIP1,SOAT1,KIF3A,CYP1B1,MINK1,SWAP70,UBR4,NFIA,ADAM10,CD44,ADD1,PEA15,NDST…	168
Organismal Development	1.06e-05	SLIT3,BTC,CP,NPEPPS,HRH1,GAD2,PAK1,GPD2,ABR,WWOX,DIAPH2,RDH13,ATG7,ATL1,ABCA4,PGM3,OAT,FGFR2,ANXA2,SKP2,ATF2,ANKH,UBR1,BPI,TMEM27,SLC8A1,TG,SPTBN4,TCTN1,NTN4,LIG4,CUL1,G6PC3,AICDA,ASB1,EXT2,EFNA5,USP42,STARD13,PRKCE,PARK2,VDR,HOXD11,PRKDC,CACNA1D,GUCA1A,CHD8,INPP5E,ZNF521,LIN28A,KRT5,HIP1,SOAT1,TGS1,KIF3A,CYP1B1,PEX5,UBR4,NFIA,PEA15,ADD1,CD44,ADAM10,STRBP,MSRA,ZFP36L2,DYRK1A,PRKCB,LRP4,PLVAP,ERCC…	141
Cell Death and Survival	1.1e-05	BTC,FRMD6,CP,TXNDC5,GAD2,KLF7,CADPS,WWOX,CERS6,LCP1,DAPK1,PRKCQ,FOXP1,MFAP5,FGFR2,ANXA2,SKP2,ATF2,PPP2R2B,SQSTM1,AARS,ABCE1,FANCM,LIG4,FAM103A1,CTDSPL,DGKB,RNF130,RAB22A,BNIP1,VDR,CCR1,SDHA,PRKDC,FHIT,MAPKAP1,CACNA1D,LIMS2,RBM5,CHD8,SF3A1,CCK,HIP1,SOAT1,RNF216,SWAP70,UBR4,TSC22D2,SGCD,CXADR,RASSF3,MAML2,MPRIP,VIPR2,ABCA3,NUPL1,RNF7,NARFL,PRKG2,GPC3,INSL6,AP2A2,PDCD7,CTNNA2,BIRC3,RNF41,STXBP1,PSMB…	218
Organismal Survival	1.86e-05	BTC,GNB1,HRH1,ATP1A1,GAD2,KLF7,ABR,GPD2,CADPS,PIK3CG,WWOX,CRIM1,LCP1,RAB27A,ATG7,FOXP1,MTSS1,PGM3,OAT,FGFR2,ATF2,NRXN1,CDH2,UBR1,ANKH,RTN4,SQSTM1,SLC8A1,FANCM,LIG4,PPP1R3C,VPS53,COPS8,GK,OCRL,G6PC3,EFNA5,STARD13,ADK,VDR,PARK2,HOXD11,CCR1,PRKDC,LIMS2,CHD8,INPP5E,LIN28A,KRT5,HIP1,KIF3A,PCYT1A,ZNF148,PEX5,UBR4,NFIA,MBD3,CD44,ADD1,PEA15,ADAM10,MSRA,ZFP36L2,SGCD,CXADR,CTNND1,DYRK1A,PLVAP,LRP4,ERCC6,AB…	146
Neurological Disease	2.38e-05	SLIT3,KLC1,GRM3,DDC,KLK6,CP,GNB1,HRH1,ATP1A1,GAD2,PAK1,CRIM1,DAPK1,ATG7,LPHN2,CHGB,FOXP1,ABCA4,ATL1,FGFR2,ANXA2,SKP2,ATF2,NRXN1,GRM7,LARGE,KCNB1,CCDC19,CDH2,FOXN3,ANKH,PPP2R2B,RTN4,SQSTM1,PIP4K2A,ST3GAL5,SPTBN4,LEMD2,LIG4,GPR107,DGKB,SPG20,VRK1,EFNA5,ADK,DIP2B,PRKCE,RTTN,BTBD9,VDR,PARK2,CCR1,SDHA,PRKDC,DUT,CACNA1D,INPP5E,ELL,FGF14,SERGEF,CCK,HIP1,SOAT1,NUBPL,NFIA,ADAM10,CD44,COLGALT2,MSRA,NOS1AP,…	167
Cell-To-Cell Signaling and Interaction	2.47e-05	GRM3,KLK6,CP,CLIP1,HRH1,GAD2,PAK1,SMYD3,CADPS,PIK3CG,CDH13,RAB27A,DAPK1,LCP1,PRKCQ,ATG7,KALRN,FOXP1,FGFR2,ANXA2,ATF2,NRXN1,GRM7,CDH2,RTN4,ST3GAL5,LIG4,G6PC3,EFNA5,EIF3A,PRKCE,PARK2,CCR1,PCDHB11,LIMS2,ADAM2,FGF14,SF3A1,CCK,HIP1,MINK1,CD44,ADAM10,CXADR,PRKCB,CTNND1,CDK5R1,ABCA1,SCN8A,RORA,ITGAV,CLCN3,NINJ2,STXBP1,DTNBP1,COL4A1,FGFR1,FBXL20,HCN1,DNM3,SELP,CARD11,MAPT,CDH20,DPP6,SYN3,PRKCH,CAPN2,CNIH…	102
Nervous System Development and Function	2.47e-05	SLIT3,BTC,GRM3,CP,HRH1,PAK1,KLF7,GAD2,ABR,CADPS,WWOX,TENM1,PTPRG,PRKCQ,ATG7,KALRN,ABCA4,ATL1,OAT,FGFR2,ATP8A2,ATF2,NRXN1,GRM7,CDH2,UBR1,RTN4,TG,RGS3,TCTN1,SPTBN4,LIG4,POU6F2,SPG20,RAB22A,EFNA5,PARK2,VDR,PRKDC,PCDHB11,CACNA1D,FGF14,HIP1,CCK,SOAT1,KIF3A,PEX5,NFIA,PEA15,CD44,ADAM10,PRKCB,DYRK1A,LRP4,MPRIP,ERCC6,CDK5R1,SCN8A,CTNNA2,RORA,ITGAV,MTMR2,CLCN3,MYO10,NINJ2,DISP1,STXBP1,DTNBP1,COL4A1,YWHAE,F…	122
Tissue Development	2.47e-05	SLIT3,BTC,CLMP,KLK6,NPEPPS,CP,CLIP1,GNB1,PAK1,KLF7,ABR,PIK3CG,WWOX,DIAPH2,CDH13,LCP1,RAB27A,ATG7,PRKCQ,KALRN,MTSS1,PGM3,ATL1,FGFR2,ATP8A2,ATF2,NRXN1,CDH2,UBR1,RTN4,TG,TCTN1,SPTBN4,NTN4,ASB1,AICDA,USP42,EFNA5,STARD13,PRKCE,VDR,HOXD11,PRKDC,PCDHB11,FHIT,ADAM2,LIMS2,ZNF521,LIN28A,KRT5,HIP1,CCK,KIF3A,ZNF148,MINK1,NFIA,RASGRP1,CD44,ADAM10,ADD1,STRBP,CXADR,CTNND1,LRP4,MPRIP,ERCC6,PBX1,LIMK2,INSL6,GPC3,…	140
Cellular Movement	2.83e-05	SLIT3,ARFGAP3,BTC,MTBP,GRM3,KLK6,FRMD6,GNB1,HRH1,KLF7,PAK1,ABR,PIK3CG,WWOX,DIAPH2,AFAP1,CDH13,ITGB5,RAB27A,LCP1,PRKCQ,FOXP1,MTSS1,KALRN,FGFR2,ANXA2,SKP2,CORO1C,CDH2,RTN4,SQSTM1,SLC8A1,ST3GAL5,TG,RGS3,NTN4,CUL1,SPG20,G6PC3,EFNA5,STARD13,EIF3A,PRKCE,VDR,PARK2,LPP,CCR1,PPFIA1,FHIT,CACNA1D,LIMS2,CCK,CYP1B1,MINK1,SWAP70,PEX5,RASGRP1,NFIA,CD44,ADAM10,ADD1,CXADR,PRKCB,CTNND1,VIPR2,MACF1,LIMK2,HEBP1,INSL…	134
Gastrointestinal Disease	2.91e-05	DDC,LRRC1,CP,GAD2,ZNF263,STK10,WWOX,DAPK1,PRKCQ,ATL1,FGFR2,ANXA2,NRXN1,ATF2,SKP2,GRM7,FOXN3,PPP2R2B,ZC3H7A,SQSTM1,LIPT1,PHF10,FANCM,DPYS,SPTBN4,NUP160,MCC,MACROD2,CCDC141,ESYT1,DGKB,RNF130,NME7,VRK1,OSBPL11,VDR,UBE3C,PRKDC,FHIT,CACNA1D,RBM5,CHD8,ZNF521,LIN28A,CCK,TGS1,MINK1,PEX5,SWAP70,UBR4,BTF3L4,STAG2,VIPR2,MACF1,PRKG2,GPC3,LSR,PDE11A,BIRC3,RNF41,SORCS3,YWHAE,KCNK2,CDK14,SLC25A44,CBLB,ARHGAP32,…	215
Amino Acid Metabolism	4.25e-05	GRM3,VIPR2,DDC,ABL1,CP,CHRM3,CDK5R1,BCL2,GAD2,GPD2,EFNA5,PRKCE,GADL1,PRKCA,DTNBP1,ATG7,TRHR,HIPK3,LPO,SLC12A2,OAT,FGFR1,FGFR2,CCK,NRXN1,PCYT1A,GRM7,TYRP1,PRODH,MAPK10,CD44,SYN3,MSRA,TMEM27,ST3GAL5,PRKCB,DYRK1A,TG	38
Energy Production	4.25e-05	PRODH,LPO,CP,MSRA	4
Post-Translational Modification	4.25e-05	LRP4,CSNK1G1,DDC,CP,LIMK2,PRKG2,CDK5R1,AFAP1L2,PAK1,GAD2,STK10,PIK3CG,DAPK1,PRKCQ,KALRN,LPO,FGFR1,BIRC6,CDK6,FGFR2,ANXA2,CDK14,NRBP1,MAP4K3,CBLB,MAPK10,PRKCH,SYN3,SQSTM1,CAMK2G,ABL1,DGKB,GTF2H2,GK,BCL2,VRK1,ROR2,EFNA5,ADK,PRKCE,PARK2,TSSK3,GADL1,PRKCA,CCR1,HIPK3,CCK,HIP1,MINK1,PRODH,CD44,ADAM10,MSRA,PRKAR1A,PRKCB,DYRK1A	56
Small Molecule Biochemistry	4.25e-05	GMDS,GRM3,RAB2A,DDC,CP,ABCC6,GNB1,HRH1,GAD2,ATP1A1,GPD2,PIK3CG,WWOX,PITPNB,RAB27A,PRKCQ,ABCA4,LPO,FGFR2,NRXN1,SKP2,GRM7,MTMR4,UBR1,RTN4,SQSTM1,ADIPOR2,SLC8A1,PIP4K2A,ST3GAL5,TG,PPP1R3C,CRAT,GK,OCRL,G6PC3,SPG20,STMN4,EFNA5,ADK,PRKCE,VDR,PARK2,MTMR3,CCR1,FHIT,CACNA1D,INPP5E,ELL,CCK,SOAT1,KIF3A,PCYT1A,GPD1L,RASGRP1,CD44,PEA15,MSRA,NDST2,DYRK1A,PRKCB,PLVAP,ABCA3,CDK5R1,ABCA1,ELOVL5,PLCE1,RORA,LSR,ITG…	116
Embryonic Development	4.75e-05	SLIT3,BTC,NPEPPS,PAK1,KLF7,ABR,DIAPH2,DAPK1,ATG7,FOXP1,KALRN,ATL1,PGM3,FGFR2,ANXA2,ATF2,CDH2,UBR1,RTN4,SLC8A1,TG,TCTN1,NTN4,VPS53,CUL1,COPS8,ASB1,EFNA5,USP42,VDR,HOXD11,PRKDC,ZNF521,LIN28A,KRT5,HIP1,KIF3A,TGS1,NFIA,CD44,ADAM10,STRBP,CXADR,DYRK1A,LRP4,ERCC6,PBX1,LIMK2,GPC3,INSL6,CDK5R1,ABCA1,CTNNA2,PLAC1,RORA,LSR,ITGAV,MTMR2,DISP1,COL4A1,YWHAE,PARN,FGFR1,CDK6,HERC2,CREB3L2,PALB2,MAPT,GNAO1,CAPN2,E…	102
Organ Development	4.75e-05	SLIT3,LRP4,ERCC6,BTC,PBX1,NPEPPS,LIMK2,INSL6,GPC3,CDK5R1,CTNNA2,ABR,RORA,LSR,DIAPH2,MTMR2,DISP1,ATG7,PARN,YWHAE,PGM3,ATL1,FGFR1,CDK6,FGFR2,ATF2,HERC2,CREB3L2,MAPT,UBR1,ETV5,TG,RUNX1,TCTN1,PUM1,ABL1,CHL1,CHRM3,ASB1,BCL2,ROR2,DHCR7,KCNMA1,ASPM,USP42,EFNA5,PHGDH,MKL2,VDR,ARSB,HOXD11,PRKDC,AGFG1,SLC12A2,ZNF521,LIN28A,KRT5,MAN2A1,HIP1,KIF3A,OAZ3,NBN,CADM1,PLCB4,NF1,NFIA,ADAM10,CD44,STRBP,IMMP2L,GAP43,…	72
Cellular Development	5.61e-05	SLIT3,BTC,GRM3,KLK6,NPEPPS,FRMD6,CLIP1,HRH1,KLF7,PAK1,PIK3CG,WWOX,LRRC8C,DIAPH2,AFAP1,CDH13,ITGB5,LCP1,PTPRG,DAPK1,ATG7,PRKCQ,KALRN,FOXP1,PGM3,ATL1,FGFR2,ANXA2,ATP8A2,SKP2,ATF2,CDH2,UBR1,RTN4,SQSTM1,TG,RGS3,SPTBN4,NTN4,MCC,LEMD2,LIG4,CUL1,CTDSPL,POU6F2,ASB1,EXT2,USP42,EFNA5,ADK,STARD13,EIF3A,PRKCE,VDR,PARK2,LPP,HOXD11,CCR1,PRKDC,NUDCD3,FHIT,CACNA1D,CHD8,RBM5,ZNF521,ELL,LIN28A,HIP1,CCK,KIF3A,CYP1B…	191
Organ Morphology	8.5e-05	PLVAP,LRP4,ERCC6,BTC,PBX1,LIMK2,CP,GPC3,ABCA1,CDK5R1,ATP1A1,CTNNA2,KLF7,PLCE1,RORA,ABR,PIK3CG,WWOX,ITGAV,MTMR2,CLCN3,CRIM1,BIRC3,CAV3,DISP1,DAPK1,CHGB,KALRN,MTSS1,YWHAE,ATL1,FGFR1,FBXL20,BIRC6,CDK6,FGFR2,SKP2,ATF2,CREB3L2,CDH2,MAPT,UBR1,CAPN2,SLC8A1,TNS1,RUNX1,PDPN,B2M,SPTBN4,LIG4,VPS53,ABL1,CHL1,NFKB1,BCAR1,CHRM3,BCL2,ROR2,SLC23A2,EFNA5,GFRA1,PHGDH,KLHL1,VDR,PARK2,ARSB,ALPL,PRKCA,CCR1,HOXD11,PRK…	92
Carbohydrate Metabolism	9.24e-05	ERCC6,BTC,ABCA3,PBX1,GPC3,ELOVL5,ABCA1,GAD2,PLCE1,GPD2,PIK3CG,WWOX,MTMR2,CLCN3,CAV3,PITPNB,PRKCQ,ITPR2,ABCA4,FGFR2,CDK14,SKP2,MTMR4,MLXIP,GNAO1,SQSTM1,PTAFR,ADIPOR2,PIP4K2A,ST3GAL5,SCD,SLC35A1,CHST7,PPP1R3C,DGKB,CRAT,INPPL1,GK,NFKB1,OCRL,CHRM3,G6PC3,BCL2,TRPM3,SLC23A2,PHGDH,PRKCE,VDR,ARSB,PARK2,MTMR3,PRKCA,CCR1,DPP4,TRHR,INPP5E,CCK,KIF3A,PCYT1A,PLCB4,PCCA,EXOC4,EDEM3,CD44,PEA15,NDST2,CXADR,PRKCB	68
Lipid Metabolism	9.24e-05	PLVAP,ABCA3,ELOVL5,ABCA1,HRH1,ATP1A1,GAD2,PLCE1,RORA,GPD2,PIK3CG,LSR,WWOX,MTMR2,CAV3,PITPNB,ABCA4,FGFR2,GRM7,MTMR4,GNAO1,UBR1,SGPP1,PTAFR,ADIPOR2,PIP4K2A,ST3GAL5,TG,RUNX1,SCD,APOF,PPP1R3C,CRAT,INPPL1,GK,CHRM3,OCRL,SPG20,G6PC3,BCL2,SLC23A2,DHCR7,KCNMA1,EFNA5,PHGDH,PRKCE,VDR,MTMR3,CCR1,SPTLC1,INPP5E,SLC12A2,ELL,CCK,SOAT1,PCYT1A,PLCB4,PRODH,PRKCB	59
Hematological Disease	0.000178	PLVAP,ERCC6,ARHGAP26,DDC,PBX1,GPC3,GNB1,ATP1A1,GPD2,WWOX,USP10,HS6ST3,BIRC3,RNF41,PSMB5,PRKCQ,COL4A1,YWHAE,FOXP1,ITPR2,POLE2,FGFR1,FAM120A,FGFR2,ANXA2,SKP2,WHSC1L1,CARD11,UBR1,PTAFR,TNS1,ST3GAL5,RUNX1,B2M,BLNK,ARID1A,LIG4,CUL1,ABL1,NUP214,INPPL1,GK,NFKB1,DEF6,BCL2,AICDA,KCNMA1,LPP,PRKCA,CCR1,NHEJ1,PRKDC,DPP4,FHIT,TPST2,HIP1,CYP1B1,RHOBTB1,NBN,SWAP70,PDIA6,NF1,GMPS,EXOC4,NRG3,CD44,ADAM10,MSH6,ZFP3…	72
Metabolic Disease	0.000178	RUNX1,B2M,PLVAP,ERCC6,ABCA3,PPP1R3C,CP,INPPL1,GPC3,NFKB1,GK,ABCA1,BCL2,ATP1A1,DHCR7,SERPINB9,GPD2,PRKCE,VDR,PRKCA,DPP4,COL4A1,ITPR2,FGFR1,HCN1,FGFR2,SOAT1,NF1,UBR1,PPP2R2B,ADIPOR2,ST3GAL5,PRKCB	33
Reproductive System Disease	0.000191	SLIT3,RAB2A,CALCOCO2,KLK6,FRMD6,CP,NPEPPS,PAK1,POLR3A,GPD2,WWOX,AFAP1,CRIM1,CDH13,ATG7,PRKCQ,KALRN,MFAP5,PGM3,FBXO18,FGFR2,ANXA2,TBC1D14,PHF12,SKP2,NRBP1,KCNB1,CDH2,ST3GAL5,DPYS,NUP160,LIG4,VPS53,DGKB,CTDSPL,POU6F2,EIF3A,PRKCE,VDR,PARK2,LPP,HOXD11,PPFIA1,POP1,LIN28A,SPATS2L,HIP1,LRRC8D,KIF3A,CYP1B1,PDIA6,YEATS2,AGO3,PIGK,ANXA10,CD44,ADAM10,PEA15,UTP6,PRKCB,SND1,FARP1,ADAMTS20,IFI35,RANBP10,ABCA1,…	119
Behavior	0.00021	ERCC6,VIPR2,GRM3,DDC,PBX1,CP,NPEPPS,ABCA1,CDK5R1,SCN8A,GNB1,HRH1,GAD2,CTNNA2,ATP1A1,PAK1,GPD2,ABR,PDE11A,CLCN3,PTPRG,ATG7,DTNBP1,KALRN,DNM3,HCN1,ATP8A2,ATF2,NRXN1,GRM7,SELP,MAPT,GNAO1,UBR1,RTN4,GIGYF2,ETV5,B2M,SCD,SPTBN4,NLGN1,CHL1,INPPL1,RAPGEF4,NFKB1,GK,BCL2,DHCR7,KCNMA1,GFRA1,EFNA5,PRKCE,KLHL1,PARK2,VDR,PHF21A,PRKCA,ADAM2,TRHR,SLC12A2,FGF14,MGAT5,CANX,CCK,STS,NF1,GRIA3,DYRK1A,PRKCB,PRKAR1A	70
Cellular Compromise	0.000262	RAB27A,ATG7,COG3,NEDD1,CDK5R1,BCL2,CREB3L2,PAK1,STMN4,MAPT,WWOX,PPP2R2B,PRKCE,ARHGEF2,VAMP8,PARK2,RAB6A,MTMR3,CLASP1,TG	20
Infectious Disease	0.000266	RAB2A,HRH1,PAK1,POLR3A,GPD2,CRIM1,ATG7,FBXO18,FGFR2,ANXA2,PHF12,ATF2,NRBP1,LARGE,BPI,ST3GAL5,ATP6V0E1,ABCE1,NUP160,VPS53,NUP214,LRRC8E,ADK,EIF3A,PARK2,VDR,UBE3C,CCR1,NUDCD3,RBM5,INPP5E,SF3A1,ZCCHC17,SPATS2L,HIP1,LRRC8D,KIF3A,NUBPL,ZNF148,RNF216,MINK1,PDIA6,PIGK,AGO3,ADAM10,CD44,MSRA,PPP2R5E,CXADR,UTP6,PRKCB,DYRK1A,CYSTM1,GOPC,LIMK2,IFI35,AP1B1,EXOSC3,ITGAV,CNNM1,PDE11A,BIRC3,RNF41,PRPF38A,STXBP1,…	102
Connective Tissue Development and Function	0.000347	HOXD11,DISP1,ATL1,FGFR1,ZNF521,PBX1,FGFR2,KRT5,GPC3,CREB3L2,ROR2,MTMR2,ARSB	13
Skeletal and Muscular System Development and Function	0.000347	LRP4,ERCC6,BTC,PBX1,ABL1,PRKG2,GPC3,BCAR1,CHRM3,BCL2,ROR2,ATP1A1,PLCE1,KCNMA1,PIK3CG,MTMR2,VDR,ARSB,CAV3,BIRC3,PRKCA,HOXD11,DISP1,INPP5E,ATL1,FGFR1,ZNF521,CDK6,FGFR2,KRT5,CCK,ATF2,CREB3L2,MEF2C,SLC8A1,SGCD	36
Hereditary Disorder	0.000352	SLIT3,KLC1,SND1,ERCC6,GRM3,PRKG2,HRH1,GAD2,ATP1A1,CAV3,DTNBP1,PSMB5,CHGB,YWHAE,ATL1,FGFR1,GNG2,FGFR2,ATF2,NRXN1,SKP2,CREB3L2,GRM7,LARGE,MAPT,ANKH,RTN4,SYN3,SQSTM1,CLINT1,PIP4K2A,VPS39,LEMD2,LIG4,CHL1,INPPL1,CHRM3,GABRB2,ROR2,NTNG1,GFRA1,NDUFV1,NHEJ1,SPTLC1,HIPK3,SLC12A2,CANX,HIP1,CCK,PRODH,NRG3,SLC25A27,GAP43,NOS1AP,PRKAR1A,PRKCB	56
Psychological Disorders	0.000352	SLIT3,KLC1,SND1,LRP4,GRM3,DDC,CP,CDK5R1,ABCA1,SCN8A,GNB1,HRH1,PAK1,ATP1A1,GAD2,CRIM1,LPHN2,DTNBP1,FOXP1,CHGB,YWHAE,FGFR1,KCNK2,GNG2,ANXA2,NRXN1,ATF2,SKP2,RPL15,GRM7,LARGE,CCDC19,ARHGAP32,CDH2,SELP,FOXN3,MAPT,GNAO1,MAPK10,RTN4,SYN3,CLINT1,ELMO1,PIP4K2A,ST3GAL5,GIGYF2,ETV5,B2M,DOK5,SUMO3,SCD,VPS39,LEMD2,PUM1,GPR107,MEIS2,LGR5,DGKB,CHL1,NFKB1,CHRM3,GABRB2,BCL2,NTNG1,DHCR7,GFRA1,PRKCE,VDR,PARK2,CACNA…	96
Nucleic Acid Metabolism	0.000401	GMDS,RAB2A,CHRM3,ABCC6,GNB1,ATP1A1,GPD2,RORA,STMN4,ADK,IDH3A,MDH2,PDE11A,PRKCA,RAB27A,FHIT,ABCA4,GNG2,SOAT1,NF1,GPD1L,RASGRP1,GNAO1,MSH6,PTAFR,ELMO1	26
Endocrine System Development and Function	0.000401	B2M,SCD,PLVAP,VIPR2,PPP1R3C,PBX1,INPPL1,CHRM3,ELOVL5,SLC23A2,CADPS,VDR,CAV3,DPP4,PRKCQ,CACNA1D,CHGB,FBXL20,FGFR2,ATF2,ISL1,GNAO1,CD44,TMEM27,ADIPOR2,ST3GAL5	26
Developmental Disorder	0.000403	GPD2,PIK3CG,WWOX,CRIM1,ATG7,FOXP1,FGFR2,ATF2,NRXN1,SKP2,LARGE,RNF168,CDH2,ANKH,UBR1,SQSTM1,SLC8A1,TG,TCTN1,LIG4,VPS53,CUL1,COPS8,GK,OCRL,G6PC3,VRK1,EXT2,EFNA5,DIP2B,RTTN,VDR,HOXD11,PRKDC,INPP5E,HIP1,KIF3A,PCYT1A,ZNF148,PEX5,MSRA,SGCD,DYRK1A,LRP4,PLVAP,ERCC6,PBX1,PRKG2,GPC3,CDK5R1,ABCA1,SCN8A,EXOSC3,LSR,ITGAV,CNNM1,PDE11A,CLCN3,CAV3,PIGN,DISP1,PSMB5,COL4A1,YWHAE,ITPR2,FGFR1,CDK6,BIRC6,CREB3L2,TRAP…	104
Endocrine System Disorders	0.000403	ERCC6,INPPL1,CP,GK,GPC3,NFKB1,SLC23A2,GPD2,CADPS,PIK3CG,PRKCE,PRKCA,DPP4,COL4A1,CHGB,ITPR2,FGFR1,FGFR2,HCN1,SKP2,UBR1,PPP2R2B,ST3GAL5,TG,PRKCB	25
Renal and Urological System Development and Function	0.000476	LRP4,PBX1,LIMK2,GPC3,ABCA1,BCL2,GFRA1,CRIM1,HOXD11,CCR1,DAPK1,MTSS1,INPP5E,FGFR1,FGFR2,MAN2A1,SKP2,PEX5,PCCA,NF1,NFIA,CD44,ZFP36L2,TNS1,UPK2	25
Protein Trafficking	0.000502	RAB27A,PEX5,YWHAE,EXOC4,PACS1,NLGN1,PPP1R3C,PPP2R2B,HSPA9,NUP214,NUTF2,RAB6A	12
Tissue Morphology	0.00062	BTC,NPEPPS,CP,ABCC6,HRH1,KLF7,PAK1,GAD2,CADPS,PIK3CG,WWOX,CDH13,PRKCQ,ATG7,KALRN,FOXP1,ABCA4,OAT,FGFR2,NAT10,ATF2,SKP2,CDH2,UBR1,RTN4,SQSTM1,SLC8A1,CAMK2G,TG,LIG4,RLBP1,VPS53,G6PC3,SPG20,AICDA,EXT2,PRKCE,VDR,PARK2,CCR1,HOXD11,PRKDC,CACNA1D,ZNF521,ELL,CCK,HIP1,SOAT1,KIF3A,ZNF148,SWAP70,UBR4,RASGRP1,NFIA,CD44,ADAM10,ADD1,NDST2,ZFP36L2,CXADR,PRKCB,DYRK1A,LRP4,PLVAP,ERCC6,VIPR2,PBX1,GPC3,ABCA1,CDK5R1…	126
Renal and Urological Disease	0.000821	PEX5,NF1,PBX1,BCL2	4
Cardiovascular System Development and Function	0.00083	PDPN,PLVAP,NTN4,BTC,ABL1,GPC3,CLIC4,BCAR1,BCL2,ABCC6,ATP1A1,DHCR7,PAK1,PLCE1,PIK3CG,MKL2,ITGAV,VDR,ARSB,BIRC3,CAV3,PRKCA,COL4A1,FGFR1,BIRC6,CDK6,FGFR2,MAN2A1,KIF3A,ATF2,PALB2,CDH2,NF1,ISL1,SELP,UBR1,ADAM10,ADD1,CD44,MEF2C,CAPN2,SLC8A1,CXADR,SGCD,PRKCB	45
Organismal Functions	0.00101	ATG7,SPTBN4,GRM3,KCNMA1,MAPT,KLHL1,SCN8A	7
Dermatological Diseases and Conditions	0.00102	RUNX1,SCD,PLVAP,ERCC6,ARID1A,ABL1,KLK6,LGR5,NUP214,NFKB1,ABCA1,BCL2,PAK1,PLCE1,ASPM,PIK3CG,CADPS,OCIAD1,PRKCE,DIAPH2,VDR,PRKCA,DPP4,NHEJ1,CNOT1,FHIT,LPHN2,PRKCQ,TRAF3IP1,SLC30A6,PERP,MGAT5,FGFR2,KRT5,SOAT1,ATF2,SFMBT2,IGSF3,RASGRP1,PEA15,SGSM3,PRKCH,PRKCB	43
Connective Tissue Disorders	0.00122	B2M,LCP1,DPYS,FGFR1,FGFR2,NFKB1	6
Skeletal and Muscular Disorders	0.00122	B2M,LRP4,DPYS,LIG4,PBX1,INPPL1,GPC3,CHRM3,GABRB2,ROR2,EXT2,ASPM,ITGAV,PHGDH,VDR,PDE11A,CRIM1,CAV3,HOXD11,DISP1,NHEJ1,LCP1,PSMB5,INPP5E,FGFR1,FGFR2,CANX,ATF2,NBN,LARGE,CREB3L2,PALB2,TRAPPC9,PLCB4,NF1,MAPT,ANKH,SMCHD1,GAP43,SQSTM1,SGCD,DYRK1A,ETV5,PRKAR1A	44
Immunological Disease	0.00125	RUNX1,B2M,BLNK,LIG4,CUL1,PBX1,ABL1,NFKB1,AICDA,BCL2,PIK3CG,WWOX,VDR,RNF41,CCR1,PRKDC,NHEJ1,FHIT,RAB27A,CDK6,ANXA2,CYP1B1,NBN,RNF168,RASGRP1,PRKCH,PTAFR,CXADR	28
Respiratory Disease	0.00148	RUNX1,ABCA3,ABCA1,BCL2	4
Hematological System Development and Function	0.00151	RUNX1,B2M,LIG4,PBX1,ABL1,NFKB1,BCL2,AICDA,PIK3CG,ITGAV,CCR1,PRKDC,NHEJ1,LCP1,ATG7,PRKCQ,FOXP1,IL13RA1,MGAT5,CDK6,CADM1,SKP2,NBN,MINK1,SWAP70,NF1,SELP,CARD11,ADAM10,MSH6,CD44,PRKCH,ELK4	33
Hematopoiesis	0.00151	RUNX1,B2M,NHEJ1,PRKDC,ATG7,PRKCQ,FOXP1,LIG4,ABL1,CDK6,NFKB1,BCL2,SKP2,CADM1,MINK1,NF1,CARD11,CD44,PRKCH,ELK4	20
Antigen Presentation	0.00152	MINK1,PRKCQ,NF1,CARD11,PRKCH,ELK4,CADM1	7
Cell-mediated Immune Response	0.00152	MINK1,PRKDC,NHEJ1,PRKCQ,NF1,FOXP1,CARD11,LIG4,PRKCH,ELK4,CADM1,SKP2	12
Lymphoid Tissue Structure and Development	0.00152	RUNX1,PRKDC,NHEJ1,PRKCQ,FOXP1,LIG4,CDK6,ABL1,NFKB1,ABCA1,CADM1,SKP2,BCL2,MINK1,NF1,CARD11,PIK3CG,WWOX,CD44,PRKCH,ALPL,ELK4	22
Cardiovascular Disease	0.00166	BTC,DDC,PBX1,GPC3,ABCA1,ABCC6,HRH1,ATP1A1,PLCE1,PIK3CG,WWOX,ITGAV,PDE11A,CDH13,CAV3,BIRC3,CERS6,DISP1,COL4A1,PRKCQ,KALRN,FOXP1,KCNK2,ANXA2,SELP,MATN2,MAPT,RTN4,GUCY1A2,DPP6,PRKCH,PTAFR,SLC8A1,TG,B2M,RUNX1,SCD,ABL1,NFKB1,CHRM3,G6PC3,DEF6,GABRB2,BCL2,ROR2,KCNMA1,MKL2,PRKCE,ARSB,VDR,PRKCA,ZNF274,CCR1,SDHA,CLIC5,DPP4,CACNA1D,LIMS2,RNF157,SOAT1,KIF3A,NF1,ISL1,CTNNBL1,GPD1L,CD44,PPP2R5E,MSRA,CXADR,SGCD…	75
Organismal Injury and Abnormalities	0.00183	PLVAP,ERCC6,PBX1,CDK5R1,HRH1,ATP1A1,EXOSC3,ABR,PIK3CG,WWOX,ITGAV,CRIM1,CLCN3,BIRC3,DISP1,COL4A1,YWHAE,FOXP1,BIRC6,NRXN1,LARGE,PALB2,SELP,MAPT,PTAFR,RUNX1,PDPN,SCD,LIG4,ABL1,NFKB1,CHRM3,BCL2,DEF6,VRK1,ROR2,ASPM,KCNMA1,EFNA5,ADK,MKL2,PHGDH,RTTN,PRKCE,VDR,PARK2,PRKCA,NHEJ1,PRKDC,FHIT,SLC30A10,INPP5E,SLC12A2,MGAT5,SOAT1,KIF3A,NBN,NF1,RASGRP1,ADD1,MSH6,MEF2C,CXADR,PRKAR1A,DYRK1A,PRKCB	66
Digestive System Development and Function	0.00209	B2M,RUNX1,PLVAP,ATG7,FGFR1,PBX1,FBXL20,FGFR2,MAN2A1,CCK,CHRM3,ATF2,CADM1,ISL1,NF1,LSR,ITGAV,MKL2	18
Cell Signaling	0.00248	DOK5,ERCC6,RAB2A,LEMD2,NFKB1,CHRM3,CDK5R1,BCL2,GNB1,PAK1,PLCE1,KCNMA1,STMN4,ITGAV,PRKCE,ARHGEF2,VDR,CDH13,CAV3,RNF41,PRKCA,RRAGC,CCR1,MAPKAP1,PRKCQ,CACNA1D,ITPR2,ABCA4,BRAP,FGFR1,GNG2,FGFR2,CDH2,ARHGAP32,EXOC4,NF1,RASGRP1,GNAO1,MEF2C,PTAFR,SLC8A1,ELMO1,PRKCB	43
DNA Replication, Recombination, and Repair	0.00248	FANCM,NHEJ1,PRKDC,FOXP1,RAB2A,ABCA4,LIG4,GNG2,SKP2,AICDA,NBN,GNB1,ATP1A1,SWAP70,NF1,FANCD2,STMN4,GNAO1,MSH6,PTAFR,PDE11A	21
Vitamin and Mineral Metabolism	0.00264	CCR1,PRKCQ,CACNA1D,ITPR2,ABCA4,FGFR2,NFKB1,ABCA1,BCL2,PLCE1,EXOC4,KCNMA1,ITGAV,VDR,SLC8A1,PRKCA,PRKCB	17
Cellular Growth and Proliferation	0.00354	SLIT3,ARFGAP3,MTBP,BTC,GRM3,CALCOCO2,TLE1,KLK6,FRMD6,TXNDC5,CLIP1,AFAP1L2,GNB1,HRH1,PAK1,GAD2,SMYD3,PIK3CG,WWOX,USP10,DIAPH2,TENM1,AFAP1,CDH13,SSBP3,LCP1,PTPRG,DAPK1,ATG7,PRKCQ,FOXP1,KALRN,RASIP1,FGFR2,ANXA2,ATP8A2,SKP2,ATF2,CCDC19,CDH2,BPI,SQSTM1,SLC8A1,ADIPOR2,ATP6V0E1,TG,NTN4,MCC,LIG4,CUL1,VPS53,CTDSPL,NUP214,AICDA,VRK1,ADK,STARD13,EIF3A,PRKCE,PARK2,VDR,CCR1,NUDCD3,PRKDC,FHIT,CACNA1D,RBM5,CHD8…	187
Humoral Immune Response	0.00354	PRKDC,NHEJ1,SWAP70,FOXP1,LIG4,MSH6,BCL2,NBN,AICDA,SKP2	10
Tumor Morphology	0.00354	GRM3,RASGRP1,FGFR1,CUL1,CD44,CTNND1,ATF2	7
Cell Cycle	0.00357	FHIT,PBX1,MEIS2,CDH13,PRKCB,PRKCA	6
Hepatic System Development and Function	0.00424	RUNX1,ATG7,NF1,LSR,PBX1,MKL2,FGFR2,MAN2A1,CCK,CHRM3,ATF2,CADM1	12
Inflammatory Response	0.00542	VIPR2,ABL1,CLIC4,BCAR1,G6PC3,ABCA1,CLIP1,CDK5R1,AICDA,DEF6,BCL2,SERPINB9,SMYD3,KCNMA1,ABR,RORA,PIK3CG,ITGAV,PRKCE,CLCN3,OTUD5,ITGB5,PRKCA,CCR1,RAB27A,LCP1,ATG7,PRKCQ,FOXP1,MGAT5,SF3A1,CORO1C,SWAP70,SELP,CD44,VAMP8,PTAFR,ELMO1,PRKCB	39
Inflammatory Disease	0.00568	B2M,CCR1,LCP1,DPYS,VIPR2	5
Immune Cell Trafficking	0.00789	LCP1,PRKCQ,SWAP70,SELP,PIK3CG,ITGAV,ABL1,MGAT5,CD44,AICDA,BCL2	11
Nutritional Disease	0.0114	FGFR2,NFKB1	2
Reproductive System Development and Function	0.0134	PUM1,VPS53,ABL1,NPEPPS,LIMK2,INSL6,ABCA1,BCL2,ASB1,USP42,DIAPH2,MTMR2,VDR,AGFG1,PARN,PGM3,SLC12A2,BIRC6,LIN28A,CDK6,FGFR2,HIP1,NBN,CADM1,OAZ3,ATF2,HERC2,STRBP,IMMP2L,CAPN2,SLC8A1,ETV5	32
RNA Damage and Repair	0.0137	POP1,AGO3,ZFP36L2,ABCE1	4

## Sheet: IPA overlapping TE TP gene body
Column1	Column2	Column3	Column4	Column5	Column6	Column7	Column8	Column9	Column10	Column11	Column12	Column13	Column14	Column15	Column16	Column17	Column18	Column19	Column20	Column21	Column22	Column23	Column24	Column25	Column26	Column27	Column28	Column29	Column30	Column31	Column32	Column33	Column34	Column35	Column36	Column37	Column38	Column39	Column40	Column41	Column42	Column43	Column44	Column45
Category	p-value	Molecules
Cancer	1.1e-05	SLIT3,KLC1,SRP19,MACF1,FMNL2,RNF7,LIMK2,RANBP10,SERPINE3,HRH1,ATP1A1,POLR3A,ABR,TENM1,AFAP1,PDE11A,SSBP3,NINJ2,CNOT1,LPHN2,PRKCQ,KALRN,RILPL1,KCNK2,FGFR2,HERC2,CARD11,FOXN3,BUD31,RNF219,PRKCH,ZDHHC1,PDPN,B2M,NLGN1,MECR,ABL1,LGR5,OCRL,SLC23A2,ASPM,FAM120B,TRIP12,PRKCE,TRIT1,PARK2,RABGAP1,PRKCA,CCR1,PRKDC,SLC30A6,FGF14,LRRFIP1,PERP,TRIM2,HIP1,LRRC8D,NBN,BRD3,ZNF148,CTNNBL1,NF1,YEATS2,NFIA,ANXA10,ME…
Carbohydrate Metabolism	0.00616	SLC23A2,PRKCQ,BTC,FGFR2,MTMR2,HIP1,PARK2,OCRL,G6PC3,PRKCA
Cardiovascular Disease	0.00152	CCR1,B2M,PRKCQ,KALRN,BTC,KCNK2,ABL1,G6PC3,DEF6,HRH1,ATP1A1,CTNNBL1,NF1,PRKCE,PRKCH,PDE11A,SGCD,PRKCA,PRKAR1A
Cell Death and Survival	0.00304	BTC,FAM103A1,ABL1,LIMK2,DEF6,BNIP1,PRKCE,PARK2,PRKCA,CCR1,PRKDC,PRKCQ,PERP,FGFR2,SNW1,HIP1,NBN,ZNF148,NF1,CTNNBL1,CARD11,MEF2C,PRKCH,SGCD,PRKAR1A
Cell Morphology	0.000166	CCR1,PDPN,SLIT3,B2M,PRKDC,PRKCQ,KALRN,NLGN1,ABL1,FGFR2,LIMK2,HIP1,NBN,SLC23A2,CTNNA2,NF1,CARD11,ABR,NFIA,PRKCE,PRKCH,PARK2,PRKAR1A,PRKCA
Cell-To-Cell Signaling and Interaction	0.000294	B2M,PRKDC,PRKCQ,KALRN,NLGN1,PERP,FGFR2,HIP1,DEF6,SLC23A2,SMYD3,NF1,CARD11,PRKCE,SYN3,PRKCH,MTMR2,PARK2,NINJ2,PRKCA,PRKAR1A
Cellular Assembly and Organization	0.000224	SLIT3,B2M,PDPN,KLC1,NLGN1,ABL1,LIMK2,RANBP10,CTNNA2,BNIP1,ABR,TENM1,PRKCE,MTMR2,AFAP1,PARK2,NINJ2,CLASP1,PRKCA,PRKDC,PRKCQ,KALRN,GNG2,KCNK2,FGFR2,HIP1,NBN,NF1,NFIA,SYN3,PRKCH,PRKAR1A
Cellular Development	0.000294	PDPN,SLIT3,B2M,BTC,NLGN1,LEMD2,ABL1,RNF7,LIMK2,IL20RA,DEF6,HRH1,CTNNA2,ASPM,PRKCE,PRKCA,CCR1,PRKDC,PRKCQ,KALRN,IL13RA1,FGFR2,NBN,TYRP1,TRAPPC9,NF1,CARD11,NFIA,PRKCH,MEF2C,PRKAR1A
Embryonic Development	0.000452	PDPN,SLIT3,PRKDC,KALRN,BTC,LEMD2,ABL1,FGFR2,NBN,DEF6,CTNNA2,NF1,ABR,ASPM,NFIA,MEF2C,SGCD,SSBP3,PRKAR1A
Gastrointestinal Disease	0.000901	PDPN,B2M,BTC,NLGN1,MACF1,ABL1,FMNL2,LGR5,LIMK2,OCRL,SERPINE3,HRH1,ATP1A1,FAM120B,ASPM,TRIP12,PRKCE,TENM1,PARK2,PDE11A,SSBP3,PRKCA,CCR1,CNOT1,PRKDC,PRKCQ,BRAP,KCNK2,FGF14,LRRFIP1,FGFR2,LRRC8D,NBN,BRD3,HERC2,NF1,CTNNBL1,CARD11,FOXN3,BUD31,RNF219,PRKCH,ADIPOR2,SGCD,WDR7,FHOD3
Gene Expression	0.00616	CNOT1,PRKDC,MAML2,PRKCQ,GNG2,LRRFIP1,ABL1,FGFR2,SNW1,HIP1,BRD3,RNF216,ZNF148,ASPM,YEATS2,FOXN3,NFIA,BUD31,PRKCE,MEF2C,SSBP3,PRKAR1A,PRKCA
Metabolic Disease	0.000474	B2M,CCR1,PRKCQ,BTC,BRAP,FGF14,FGFR2,OCRL,G6PC3,BCKDHB,TYRP1,HRH1,ATP1A1,CTNNBL1,NF1,FARS2,PRKCE,ADIPOR2,PDE11A,SGCD,PRKCA
Nervous System Development and Function	0.000452	SLIT3,B2M,KLC1,BTC,NLGN1,ABL1,HRH1,CTNNA2,ABR,ASPM,TENM1,MTMR2,PARK2,PDE11A,PRKCA,NINJ2,CCR1,PRKDC,KALRN,FGFR2,HIP1,NBN,NF1,NFIA,SYN3,MEF2C,PRKAR1A
Organismal Survival	0.00849	B2M,PDPN,BTC,NLGN1,ABL1,OCRL,G6PC3,SLC23A2,HRH1,CTNNA2,ATP1A1,ABR,MTMR2,PARK2,PRKCA,CCR1,PRKDC,KCNK2,PERP,FGFR2,HIP1,NBN,ZNF148,NF1,NFIA,PRKCH,MEF2C,SGCD,PRKAR1A
Tissue Development	0.000452	SLIT3,PDPN,B2M,BTC,NLGN1,LEMD2,ABL1,RNF7,LIMK2,DEF6,CTNNA2,ASPM,ABR,PRKCE,MTMR2,NINJ2,PRKCA,CCR1,PRKDC,PRKCQ,KALRN,GNG2,PERP,FGFR2,NBN,NF1,CARD11,NFIA,MEF2C,SGCD,PRKAR1A
